# Supplementary material for: Genome-aware annotation of CRISPR guides validates targets in variant cell lines and enhances discovery in screens
Source: Genome Med. 2024 Nov 26;16:139. doi: 10.1186/s13073-024-01414-4 (PMC11590575; doi:10.1186/s13073-024-01414-4)
Supplement: Supplementary file 2 — Additional file 2: Tables. Source and supporting data for the figures. [file 13073_2024_1414_MOESM2_ESM.xlsx]

## Sheet: Title
Genome-aware annotation of CRISPR guides validates targets in variant cell lines and enhances discovery in screens
Simon Lam1,#, John C. Thomas1, Stephen P. Jackson1,#
1 Cancer Research UK Cambridge Institute, University of Cambridge, Li Ka Shing Centre, Robinson Way, Cambridge, CB2 0RE, United Kingdom.
# Corresponding authors: simon.lam@cruk.cam.ac.uk (SL); steve.jackson@cruk.cam.ac.uk (SPJ).
Additional file 2

## Sheet: Contents
Sheet	Title	Description
S1	Table S1.	Source data for Fig. 2C.
S2	Table S2.	Source data for Fig. 2E.
S3	Table S3.	Source data for Fig. 2E inset.
S4	Table S4.	Source data for Fig. 2F.
S5	Table S5.	VBC Ideal Human CRISPR-spCas9 knockout guide library after exorcise with RefSeq.
S6	Table S6.	VBC Ideal Mouse CRISPR-spCas9 knockout guide library after exorcise with RefSeq.
S7	Table S7.	Simulated chemogenetic interaction values, related to Fig. 3A.
S8	Table S8.	Synthetic guide sequences, related to Fig. 3A.
S9	Table S9.	Ground truth and mis-annotated exomes, related to Fig. 3A.
S10	Table S10.	Simulated CRISPR screen counts, related to Fig. 3A.
S11	Table S11.	Source data for Fig. 3B upper.
S12	Table S12.	Source data for Fig. 3B lower, trace 1.
S13	Table S13.	Source data for Fig. 3B lower, trace 3.
S14	Table S14.	Source data for Fig. 3B lower, trace 9.
S15	Table S15.	Source data for Fig. 3C upper, panel 1.
S16	Table S16.	Source data for Fig. 3C upper, panel 2.
S17	Table S17.	Source data for Fig. 3C upper, panel 3.
S18	Table S18.	Source data for Fig. 3C upper, panel 4.
S19	Table S19.	Source data for Fig. 3C upper, panel 5.
S20	Table S20.	Source data for Fig. 3C lower, panel 1.
S21	Table S21.	Source data for Fig. 3C lower, panel 2.
S22	Table S22.	Source data for Fig. 3C lower, panel 3.
S23	Table S23.	Source data for Fig. 3C lower, panel 4.
S24	Table S24.	Source data for Fig. 3C lower, panel 5.
S25	Table S25.	Source data for Fig. 4B upper.
S26	Table S26.	Source data for Fig. 4B lower.
S27	Table S27.	Source data for Fig. 5A and 5D.
S28	Table S28.	Source data for Fig. 5B panel 1.
S29	Table S29.	Source data for Fig. 5B panel 2.
S30	Table S30.	Source data for Fig. 5B panel 3.
S31	Table S31.	Source data for Fig. 5B panel 4.
S32	Table S32.	Source data for Fig. 5C.
S33	Table S33.	Source data for Additional File 1: Fig. S1A.
S34	Table S34.	Source data for Additional File 1: Fig. S1B.
S35	Table S35.	Source data for Additional File 1: Fig. S1B inset.
S36	Table S36.	Source data for Additional File 1: Fig. S1C.
S37	Table S37.	Source data for Additional File 1: Fig. S5B upper, panel 1.
S38	Table S38.	Source data for Additional File 1: Fig. S5B upper, panel 2.
S39	Table S39.	Source data for Additional File 1: Fig. S5B upper, panel 3.
S40	Table S40.	Source data for Additional File 1: Fig. S5B upper, panel 4.
S41	Table S41.	Source data for Additional File 1: Fig. S5B upper, panel 5.
S42	Table S42.	Source data for Additional File 1: Fig. S5B lower, panel 1.
S43	Table S43.	Source data for Additional File 1: Fig. S5B lower, panel 2.
S44	Table S44.	Source data for Additional File 1: Fig. S5B lower, panel 3.
S45	Table S45.	Source data for Additional File 1: Fig. S5B lower, panel 4.
S46	Table S46.	Source data for Additional File 1: Fig. S5B lower, panel 5.
S47	Table S47.	Source data for Additional File 1: Fig. S2A.
S48	Table S48.	Source data for Additional File 1: Fig. S2B.
S49	Table S49.	Source data for Additional File 1: Fig. S2C, panel 1.
S50	Table S50.	Source data for Additional File 1: Fig. S2C, panel 2.
S51	Table S51.	Source data for Additional File 1: Fig. S2C, panel 3.
S52	Table S52.	Source data for Additional File 1: Fig. S2C, panel 4.

## Sheet: S1
			RefSeq
Library	Colour	Citation	Off-target guides (count)	Off-target guides (frac)	Missed-target guides (count)	Missed-target guides (frac)	On-target guides (count)	On-target guides (frac)
Arnan et al, 2022	#d122f2	https://doi.org/10.1186/s12864-022-08612-7	207	0.0263594	36	0.00458424	7608	0.968802
Biancur et al, 2020	#d3973b	https://doi.org/10.1016/j.cmet.2020.10.018	447	0.0257756	56	0.00322915	16836	0.970822
Birsoy et al, 2015	#6a8c53	https://doi.org/10.1016/j.cell.2015.07.016	1165	0.0391071	24	0.000805639	28491	0.956395
Bison	#9faa16	https://doi.org/10.1038/s41586-020-2374-x	113	0.0396213	4	0.00140252	2735	0.958976
Brie	#61b871	https://doi.org/10.1038/nbt.3437	4064	0.0516831	20	0.000254346	74545	0.948012
Brunello	#5cd370	https://doi.org/10.1038/nbt.3437	4402	0.0575869	148	0.00193613	71890	0.940464
Condon et al, 2020	#fb8d4e	https://doi.org/10.1101/2020.10.22.351361	410	0.0575439	1	0.000140351	6699	0.940211
EKO	#1e64dd	https://doi.org/10.1128/MCB.00302-17	14210	0.0513532	21473	0.0776008	240647	0.869669
Feng et al, 2019	#60ce47	https://doi.org/10.1038/s41467-019-12234-1	98	0.0317563	10	0.00324044	2967	0.961439
Gattinara	#c3359d	https://doi.org/10.1038/s41467-020-14620-6	2644	0.0661595	482	0.0120609	36838	0.92178
GeCKO Human A	#76862e	https://doi.org/10.1038/nmeth.3047	3211	0.0498734	229	0.00355684	55787	0.866486
GeCKO Human B	#55fd79	https://doi.org/10.1038/nmeth.3047	3285	0.0576033	108	0.00189381	52428	0.919338
GeCKO Mouse A	#326d4c	https://doi.org/10.1038/nmeth.3047	2756	0.0415029	170	0.00256005	62031	0.934131
GeCKO Mouse B	#e13914	https://doi.org/10.1038/nmeth.3047	2721	0.0440263	54	0.00087373	57364	0.92816
Girardi et al, 2020, Human	#9e2530	https://doi.org/10.1038/s41589-020-0483-3	54	0.0206976	133	0.0509774	2422	0.928325
GlycoGene	#565d91	https://doi.org/10.1093/glycob/cwaa074	86	0.0236459	0	0	3551	0.976354
Gouda	#2a0e52	https://doi.org/10.1038/s41467-020-14620-6	2590	0.0600162	464	0.0107519	40099	0.929185
Gu et al, 2021	#cf5619	https://doi.org/10.1158/2159-8290.CD-20-0812	3807	0.0205408	69	0.000372293	42142	0.227379
Henriksson et al, 2019	#3ef963	https://doi.org/10.1016/j.cell.2018.11.044	2684	0.0297462	2380	0.026377	76312	0.84575
Hu et al, 2022	#a0fa16	https://doi.org/10.1016/j.biomaterials.2021.121276	2	0.027027	8	0.108108	64	0.864865
Huang et al, 2018	#1e9736	https://doi.org/10.1101/gad.314815.118	310	0.0354529	74	0.00846295	8360	0.956084
Jia et al, 2019	#a74111	https://doi.org/10.7554/eLife.50034	324	0.0320538	6	0.000593589	9775	0.967056
Liu (unpublished)	#c51af5	https://www.addgene.org/pooled-library/liu-crispr-knockout/	10904	0.0588238	1414	0.00762811	172969	0.933116
Liu et al, 2020	#6f6162	https://doi.org/10.1038/s41422-020-0328-3	153	0.0311165	119	0.0242017	4103	0.834452
Ma et al, 2018	#69af4e	https://doi.org/10.1016/j.celrep.2015.06.049	6041	0.0866864	1291	0.0185254	62316	0.894214
MinLibCas9	#72fc5a	https://doi.org/10.1186/s13059-021-02268-4	1464	0.0390171	978	0.0260647	35080	0.934918
mTKO	#ec32c8	https://doi.org/10.1038/s41586-020-2746-2	1935	0.020561	657	0.00698119	91518	0.972458
MusCK A	#ec2f44	https://doi.org/10.1016/j.cell.2021.09.006	733	0.0297701	673	0.0273333	20688	0.840224
MusCK B	#83819c	https://doi.org/10.1016/j.cell.2021.09.006	986	0.0384705	1167	0.0455326	20796	0.811393
mVAL	#2d9508	https://doi.org/10.1038/s41586-020-2746-2	18	0.0123626	0	0	1438	0.987637
OhAinle et al, 2018	#96aecb	https://doi.org/10.1186/s12977-018-0409-2; https://doi.org/10.7554/eLife.39823	612	0.0404014	42	0.00277264	14486	0.956298
Park et al, 2016	#2dbb7f	https://doi.org/10.1038/ng.3741	8453	0.0454384	313	0.00168251	174426	0.937613
Peets et al, 2019	#d19a1b	https://doi.org/10.1101/859652	3749	0.0638128	116	0.00197447	54876	0.93406
pgPEN	#fde83e	https://doi.org/10.1016/j.celrep.2021.109597	1288	0.0194151	0	0	7906	0.119174
Su et al, 2020	#fc9b54	https://doi.org/10.1016/j.dnarep.2020.102803	161	0.0355408	0	0	4368	0.964238
Tarumoto et al, 2018	#1c680e	https://doi.org/10.1016/j.molcel.2018.02.011	73	0.0239266	51	0.0167158	2927	0.959358
Thompson et al, 2021	#891b82	https://doi.org/10.1038/s41467-021-21478-9	352	0.0274764	54	0.00421513	12315	0.961283
TKOv1	#e93145	https://doi.org/10.1016/j.cell.2015.11.015	5071	0.0289775	3594	0.0205374	166299	0.950291
TKOv3	#813fbb	https://doi.org/10.1016/j.celrep.2019.02.041	2311	0.0325732	157	0.00221289	68471	0.965087
Turner et al, 2021	#af0092	https://doi.org/10.1089/crispr.2020.0116	382	0.0492268	203	0.0261598	6331	0.815851
Turner et al, 2022	#cba6f6	https://doi.org/10.7554/eLife.72313	526	0.0404615	423	0.0325385	10713	0.824077
Tzelepis et al, 2016	#39cb40	https://doi.org/10.1016/j.celrep.2016.09.079	3876	0.04273	2164	0.0238565	75141	0.828374
VanDusen et al, 2019	#3edbc9	https://doi.org/10.1101/808402	183	0.0124829	102	0.00695771	14374	0.980491
VBC Ideal Human (unfiltered)	#9d44b5	This study	15863	0.0438647	427	0.00118075	345344	0.954952
VBC Ideal Mouse (unfiltered)	#b5446e	This study	13532	0.0359917	169	0.000449497	362274	0.963556
VBC Ideal Human	#edd900	This study	317	0.00291548	77	0.000708176	13950	0.128299
VBC Ideal Mouse	#4ae03a	This study	2824	0.0249629	8	7.07164e-05	110296	0.974966
Verma et al, 2021	#236a5d	https://doi.org/10.1038/s41556-020-00624-3	26	0.0193309	0	0	1319	0.980669
Wang et al, 2014	#d1da63	https://doi.org/10.1126/science.1246981	2680	0.0366365	292	0.00399174	70134	0.958757
Wang et al, 2015	#c7a975	https://doi.org/10.1126/science.aac7041	8054	0.0442202	1234	0.00677523	170569	0.936503
Wang et al, 2017, Human	#18c007	https://doi.org/10.1016/j.cell.2017.01.013	163	0.0264525	0	0	5997	0.973223
Wang et al, 2017, Mouse	#ec106c	https://doi.org/10.1016/j.cell.2017.01.013	6724	0.0357071	154	0.0008178	178756	0.949265
Wang et al, 2018	#944666	https://doi.org/10.1126/sciadv.aao5508	0	0	53	0.184028	233	0.809028
Wheeler et al, 2020	#cbe66d	https://doi.org/10.1038/s41592-020-0826-8	556	0.0487591	314	0.0275366	9305	0.816013
Williams et al, 2020	#58b8e8	https://doi.org/10.1016/j.cmet.2020.03.008	660	0.0329161	62	0.00309212	19318	0.963443
Yusa Mouse v1	#8a548c	https://doi.org/10.1038/nbt.2800	1515	0.0173268	2287	0.026156	74667	0.853952
Yusa Mouse v2	#eee594	https://doi.org/10.1016/j.celrep.2016.09.079	2684	0.0297462	2380	0.026377	76312	0.84575
Zhang et al, 2020	#4bcad4	https://doi.org/10.7554/eLife.57858	359	0.031591	117	0.0102957	10881	0.957497
Zhu et al, 2020	#e41687	https://doi.org/10.1016/j.cmet.2020.10.017	617	0.0269916	6	0.000262479	22236	0.972746

## Sheet: S2
Guide ID or target sequence	Library	Number of off-targets in RefSeq
ArnanGuigo2022_ArnanGuigo2022_AAACTGGATCATCTCAGACAAGG	Arnan et al, 2022	1
ArnanGuigo2022_ArnanGuigo2022_AACAGAACACGTTGTGCGAAGGG	Arnan et al, 2022	1
ArnanGuigo2022_ArnanGuigo2022_AACATCTTCATGCACTTCTACGG	Arnan et al, 2022	1
ArnanGuigo2022_ArnanGuigo2022_AAGCCGATGTAGAGGAGCCGCGG	Arnan et al, 2022	1
ArnanGuigo2022_ArnanGuigo2022_AAGGCATTTACTCTATGTCGGGG	Arnan et al, 2022	1
ArnanGuigo2022_ArnanGuigo2022_AAGGGTTATGTCTGTGGAGCTGG	Arnan et al, 2022	1
ArnanGuigo2022_ArnanGuigo2022_ACACGGAAAGGTCGCTGGGGTGG	Arnan et al, 2022	1
ArnanGuigo2022_ArnanGuigo2022_ACAGACACGGAAAGGTCGCTGGG	Arnan et al, 2022	1
ArnanGuigo2022_ArnanGuigo2022_ACAGTTTCCGGGCCTCCTCCCGG	Arnan et al, 2022	1
ArnanGuigo2022_ArnanGuigo2022_ACATTCTGCACGCCGGCGTGGGG	Arnan et al, 2022	1
ArnanGuigo2022_ArnanGuigo2022_ACCACGAATGGCACAGCTGGTGG	Arnan et al, 2022	1
ArnanGuigo2022_ArnanGuigo2022_ACCAGTACGAGAACCTGCCGTGG	Arnan et al, 2022	1
ArnanGuigo2022_ArnanGuigo2022_ACCGCATCCCCGAGGCCCCATGG	Arnan et al, 2022	1
ArnanGuigo2022_ArnanGuigo2022_ACGCACCCGCGGGACGCACAGGG	Arnan et al, 2022	1
ArnanGuigo2022_ArnanGuigo2022_ACGCGGGCCGGAAGCGGAGGAGG	Arnan et al, 2022	1
ArnanGuigo2022_ArnanGuigo2022_ACTAAAGCTGGACACGGACTGGG	Arnan et al, 2022	1
ArnanGuigo2022_ArnanGuigo2022_AGAAGGCATTTACTCTATGTCGG	Arnan et al, 2022	1
ArnanGuigo2022_ArnanGuigo2022_AGACATTCTGCACGCCGGCGTGG	Arnan et al, 2022	1
ArnanGuigo2022_ArnanGuigo2022_AGACCATCGCAGAGACAGACGGG	Arnan et al, 2022	1
ArnanGuigo2022_ArnanGuigo2022_AGAGAGCAGACTTGAGCCTCTGG	Arnan et al, 2022	1
ArnanGuigo2022_ArnanGuigo2022_AGCAGCTCCGCCTTCGGGAGCGG	Arnan et al, 2022	1
ArnanGuigo2022_ArnanGuigo2022_AGCCCAACAACGCTTCACCCAGG	Arnan et al, 2022	1
ArnanGuigo2022_ArnanGuigo2022_AGCCGATGTAGAGGAGCCGCGGG	Arnan et al, 2022	1
ArnanGuigo2022_ArnanGuigo2022_AGCGCCGTAGCCTCAGCCTGAGG	Arnan et al, 2022	1
ArnanGuigo2022_ArnanGuigo2022_AGGACGTGCCAGGTGAAAACAGG	Arnan et al, 2022	1
ArnanGuigo2022_ArnanGuigo2022_AGGCAGCTCCTCATAGGTGAGGG	Arnan et al, 2022	1
ArnanGuigo2022_ArnanGuigo2022_AGGCATTTACTCTATGTCGGGGG	Arnan et al, 2022	1
ArnanGuigo2022_ArnanGuigo2022_AGGTTATAAGCTGAGGCAGAAGG	Arnan et al, 2022	1
ArnanGuigo2022_ArnanGuigo2022_ATCCCCATTTCCTTCGTGCTGGG	Arnan et al, 2022	1
ArnanGuigo2022_ArnanGuigo2022_ATCGCAGACATTCTGCACGCCGG	Arnan et al, 2022	1
ArnanGuigo2022_ArnanGuigo2022_ATCTCAGCAAAGATTATTCCGGG	Arnan et al, 2022	1
ArnanGuigo2022_ArnanGuigo2022_ATCTCGGCCTTGAAGGGTTGGGG	Arnan et al, 2022	1
ArnanGuigo2022_ArnanGuigo2022_ATGAGCGCGGACGCAGCGGCCGG	Arnan et al, 2022	1
ArnanGuigo2022_ArnanGuigo2022_ATGAGTTCGAGACCCGCTTCCGG	Arnan et al, 2022	1
ArnanGuigo2022_ArnanGuigo2022_CAAATTCGGTACATCCTCGACGG	Arnan et al, 2022	1
ArnanGuigo2022_ArnanGuigo2022_CAACTTCTGCCCGTTCCATAGGG	Arnan et al, 2022	1
ArnanGuigo2022_ArnanGuigo2022_CAAGCTGCTCAACCAGGTACTGG	Arnan et al, 2022	1
ArnanGuigo2022_ArnanGuigo2022_CAAGTAGAACTTATTGACCTTGG	Arnan et al, 2022	1
ArnanGuigo2022_ArnanGuigo2022_CACCAGCATCACCCGCCCGAAGG	Arnan et al, 2022	1
ArnanGuigo2022_ArnanGuigo2022_CACTACAAAACGGATGCTCAGGG	Arnan et al, 2022	2
ArnanGuigo2022_ArnanGuigo2022_CAGACCATCGCAGAGACAGACGG	Arnan et al, 2022	1
ArnanGuigo2022_ArnanGuigo2022_CAGTACCTGGTTGAGCAGCTTGG	Arnan et al, 2022	1
ArnanGuigo2022_ArnanGuigo2022_CATAGGTAGTATCTCATCCATGG	Arnan et al, 2022	1
ArnanGuigo2022_ArnanGuigo2022_CATGCAATATCACAAATTTGAGG	Arnan et al, 2022	1
ArnanGuigo2022_ArnanGuigo2022_CATGGATGAGATACTACCTATGG	Arnan et al, 2022	1
ArnanGuigo2022_ArnanGuigo2022_CATTCTGCACGCCGGCGTGGGGG	Arnan et al, 2022	1
ArnanGuigo2022_ArnanGuigo2022_CATTGGTGCACAGCCTGGTACGG	Arnan et al, 2022	1
ArnanGuigo2022_ArnanGuigo2022_CCAAGCGGACCCCAGCGTCTCGG	Arnan et al, 2022	1
ArnanGuigo2022_ArnanGuigo2022_CCAATATAGATACTGTCTTCGGG	Arnan et al, 2022	1
ArnanGuigo2022_ArnanGuigo2022_CCAATTTCTTCTAACTTAGGTGG	Arnan et al, 2022	1
ArnanGuigo2022_ArnanGuigo2022_CCATGTGCAACTCCTTTCAGTGG	Arnan et al, 2022	1
ArnanGuigo2022_ArnanGuigo2022_CCCAGAAAAATCTGATGCAGGGG	Arnan et al, 2022	1
ArnanGuigo2022_ArnanGuigo2022_CCCCGGACACGGCGAGCGCGCGG	Arnan et al, 2022	1
ArnanGuigo2022_ArnanGuigo2022_CCCGGCGGGATCATCGTCCTCGG	Arnan et al, 2022	1
ArnanGuigo2022_ArnanGuigo2022_CCCTCCGCCTCTGGCTCCGACGG	Arnan et al, 2022	1
ArnanGuigo2022_ArnanGuigo2022_CCCTGCATCAGATTTTTCTGGGG	Arnan et al, 2022	1
ArnanGuigo2022_ArnanGuigo2022_CCGACCGGGCGGCAGCTGAGAGG	Arnan et al, 2022	1
ArnanGuigo2022_ArnanGuigo2022_CCGAGGACGATGATCCCGCCGGG	Arnan et al, 2022	1
ArnanGuigo2022_ArnanGuigo2022_CCGCCCGTCGGAGCCAGAGGCGG	Arnan et al, 2022	1
ArnanGuigo2022_ArnanGuigo2022_CCGCCTCATGAGCCTGGTGTCGG	Arnan et al, 2022	1
ArnanGuigo2022_ArnanGuigo2022_CCGGGCATCGCTGTCCGCCCAGG	Arnan et al, 2022	1
ArnanGuigo2022_ArnanGuigo2022_CCGGGGGAGTGCACGTACGCGGG	Arnan et al, 2022	1
ArnanGuigo2022_ArnanGuigo2022_CCTATGGAACGGGCAGAAGTTGG	Arnan et al, 2022	1
ArnanGuigo2022_ArnanGuigo2022_CCTCAGCTTGGACTCAAACACGG	Arnan et al, 2022	1
ArnanGuigo2022_ArnanGuigo2022_CCTCTCAGCTGCCGCCCGGTCGG	Arnan et al, 2022	1
ArnanGuigo2022_ArnanGuigo2022_CCTGGCGGGTGGCAGCTGTCAGG	Arnan et al, 2022	1
ArnanGuigo2022_ArnanGuigo2022_CCTGTTAACGGAGTTCATTAGGG	Arnan et al, 2022	1
ArnanGuigo2022_ArnanGuigo2022_CCTTATGGACAAGATGTTGCTGG	Arnan et al, 2022	1
ArnanGuigo2022_ArnanGuigo2022_CGAACTAGTCGGTTCAGGAAAGG	Arnan et al, 2022	1
ArnanGuigo2022_ArnanGuigo2022_CGAGTCGGGAGTCCGGGCGGCGG	Arnan et al, 2022	1
ArnanGuigo2022_ArnanGuigo2022_CGCCACCCCTGGGCCCCCAGCGG	Arnan et al, 2022	1
ArnanGuigo2022_ArnanGuigo2022_CGCCGCCCGGACTCCCGACTCGG	Arnan et al, 2022	1
ArnanGuigo2022_ArnanGuigo2022_CGCCTGTCCATGCTGGAGAGAGG	Arnan et al, 2022	1
ArnanGuigo2022_ArnanGuigo2022_CGCGCGCTCGCCGTGTCCGGGGG	Arnan et al, 2022	1
ArnanGuigo2022_ArnanGuigo2022_CGCGTACAGCTCGTCCGCTGGGG	Arnan et al, 2022	1
ArnanGuigo2022_ArnanGuigo2022_CGCTCCACGATGTAGACGTCCGG	Arnan et al, 2022	1
ArnanGuigo2022_ArnanGuigo2022_CGCTGGGGGCCCAGGGGTGGCGG	Arnan et al, 2022	1
ArnanGuigo2022_ArnanGuigo2022_CGGGGACCCTTCGTGTCCGGTGG	Arnan et al, 2022	1
ArnanGuigo2022_ArnanGuigo2022_CGTACCAGGCTGTGCACCAATGG	Arnan et al, 2022	1
ArnanGuigo2022_ArnanGuigo2022_CGTACGCGGGCCGGAAGCGGAGG	Arnan et al, 2022	1
ArnanGuigo2022_ArnanGuigo2022_CGTCGGAGCCAGAGGCGGAGGGG	Arnan et al, 2022	1
ArnanGuigo2022_ArnanGuigo2022_CGTGGCATTATCCTTCAGTGGGG	Arnan et al, 2022	1
ArnanGuigo2022_ArnanGuigo2022_CGTGTTTGAGTCCAAGCTGAGGG	Arnan et al, 2022	1
ArnanGuigo2022_ArnanGuigo2022_CTCAGTTGGGTCCTAGCATGCGG	Arnan et al, 2022	1
ArnanGuigo2022_ArnanGuigo2022_CTCATCCGCTACGCCAACCTGGG	Arnan et al, 2022	1
ArnanGuigo2022_ArnanGuigo2022_CTCATCCGGCAGAAACCGTAAGG	Arnan et al, 2022	1
ArnanGuigo2022_ArnanGuigo2022_CTCCAGAGCTTACGCACCCGCGG	Arnan et al, 2022	1
ArnanGuigo2022_ArnanGuigo2022_CTCCCACTTGATCTTCGAGATGG	Arnan et al, 2022	1
ArnanGuigo2022_ArnanGuigo2022_CTCGGTCCATCCCAGCGTCTCGG	Arnan et al, 2022	1
ArnanGuigo2022_ArnanGuigo2022_CTCGTGGCATTATCCTTCAGTGG	Arnan et al, 2022	1
ArnanGuigo2022_ArnanGuigo2022_CTCTAAAGATGAACATTCTGGGG	Arnan et al, 2022	1
ArnanGuigo2022_ArnanGuigo2022_CTCTCTCCAGCATGGACAGGCGG	Arnan et al, 2022	1
ArnanGuigo2022_ArnanGuigo2022_CTCTTCATCCGACTGTGCCAAGG	Arnan et al, 2022	1
ArnanGuigo2022_ArnanGuigo2022_CTGCAACACCACCGGCATTGAGG	Arnan et al, 2022	1
ArnanGuigo2022_ArnanGuigo2022_CTGGAGCACGGAGACCTACCAGG	Arnan et al, 2022	1
ArnanGuigo2022_ArnanGuigo2022_CTGGCTGACAGAAAGTATACTGG	Arnan et al, 2022	1
ArnanGuigo2022_ArnanGuigo2022_CTGGTGTCGGGCTTCGTCGAAGG	Arnan et al, 2022	1
ArnanGuigo2022_ArnanGuigo2022_CTGTGGTGGGTTCTGCCAACAGG	Arnan et al, 2022	1
ArnanGuigo2022_ArnanGuigo2022_CTTCGACGAAGCCCGACACCAGG	Arnan et al, 2022	1
ArnanGuigo2022_ArnanGuigo2022_CTTCGAGATGGCTTCTTGGTGGG	Arnan et al, 2022	1
ArnanGuigo2022_ArnanGuigo2022_CTTCTAACTTAGGTGGCTCAAGG	Arnan et al, 2022	1
ArnanGuigo2022_ArnanGuigo2022_CTTCTGGCTGTACTGTATGAAGG	Arnan et al, 2022	1
ArnanGuigo2022_ArnanGuigo2022_CTTGTACTCGCCTTTTGCCAGGG	Arnan et al, 2022	1
ArnanGuigo2022_ArnanGuigo2022_CTTTCCTGAACCGACTAGTTCGG	Arnan et al, 2022	1
ArnanGuigo2022_ArnanGuigo2022_CTTTGCCCCTAGGAGAACCATGG	Arnan et al, 2022	1
ArnanGuigo2022_ArnanGuigo2022_CTTTGGCTAGCAGCTCCTGGCGG	Arnan et al, 2022	1
ArnanGuigo2022_ArnanGuigo2022_GAACAGAACACGTTGTGCGAAGG	Arnan et al, 2022	1
ArnanGuigo2022_ArnanGuigo2022_GAAGGCATTTACTCTATGTCGGG	Arnan et al, 2022	1
ArnanGuigo2022_ArnanGuigo2022_GAATCTGACTCATGATATCCTGG	Arnan et al, 2022	1
ArnanGuigo2022_ArnanGuigo2022_GACCATCGCAGAGACAGACGGGG	Arnan et al, 2022	1
ArnanGuigo2022_ArnanGuigo2022_GACTACCACCACCAGGCTGCTGG	Arnan et al, 2022	1
ArnanGuigo2022_ArnanGuigo2022_GAGACAGACGGGGACTCTGCAGG	Arnan et al, 2022	1
ArnanGuigo2022_ArnanGuigo2022_GAGCCGCGGGTCGGTCAGCTTGG	Arnan et al, 2022	1
ArnanGuigo2022_ArnanGuigo2022_GAGCGATGACACCCCTGTGCCGG	Arnan et al, 2022	1
ArnanGuigo2022_ArnanGuigo2022_GAGCTGGTTTCCTCCAAAGCTGG	Arnan et al, 2022	1
ArnanGuigo2022_ArnanGuigo2022_GAGGACGATGATCCCGCCGGGGG	Arnan et al, 2022	1
ArnanGuigo2022_ArnanGuigo2022_GAGGCGGAGGGGGCGCCGGGGGG	Arnan et al, 2022	1
ArnanGuigo2022_ArnanGuigo2022_GATGTAGAGGAGCCGCGGGTCGG	Arnan et al, 2022	1
ArnanGuigo2022_ArnanGuigo2022_GATGTGCCTTAGAGGATTATGGG	Arnan et al, 2022	1
ArnanGuigo2022_ArnanGuigo2022_GCACCCCCAACGGCCCGCGACGG	Arnan et al, 2022	1
ArnanGuigo2022_ArnanGuigo2022_GCACGTACGCGGGCCGGAAGCGG	Arnan et al, 2022	1
ArnanGuigo2022_ArnanGuigo2022_GCAGAAACCGTAAGGGTTCTGGG	Arnan et al, 2022	1
ArnanGuigo2022_ArnanGuigo2022_GCATTGAGGATTATCCTAGTGGG	Arnan et al, 2022	1
ArnanGuigo2022_ArnanGuigo2022_GCATTTACTCTATGTCGGGGGGG	Arnan et al, 2022	1
ArnanGuigo2022_ArnanGuigo2022_GCCCAGCAGAAGGTTTCTCCGGG	Arnan et al, 2022	1
ArnanGuigo2022_ArnanGuigo2022_GCCCGACCGCCTCATGAGCCTGG	Arnan et al, 2022	1
ArnanGuigo2022_ArnanGuigo2022_GCCGAGGACGATGATCCCGCCGG	Arnan et al, 2022	1
ArnanGuigo2022_ArnanGuigo2022_GCCGCTTACTGCTCCTCGGCCGG	Arnan et al, 2022	1
ArnanGuigo2022_ArnanGuigo2022_GCCGGAGTCCGCACTCCAAGCGG	Arnan et al, 2022	1
ArnanGuigo2022_ArnanGuigo2022_GCCGGGGGAGTGCACGTACGCGG	Arnan et al, 2022	1
ArnanGuigo2022_ArnanGuigo2022_GCGCCTTGATGTCTGGGTCTTGG	Arnan et al, 2022	1
ArnanGuigo2022_ArnanGuigo2022_GCGGGCTCACAGCTGTCAGTGGG	Arnan et al, 2022	1
ArnanGuigo2022_ArnanGuigo2022_GCTCAGCTGCATGTGACCCCAGG	Arnan et al, 2022	1
ArnanGuigo2022_ArnanGuigo2022_GCTCCACGATGTAGACGTCCGGG	Arnan et al, 2022	1
ArnanGuigo2022_ArnanGuigo2022_GCTCTAAAGATGAACATTCTGGG	Arnan et al, 2022	1
ArnanGuigo2022_ArnanGuigo2022_GCTTCAACGCTGAGCGGGGCTGG	Arnan et al, 2022	1
ArnanGuigo2022_ArnanGuigo2022_GGACTGACTTTTCTTATGCTGGG	Arnan et al, 2022	1
ArnanGuigo2022_ArnanGuigo2022_GGCACCACGAATGGCACAGCTGG	Arnan et al, 2022	1
ArnanGuigo2022_ArnanGuigo2022_GGCATTGAGGATTATCCTAGTGG	Arnan et al, 2022	1
ArnanGuigo2022_ArnanGuigo2022_GGCATTTACTCTATGTCGGGGGG	Arnan et al, 2022	1
ArnanGuigo2022_ArnanGuigo2022_GGCGGGCACGGGGCAGCTCATGG	Arnan et al, 2022	1
ArnanGuigo2022_ArnanGuigo2022_GGCGGGCTCACAGCTGTCAGTGG	Arnan et al, 2022	1
ArnanGuigo2022_ArnanGuigo2022_GGCTAGCAGCTCCTGGCGGGTGG	Arnan et al, 2022	1
ArnanGuigo2022_ArnanGuigo2022_GGCTGCGGGAAAAGTGCCACAGG	Arnan et al, 2022	1
ArnanGuigo2022_ArnanGuigo2022_GGGACTGATGCTCACTCCGAAGG	Arnan et al, 2022	1
ArnanGuigo2022_ArnanGuigo2022_GGGAGTGCACGTACGCGGGCCGG	Arnan et al, 2022	1
ArnanGuigo2022_ArnanGuigo2022_GGGCTCACAGCTGTCAGTGGGGG	Arnan et al, 2022	1
ArnanGuigo2022_ArnanGuigo2022_GGGGGAGCTTCAACGCTGAGCGG	Arnan et al, 2022	1
ArnanGuigo2022_ArnanGuigo2022_GGTCTGCTCGTAGTAATGGGGGG	Arnan et al, 2022	1
ArnanGuigo2022_ArnanGuigo2022_GGTGACTCTTACCTACTTCGGGG	Arnan et al, 2022	1
ArnanGuigo2022_ArnanGuigo2022_GGTTATAAGCTGAGGCAGAAGGG	Arnan et al, 2022	1
ArnanGuigo2022_ArnanGuigo2022_GTCACCGCAGATAATTGACAAGG	Arnan et al, 2022	1
ArnanGuigo2022_ArnanGuigo2022_GTCATCTTCAAAGGCCTCCGAGG	Arnan et al, 2022	1
ArnanGuigo2022_ArnanGuigo2022_GTCCGGTGGTTGCTGTTGCTTGG	Arnan et al, 2022	1
ArnanGuigo2022_ArnanGuigo2022_GTCCTAGCATGCGGCTGGCAGGG	Arnan et al, 2022	1
ArnanGuigo2022_ArnanGuigo2022_GTCGGCCGCTTACTGCTCCTCGG	Arnan et al, 2022	1
ArnanGuigo2022_ArnanGuigo2022_GTGATCTCAGAGGCGCCGCCGGG	Arnan et al, 2022	1
ArnanGuigo2022_ArnanGuigo2022_GTGCTCAGCAACATTACACAAGG	Arnan et al, 2022	1
ArnanGuigo2022_ArnanGuigo2022_GTGTGCTGAGAGTGTCAACAAGG	Arnan et al, 2022	1
ArnanGuigo2022_ArnanGuigo2022_GTGTTGCATCGATGCGTTTGTGG	Arnan et al, 2022	1
ArnanGuigo2022_ArnanGuigo2022_TAACTTGTCTGCAACACCACCGG	Arnan et al, 2022	1
ArnanGuigo2022_ArnanGuigo2022_TACCAGGCTGTGCACCAATGGGG	Arnan et al, 2022	1
ArnanGuigo2022_ArnanGuigo2022_TACGCACCCGCGGGACGCACAGG	Arnan et al, 2022	1
ArnanGuigo2022_ArnanGuigo2022_TACTGCTCCTCGGCCGGCCCAGG	Arnan et al, 2022	1
ArnanGuigo2022_ArnanGuigo2022_TCACATGCGCCTTGATGTCTGGG	Arnan et al, 2022	1
ArnanGuigo2022_ArnanGuigo2022_TCACCGCAGATAATTGACAAGGG	Arnan et al, 2022	1
ArnanGuigo2022_ArnanGuigo2022_TCAGCGTGATCAAGGTGAGCAGG	Arnan et al, 2022	1
ArnanGuigo2022_ArnanGuigo2022_TCATCCGGCAGAAACCGTAAGGG	Arnan et al, 2022	1
ArnanGuigo2022_ArnanGuigo2022_TCATTAGGGACGTATAGAACTGG	Arnan et al, 2022	1
ArnanGuigo2022_ArnanGuigo2022_TCCTGAACTAAAGCTGGACACGG	Arnan et al, 2022	1
ArnanGuigo2022_ArnanGuigo2022_TCCTGGGAGTCGAAGTTGAAAGG	Arnan et al, 2022	1
ArnanGuigo2022_ArnanGuigo2022_TCCTTTCAGTGGATCCAGTACGG	Arnan et al, 2022	1
ArnanGuigo2022_ArnanGuigo2022_TCGCTGGGGTGGTGGAGCTGAGG	Arnan et al, 2022	1
ArnanGuigo2022_ArnanGuigo2022_TCGTGGCATTATCCTTCAGTGGG	Arnan et al, 2022	1
ArnanGuigo2022_ArnanGuigo2022_TCTCAGCCGCCTGTCCATGCTGG	Arnan et al, 2022	1
ArnanGuigo2022_ArnanGuigo2022_TCTCATCTGAGATCATCTCCAGG	Arnan et al, 2022	1
ArnanGuigo2022_ArnanGuigo2022_TCTCGGCCTTGAAGGGTTGGGGG	Arnan et al, 2022	1
ArnanGuigo2022_ArnanGuigo2022_TCTGGCGCGCGCTTTCCCTCGGG	Arnan et al, 2022	1
ArnanGuigo2022_ArnanGuigo2022_TGAGCGCGGACGCAGCGGCCGGG	Arnan et al, 2022	1
ArnanGuigo2022_ArnanGuigo2022_TGATACACGTTCATCTGCCGTGG	Arnan et al, 2022	1
ArnanGuigo2022_ArnanGuigo2022_TGATGGAGCAGATACGCCCTTGG	Arnan et al, 2022	1
ArnanGuigo2022_ArnanGuigo2022_TGCCCAGCAGAAGGTTTCTCCGG	Arnan et al, 2022	1
ArnanGuigo2022_ArnanGuigo2022_TGCCGGTGCCTACATCAGACAGG	Arnan et al, 2022	1
ArnanGuigo2022_ArnanGuigo2022_TGCCTGGAGAAGGGTCCGAACGG	Arnan et al, 2022	1
ArnanGuigo2022_ArnanGuigo2022_TGCTCCTCGGCCGGCCCAGGCGG	Arnan et al, 2022	1
ArnanGuigo2022_ArnanGuigo2022_TGGAGCACGGAGACCTACCAGGG	Arnan et al, 2022	1
ArnanGuigo2022_ArnanGuigo2022_TGGCCGCCCGTCGGAGCCAGAGG	Arnan et al, 2022	1
ArnanGuigo2022_ArnanGuigo2022_TGGGTTCCGCCGTGCGATCATGG	Arnan et al, 2022	1
ArnanGuigo2022_ArnanGuigo2022_TGTAAATGCTGTCTGCCACATGG	Arnan et al, 2022	1
ArnanGuigo2022_ArnanGuigo2022_TGTACTGTATGAAGGCATCAAGG	Arnan et al, 2022	1
ArnanGuigo2022_ArnanGuigo2022_TGTCCCAGGCAGCTCCTCATAGG	Arnan et al, 2022	1
ArnanGuigo2022_ArnanGuigo2022_TGTGACTGACTACCACCACCAGG	Arnan et al, 2022	1
ArnanGuigo2022_ArnanGuigo2022_TGTTGGTCCTGAACTAAAGCTGG	Arnan et al, 2022	1
ArnanGuigo2022_ArnanGuigo2022_TTCTAACTTAGGTGGCTCAAGGG	Arnan et al, 2022	1
ArnanGuigo2022_ArnanGuigo2022_TTCTCCGGGTCCTTGGACGCCGG	Arnan et al, 2022	1
ArnanGuigo2022_ArnanGuigo2022_TTGCTGTTGCTTGGCCTGGTGGG	Arnan et al, 2022	1
ArnanGuigo2022_ArnanGuigo2022_TTGTGATCACAGACACGGAAAGG	Arnan et al, 2022	1
ArnanGuigo2022_ArnanGuigo2022_TTGTGGTCACCACGAAGATGAGG	Arnan et al, 2022	1
ArnanGuigo2022_ArnanGuigo2022_TTTCAAGGGGGCCCCAACTGGGG	Arnan et al, 2022	1
ArnanGuigo2022_ArnanGuigo2022_TTTGGAGGAGCTGAGCCTGCCGG	Arnan et al, 2022	1
ArnanGuigo2022_ArnanGuigo2022_TTTTCTTATACAGCCACCCTTGG	Arnan et al, 2022	1
BiancurKimmelman2020_BRDN0003493713	Biancur et al, 2020	1
BiancurKimmelman2020_BRDN0003493866	Biancur et al, 2020	1
BiancurKimmelman2020_BRDN0003493868	Biancur et al, 2020	1
BiancurKimmelman2020_BRDN0003493993	Biancur et al, 2020	1
BiancurKimmelman2020_BRDN0003493994	Biancur et al, 2020	1
BiancurKimmelman2020_BRDN0003493995	Biancur et al, 2020	1
BiancurKimmelman2020_BRDN0003494089	Biancur et al, 2020	1
BiancurKimmelman2020_BRDN0003494091	Biancur et al, 2020	1
BiancurKimmelman2020_BRDN0003494328	Biancur et al, 2020	1
BiancurKimmelman2020_BRDN0003494558	Biancur et al, 2020	2
BiancurKimmelman2020_BRDN0003494638	Biancur et al, 2020	1
BiancurKimmelman2020_BRDN0003494702	Biancur et al, 2020	1
BiancurKimmelman2020_BRDN0003494773	Biancur et al, 2020	1
BiancurKimmelman2020_BRDN0003494775	Biancur et al, 2020	1
BiancurKimmelman2020_BRDN0003494914	Biancur et al, 2020	1
BiancurKimmelman2020_BRDN0003494916	Biancur et al, 2020	1
BiancurKimmelman2020_BRDN0003494938	Biancur et al, 2020	1
BiancurKimmelman2020_BRDN0003494940	Biancur et al, 2020	1
BiancurKimmelman2020_BRDN0003494964	Biancur et al, 2020	3
BiancurKimmelman2020_BRDN0003494965	Biancur et al, 2020	3
BiancurKimmelman2020_BRDN0003494967	Biancur et al, 2020	1
BiancurKimmelman2020_BRDN0003495010	Biancur et al, 2020	3
BiancurKimmelman2020_BRDN0003495011	Biancur et al, 2020	3
BiancurKimmelman2020_BRDN0003495012	Biancur et al, 2020	3
BiancurKimmelman2020_BRDN0003495013	Biancur et al, 2020	5
BiancurKimmelman2020_BRDN0003495014	Biancur et al, 2020	3
BiancurKimmelman2020_BRDN0003495015	Biancur et al, 2020	3
BiancurKimmelman2020_BRDN0003495112	Biancur et al, 2020	1
BiancurKimmelman2020_BRDN0003495113	Biancur et al, 2020	1
BiancurKimmelman2020_BRDN0003495114	Biancur et al, 2020	1
BiancurKimmelman2020_BRDN0003495115	Biancur et al, 2020	1
BiancurKimmelman2020_BRDN0003495116	Biancur et al, 2020	1
BiancurKimmelman2020_BRDN0003495117	Biancur et al, 2020	1
BiancurKimmelman2020_BRDN0003495121	Biancur et al, 2020	1
BiancurKimmelman2020_BRDN0003495122	Biancur et al, 2020	1
BiancurKimmelman2020_BRDN0003495150	Biancur et al, 2020	1
BiancurKimmelman2020_BRDN0003495151	Biancur et al, 2020	1
BiancurKimmelman2020_BRDN0003495152	Biancur et al, 2020	1
BiancurKimmelman2020_BRDN0003495236	Biancur et al, 2020	1
BiancurKimmelman2020_BRDN0003495406	Biancur et al, 2020	1
BiancurKimmelman2020_BRDN0003495407	Biancur et al, 2020	1
BiancurKimmelman2020_BRDN0003495473	Biancur et al, 2020	1
BiancurKimmelman2020_BRDN0003495476	Biancur et al, 2020	1
BiancurKimmelman2020_BRDN0003495702	Biancur et al, 2020	1
BiancurKimmelman2020_BRDN0003495703	Biancur et al, 2020	1
BiancurKimmelman2020_BRDN0003495705	Biancur et al, 2020	1
BiancurKimmelman2020_BRDN0003496373	Biancur et al, 2020	1
BiancurKimmelman2020_BRDN0003496446	Biancur et al, 2020	1
BiancurKimmelman2020_BRDN0003496630	Biancur et al, 2020	1
BiancurKimmelman2020_BRDN0003496631	Biancur et al, 2020	1
BiancurKimmelman2020_BRDN0003496632	Biancur et al, 2020	1
BiancurKimmelman2020_BRDN0003496633	Biancur et al, 2020	1
BiancurKimmelman2020_BRDN0003496634	Biancur et al, 2020	1
BiancurKimmelman2020_BRDN0003496635	Biancur et al, 2020	1
BiancurKimmelman2020_BRDN0003496744	Biancur et al, 2020	1
BiancurKimmelman2020_BRDN0003496745	Biancur et al, 2020	1
BiancurKimmelman2020_BRDN0003496746	Biancur et al, 2020	1
BiancurKimmelman2020_BRDN0003496747	Biancur et al, 2020	1
BiancurKimmelman2020_BRDN0003496748	Biancur et al, 2020	1
BiancurKimmelman2020_BRDN0003496749	Biancur et al, 2020	1
BiancurKimmelman2020_BRDN0003496774	Biancur et al, 2020	1
BiancurKimmelman2020_BRDN0003496775	Biancur et al, 2020	1
BiancurKimmelman2020_BRDN0003496776	Biancur et al, 2020	1
BiancurKimmelman2020_BRDN0003496777	Biancur et al, 2020	1
BiancurKimmelman2020_BRDN0003496778	Biancur et al, 2020	1
BiancurKimmelman2020_BRDN0003496779	Biancur et al, 2020	1
BiancurKimmelman2020_BRDN0003496968	Biancur et al, 2020	1
BiancurKimmelman2020_BRDN0003496969	Biancur et al, 2020	1
BiancurKimmelman2020_BRDN0003496970	Biancur et al, 2020	1
BiancurKimmelman2020_BRDN0003496971	Biancur et al, 2020	1
BiancurKimmelman2020_BRDN0003497212	Biancur et al, 2020	1
BiancurKimmelman2020_BRDN0003497213	Biancur et al, 2020	1
BiancurKimmelman2020_BRDN0003497214	Biancur et al, 2020	1
BiancurKimmelman2020_BRDN0003497215	Biancur et al, 2020	1
BiancurKimmelman2020_BRDN0003497216	Biancur et al, 2020	1
BiancurKimmelman2020_BRDN0003497217	Biancur et al, 2020	1
BiancurKimmelman2020_BRDN0003497293	Biancur et al, 2020	1
BiancurKimmelman2020_BRDN0003497294	Biancur et al, 2020	1
BiancurKimmelman2020_BRDN0003497295	Biancur et al, 2020	1
BiancurKimmelman2020_BRDN0003497416	Biancur et al, 2020	1
BiancurKimmelman2020_BRDN0003497417	Biancur et al, 2020	1
BiancurKimmelman2020_BRDN0003497418	Biancur et al, 2020	1
BiancurKimmelman2020_BRDN0003497419	Biancur et al, 2020	1
BiancurKimmelman2020_BRDN0003497420	Biancur et al, 2020	1
BiancurKimmelman2020_BRDN0003497421	Biancur et al, 2020	1
BiancurKimmelman2020_BRDN0003497476	Biancur et al, 2020	1
BiancurKimmelman2020_BRDN0003497481	Biancur et al, 2020	1
BiancurKimmelman2020_BRDN0003497645	Biancur et al, 2020	1
BiancurKimmelman2020_BRDN0003497649	Biancur et al, 2020	1
BiancurKimmelman2020_BRDN0003497822	Biancur et al, 2020	1
BiancurKimmelman2020_BRDN0003497823	Biancur et al, 2020	1
BiancurKimmelman2020_BRDN0003497846	Biancur et al, 2020	1
BiancurKimmelman2020_BRDN0003497847	Biancur et al, 2020	1
BiancurKimmelman2020_BRDN0003498011	Biancur et al, 2020	1
BiancurKimmelman2020_BRDN0003498268	Biancur et al, 2020	1
BiancurKimmelman2020_BRDN0003498269	Biancur et al, 2020	1
BiancurKimmelman2020_BRDN0003498310	Biancur et al, 2020	1
BiancurKimmelman2020_BRDN0003498311	Biancur et al, 2020	1
BiancurKimmelman2020_BRDN0003498312	Biancur et al, 2020	1
BiancurKimmelman2020_BRDN0003498313	Biancur et al, 2020	1
BiancurKimmelman2020_BRDN0003498314	Biancur et al, 2020	1
BiancurKimmelman2020_BRDN0003498315	Biancur et al, 2020	1
BiancurKimmelman2020_BRDN0003498352	Biancur et al, 2020	1
BiancurKimmelman2020_BRDN0003498353	Biancur et al, 2020	1
BiancurKimmelman2020_BRDN0003498354	Biancur et al, 2020	1
BiancurKimmelman2020_BRDN0003498355	Biancur et al, 2020	1
BiancurKimmelman2020_BRDN0003498356	Biancur et al, 2020	1
BiancurKimmelman2020_BRDN0003498357	Biancur et al, 2020	1
BiancurKimmelman2020_BRDN0003498609	Biancur et al, 2020	1
BiancurKimmelman2020_BRDN0003498625	Biancur et al, 2020	2
BiancurKimmelman2020_BRDN0003498718	Biancur et al, 2020	1
BiancurKimmelman2020_BRDN0003498719	Biancur et al, 2020	1
BiancurKimmelman2020_BRDN0003498720	Biancur et al, 2020	1
BiancurKimmelman2020_BRDN0003498721	Biancur et al, 2020	1
BiancurKimmelman2020_BRDN0003498722	Biancur et al, 2020	1
BiancurKimmelman2020_BRDN0003498723	Biancur et al, 2020	1
BiancurKimmelman2020_BRDN0003498869	Biancur et al, 2020	1
BiancurKimmelman2020_BRDN0003498871	Biancur et al, 2020	1
BiancurKimmelman2020_BRDN0003498873	Biancur et al, 2020	1
BiancurKimmelman2020_BRDN0003498929	Biancur et al, 2020	1
BiancurKimmelman2020_BRDN0003498940	Biancur et al, 2020	1
BiancurKimmelman2020_BRDN0003498941	Biancur et al, 2020	1
BiancurKimmelman2020_BRDN0003498942	Biancur et al, 2020	1
BiancurKimmelman2020_BRDN0003498943	Biancur et al, 2020	1
BiancurKimmelman2020_BRDN0003498944	Biancur et al, 2020	1
BiancurKimmelman2020_BRDN0003498945	Biancur et al, 2020	1
BiancurKimmelman2020_BRDN0003499001	Biancur et al, 2020	1
BiancurKimmelman2020_BRDN0003499002	Biancur et al, 2020	1
BiancurKimmelman2020_BRDN0003499004	Biancur et al, 2020	1
BiancurKimmelman2020_BRDN0003499005	Biancur et al, 2020	1
BiancurKimmelman2020_BRDN0003499059	Biancur et al, 2020	1
BiancurKimmelman2020_BRDN0003499414	Biancur et al, 2020	1
BiancurKimmelman2020_BRDN0003499415	Biancur et al, 2020	1
BiancurKimmelman2020_BRDN0003499417	Biancur et al, 2020	1
BiancurKimmelman2020_BRDN0003499418	Biancur et al, 2020	1
BiancurKimmelman2020_BRDN0003499419	Biancur et al, 2020	1
BiancurKimmelman2020_BRDN0003499420	Biancur et al, 2020	1
BiancurKimmelman2020_BRDN0003499425	Biancur et al, 2020	1
BiancurKimmelman2020_BRDN0003499486	Biancur et al, 2020	1
BiancurKimmelman2020_BRDN0003499488	Biancur et al, 2020	1
BiancurKimmelman2020_BRDN0003499491	Biancur et al, 2020	1
BiancurKimmelman2020_BRDN0003499547	Biancur et al, 2020	1
BiancurKimmelman2020_BRDN0003499548	Biancur et al, 2020	1
BiancurKimmelman2020_BRDN0003499549	Biancur et al, 2020	1
BiancurKimmelman2020_BRDN0003499601	Biancur et al, 2020	19
BiancurKimmelman2020_BRDN0003499602	Biancur et al, 2020	62
BiancurKimmelman2020_BRDN0003499792	Biancur et al, 2020	1
BiancurKimmelman2020_BRDN0003499793	Biancur et al, 2020	1
BiancurKimmelman2020_BRDN0003499794	Biancur et al, 2020	1
BiancurKimmelman2020_BRDN0003499795	Biancur et al, 2020	1
BiancurKimmelman2020_BRDN0003499964	Biancur et al, 2020	1
BiancurKimmelman2020_BRDN0003500034	Biancur et al, 2020	1
BiancurKimmelman2020_BRDN0003500035	Biancur et al, 2020	1
BiancurKimmelman2020_BRDN0003500037	Biancur et al, 2020	1
BiancurKimmelman2020_BRDN0003500054	Biancur et al, 2020	1
BiancurKimmelman2020_BRDN0003500109	Biancur et al, 2020	1
BiancurKimmelman2020_BRDN0003500156	Biancur et al, 2020	1
BiancurKimmelman2020_BRDN0003500249	Biancur et al, 2020	1
BiancurKimmelman2020_BRDN0003500250	Biancur et al, 2020	1
BiancurKimmelman2020_BRDN0003500394	Biancur et al, 2020	1
BiancurKimmelman2020_BRDN0003500396	Biancur et al, 2020	1
BiancurKimmelman2020_BRDN0003500397	Biancur et al, 2020	1
BiancurKimmelman2020_BRDN0003500404	Biancur et al, 2020	1
BiancurKimmelman2020_BRDN0003500406	Biancur et al, 2020	1
BiancurKimmelman2020_BRDN0003500407	Biancur et al, 2020	3
BiancurKimmelman2020_BRDN0003500408	Biancur et al, 2020	3
BiancurKimmelman2020_BRDN0003500409	Biancur et al, 2020	3
BiancurKimmelman2020_BRDN0003500427	Biancur et al, 2020	1
BiancurKimmelman2020_BRDN0003500466	Biancur et al, 2020	1
BiancurKimmelman2020_BRDN0003500467	Biancur et al, 2020	1
BiancurKimmelman2020_BRDN0003500468	Biancur et al, 2020	1
BiancurKimmelman2020_BRDN0003500469	Biancur et al, 2020	1
BiancurKimmelman2020_BRDN0003500918	Biancur et al, 2020	1
BiancurKimmelman2020_BRDN0003500919	Biancur et al, 2020	1
BiancurKimmelman2020_BRDN0003501033	Biancur et al, 2020	1
BiancurKimmelman2020_BRDN0003501078	Biancur et al, 2020	1
BiancurKimmelman2020_BRDN0003501079	Biancur et al, 2020	1
BiancurKimmelman2020_BRDN0003501196	Biancur et al, 2020	1
BiancurKimmelman2020_BRDN0003501197	Biancur et al, 2020	1
BiancurKimmelman2020_BRDN0003501198	Biancur et al, 2020	1
BiancurKimmelman2020_BRDN0003501199	Biancur et al, 2020	1
BiancurKimmelman2020_BRDN0003501200	Biancur et al, 2020	1
BiancurKimmelman2020_BRDN0003501201	Biancur et al, 2020	1
BiancurKimmelman2020_BRDN0003501652	Biancur et al, 2020	1
BiancurKimmelman2020_BRDN0003501656	Biancur et al, 2020	1
BiancurKimmelman2020_BRDN0003501818	Biancur et al, 2020	1
BiancurKimmelman2020_BRDN0003501819	Biancur et al, 2020	1
BiancurKimmelman2020_BRDN0003501868	Biancur et al, 2020	1
BiancurKimmelman2020_BRDN0003501870	Biancur et al, 2020	1
BiancurKimmelman2020_BRDN0003501871	Biancur et al, 2020	1
BiancurKimmelman2020_BRDN0003501872	Biancur et al, 2020	1
BiancurKimmelman2020_BRDN0003501873	Biancur et al, 2020	1
BiancurKimmelman2020_BRDN0003501932	Biancur et al, 2020	1
BiancurKimmelman2020_BRDN0003502017	Biancur et al, 2020	1
BiancurKimmelman2020_BRDN0003502282	Biancur et al, 2020	1
BiancurKimmelman2020_BRDN0003502283	Biancur et al, 2020	1
BiancurKimmelman2020_BRDN0003502284	Biancur et al, 2020	1
BiancurKimmelman2020_BRDN0003502285	Biancur et al, 2020	1
BiancurKimmelman2020_BRDN0003502286	Biancur et al, 2020	1
BiancurKimmelman2020_BRDN0003502287	Biancur et al, 2020	1
BiancurKimmelman2020_BRDN0003502350	Biancur et al, 2020	1
BiancurKimmelman2020_BRDN0003502353	Biancur et al, 2020	1
BiancurKimmelman2020_BRDN0003502397	Biancur et al, 2020	1
BiancurKimmelman2020_BRDN0003502426	Biancur et al, 2020	1
BiancurKimmelman2020_BRDN0003502427	Biancur et al, 2020	1
BiancurKimmelman2020_BRDN0003502428	Biancur et al, 2020	1
BiancurKimmelman2020_BRDN0003502429	Biancur et al, 2020	1
BiancurKimmelman2020_BRDN0003502430	Biancur et al, 2020	1
BiancurKimmelman2020_BRDN0003502431	Biancur et al, 2020	1
BiancurKimmelman2020_BRDN0003502709	Biancur et al, 2020	1
BiancurKimmelman2020_BRDN0003502712	Biancur et al, 2020	1
BiancurKimmelman2020_BRDN0003502947	Biancur et al, 2020	1
BiancurKimmelman2020_BRDN0003503099	Biancur et al, 2020	1
BiancurKimmelman2020_BRDN0003503188	Biancur et al, 2020	1
BiancurKimmelman2020_BRDN0003503190	Biancur et al, 2020	1
BiancurKimmelman2020_BRDN0003503192	Biancur et al, 2020	1
BiancurKimmelman2020_BRDN0003503193	Biancur et al, 2020	1
BiancurKimmelman2020_BRDN0003503224	Biancur et al, 2020	1
BiancurKimmelman2020_BRDN0003503225	Biancur et al, 2020	1
BiancurKimmelman2020_BRDN0003503226	Biancur et al, 2020	1
BiancurKimmelman2020_BRDN0003503227	Biancur et al, 2020	1
BiancurKimmelman2020_BRDN0003503228	Biancur et al, 2020	1
BiancurKimmelman2020_BRDN0003503229	Biancur et al, 2020	1
BiancurKimmelman2020_BRDN0003503597	Biancur et al, 2020	2
BiancurKimmelman2020_BRDN0003503598	Biancur et al, 2020	2
BiancurKimmelman2020_BRDN0003503599	Biancur et al, 2020	1
BiancurKimmelman2020_BRDN0003503600	Biancur et al, 2020	2
BiancurKimmelman2020_BRDN0003504028	Biancur et al, 2020	1
BiancurKimmelman2020_BRDN0003504029	Biancur et al, 2020	1
BiancurKimmelman2020_BRDN0003504030	Biancur et al, 2020	1
BiancurKimmelman2020_BRDN0003504031	Biancur et al, 2020	1
BiancurKimmelman2020_BRDN0003504032	Biancur et al, 2020	1
BiancurKimmelman2020_BRDN0003504033	Biancur et al, 2020	1
BiancurKimmelman2020_BRDN0003504034	Biancur et al, 2020	1
BiancurKimmelman2020_BRDN0003504035	Biancur et al, 2020	1
BiancurKimmelman2020_BRDN0003504039	Biancur et al, 2020	1
BiancurKimmelman2020_BRDN0003504067	Biancur et al, 2020	1
BiancurKimmelman2020_BRDN0003504068	Biancur et al, 2020	1
BiancurKimmelman2020_BRDN0003504124	Biancur et al, 2020	1
BiancurKimmelman2020_BRDN0003504125	Biancur et al, 2020	1
BiancurKimmelman2020_BRDN0003504126	Biancur et al, 2020	1
BiancurKimmelman2020_BRDN0003504165	Biancur et al, 2020	1
BiancurKimmelman2020_BRDN0003504534	Biancur et al, 2020	1
BiancurKimmelman2020_BRDN0003504535	Biancur et al, 2020	1
BiancurKimmelman2020_BRDN0003504625	Biancur et al, 2020	1
BiancurKimmelman2020_BRDN0003504874	Biancur et al, 2020	1
BiancurKimmelman2020_BRDN0003504875	Biancur et al, 2020	1
BiancurKimmelman2020_BRDN0003504876	Biancur et al, 2020	1
BiancurKimmelman2020_BRDN0003504877	Biancur et al, 2020	1
BiancurKimmelman2020_BRDN0003504878	Biancur et al, 2020	1
BiancurKimmelman2020_BRDN0003504879	Biancur et al, 2020	1
BiancurKimmelman2020_BRDN0003505277	Biancur et al, 2020	1
BiancurKimmelman2020_BRDN0003505312	Biancur et al, 2020	1
BiancurKimmelman2020_BRDN0003505313	Biancur et al, 2020	1
BiancurKimmelman2020_BRDN0003505314	Biancur et al, 2020	1
BiancurKimmelman2020_BRDN0003505315	Biancur et al, 2020	1
BiancurKimmelman2020_BRDN0003505316	Biancur et al, 2020	1
BiancurKimmelman2020_BRDN0003505317	Biancur et al, 2020	1
BiancurKimmelman2020_BRDN0003505324	Biancur et al, 2020	1
BiancurKimmelman2020_BRDN0003505327	Biancur et al, 2020	1
BiancurKimmelman2020_BRDN0003505602	Biancur et al, 2020	1
BiancurKimmelman2020_BRDN0003505603	Biancur et al, 2020	1
BiancurKimmelman2020_BRDN0003505604	Biancur et al, 2020	1
BiancurKimmelman2020_BRDN0003505605	Biancur et al, 2020	1
BiancurKimmelman2020_BRDN0003505999	Biancur et al, 2020	1
BiancurKimmelman2020_BRDN0003506072	Biancur et al, 2020	1
BiancurKimmelman2020_BRDN0003506073	Biancur et al, 2020	1
BiancurKimmelman2020_BRDN0003506350	Biancur et al, 2020	2
BiancurKimmelman2020_BRDN0003506351	Biancur et al, 2020	2
BiancurKimmelman2020_BRDN0003506352	Biancur et al, 2020	2
BiancurKimmelman2020_BRDN0003506353	Biancur et al, 2020	2
BiancurKimmelman2020_BRDN0003506354	Biancur et al, 2020	2
BiancurKimmelman2020_BRDN0003506355	Biancur et al, 2020	2
BiancurKimmelman2020_BRDN0003506435	Biancur et al, 2020	1
BiancurKimmelman2020_BRDN0003506436	Biancur et al, 2020	1
BiancurKimmelman2020_BRDN0003506438	Biancur et al, 2020	1
BiancurKimmelman2020_BRDN0003506439	Biancur et al, 2020	1
BiancurKimmelman2020_BRDN0003506440	Biancur et al, 2020	1
BiancurKimmelman2020_BRDN0003506444	Biancur et al, 2020	1
BiancurKimmelman2020_BRDN0003506595	Biancur et al, 2020	1
BiancurKimmelman2020_BRDN0003506628	Biancur et al, 2020	1
BiancurKimmelman2020_BRDN0003506630	Biancur et al, 2020	1
BiancurKimmelman2020_BRDN0003506660	Biancur et al, 2020	1
BiancurKimmelman2020_BRDN0003506689	Biancur et al, 2020	1
BiancurKimmelman2020_BRDN0003506690	Biancur et al, 2020	1
BiancurKimmelman2020_BRDN0003506691	Biancur et al, 2020	1
BiancurKimmelman2020_BRDN0003506935	Biancur et al, 2020	1
BiancurKimmelman2020_BRDN0003507046	Biancur et al, 2020	1
BiancurKimmelman2020_BRDN0003507047	Biancur et al, 2020	1
BiancurKimmelman2020_BRDN0003507049	Biancur et al, 2020	3
BiancurKimmelman2020_BRDN0003507050	Biancur et al, 2020	1
BiancurKimmelman2020_BRDN0003507051	Biancur et al, 2020	3
BiancurKimmelman2020_BRDN0003507070	Biancur et al, 2020	1
BiancurKimmelman2020_BRDN0003507075	Biancur et al, 2020	1
BiancurKimmelman2020_BRDN0003507078	Biancur et al, 2020	1
BiancurKimmelman2020_BRDN0003507537	Biancur et al, 2020	1
BiancurKimmelman2020_BRDN0003507682	Biancur et al, 2020	1
BiancurKimmelman2020_BRDN0003507685	Biancur et al, 2020	1
BiancurKimmelman2020_BRDN0003507687	Biancur et al, 2020	1
BiancurKimmelman2020_BRDN0003508210	Biancur et al, 2020	1
BiancurKimmelman2020_BRDN0003508211	Biancur et al, 2020	1
BiancurKimmelman2020_BRDN0003508212	Biancur et al, 2020	1
BiancurKimmelman2020_BRDN0003508213	Biancur et al, 2020	1
BiancurKimmelman2020_BRDN0003508214	Biancur et al, 2020	1
BiancurKimmelman2020_BRDN0003508215	Biancur et al, 2020	1
BiancurKimmelman2020_BRDN0003508662	Biancur et al, 2020	2
BiancurKimmelman2020_BRDN0003508665	Biancur et al, 2020	3
BiancurKimmelman2020_BRDN0003508863	Biancur et al, 2020	1
BiancurKimmelman2020_BRDN0003509073	Biancur et al, 2020	1
BiancurKimmelman2020_BRDN0003509081	Biancur et al, 2020	1
BiancurKimmelman2020_BRDN0003509082	Biancur et al, 2020	1
BiancurKimmelman2020_BRDN0003509201	Biancur et al, 2020	1
BiancurKimmelman2020_BRDN0003509493	Biancur et al, 2020	1
BiancurKimmelman2020_BRDN0003509524	Biancur et al, 2020	1
BiancurKimmelman2020_BRDN0003509526	Biancur et al, 2020	1
BiancurKimmelman2020_BRDN0003509528	Biancur et al, 2020	1
BiancurKimmelman2020_BRDN0003509529	Biancur et al, 2020	1
BiancurKimmelman2020_BRDN0003509569	Biancur et al, 2020	1
BiancurKimmelman2020_BRDN0003509571	Biancur et al, 2020	1
BiancurKimmelman2020_BRDN0003509772	Biancur et al, 2020	1
BiancurKimmelman2020_BRDN0003509775	Biancur et al, 2020	1
BiancurKimmelman2020_BRDN0003510006	Biancur et al, 2020	1
BiancurKimmelman2020_BRDN0003510007	Biancur et al, 2020	1
BiancurKimmelman2020_BRDN0003510008	Biancur et al, 2020	1
BiancurKimmelman2020_BRDN0003510018	Biancur et al, 2020	3
BiancurKimmelman2020_BRDN0003510019	Biancur et al, 2020	3
BiancurKimmelman2020_BRDN0003510021	Biancur et al, 2020	3
BiancurKimmelman2020_BRDN0003510022	Biancur et al, 2020	3
BiancurKimmelman2020_BRDN0003510023	Biancur et al, 2020	3
BiancurKimmelman2020_BRDN0003510024	Biancur et al, 2020	3
BiancurKimmelman2020_BRDN0003510025	Biancur et al, 2020	3
BiancurKimmelman2020_BRDN0003510026	Biancur et al, 2020	3
BiancurKimmelman2020_BRDN0003510027	Biancur et al, 2020	3
BiancurKimmelman2020_BRDN0003510028	Biancur et al, 2020	4
BiancurKimmelman2020_BRDN0003510029	Biancur et al, 2020	6
BiancurKimmelman2020_BRDN0003510030	Biancur et al, 2020	6
BiancurKimmelman2020_BRDN0003510031	Biancur et al, 2020	4
BiancurKimmelman2020_BRDN0003510032	Biancur et al, 2020	6
BiancurKimmelman2020_BRDN0003510033	Biancur et al, 2020	5
BiancurKimmelman2020_BRDN0003510034	Biancur et al, 2020	4
BiancurKimmelman2020_BRDN0003510035	Biancur et al, 2020	4
BiancurKimmelman2020_BRDN0003510036	Biancur et al, 2020	4
BiancurKimmelman2020_BRDN0003510037	Biancur et al, 2020	6
BiancurKimmelman2020_BRDN0003510038	Biancur et al, 2020	6
BiancurKimmelman2020_BRDN0003510039	Biancur et al, 2020	4
BiancurKimmelman2020_BRDN0003510069	Biancur et al, 2020	1
BiancurKimmelman2020_BRDN0003510075	Biancur et al, 2020	1
BiancurKimmelman2020_BRDN0003510076	Biancur et al, 2020	1
BiancurKimmelman2020_BRDN0003510077	Biancur et al, 2020	1
BiancurKimmelman2020_BRDN0003510078	Biancur et al, 2020	1
BiancurKimmelman2020_BRDN0003510079	Biancur et al, 2020	1
BiancurKimmelman2020_BRDN0003510080	Biancur et al, 2020	1
BiancurKimmelman2020_BRDN0003510081	Biancur et al, 2020	1
BiancurKimmelman2020_BRDN0003510082	Biancur et al, 2020	1
BiancurKimmelman2020_BRDN0003510083	Biancur et al, 2020	2
BiancurKimmelman2020_BRDN0003510084	Biancur et al, 2020	3
BiancurKimmelman2020_BRDN0003510085	Biancur et al, 2020	1
BiancurKimmelman2020_BRDN0003510086	Biancur et al, 2020	2
BiancurKimmelman2020_BRDN0003510087	Biancur et al, 2020	1
BiancurKimmelman2020_BRDN0003510123	Biancur et al, 2020	1
BiancurKimmelman2020_BRDN0003510137	Biancur et al, 2020	1
BiancurKimmelman2020_BRDN0003510138	Biancur et al, 2020	1
BiancurKimmelman2020_BRDN0003510139	Biancur et al, 2020	1
BiancurKimmelman2020_BRDN0003510141	Biancur et al, 2020	2
BiancurKimmelman2020_BRDN0003510142	Biancur et al, 2020	92
BiancurKimmelman2020_BRDN0003510143	Biancur et al, 2020	32
BiancurKimmelman2020_BRDN0003510144	Biancur et al, 2020	66
BiancurKimmelman2020_BRDN0003510148	Biancur et al, 2020	1
BiancurKimmelman2020_BRDN0003510149	Biancur et al, 2020	1
BiancurKimmelman2020_BRDN0003510150	Biancur et al, 2020	2
BiancurKimmelman2020_BRDN0003510151	Biancur et al, 2020	3
BiancurKimmelman2020_BRDN0003510152	Biancur et al, 2020	1
BiancurKimmelman2020_BRDN0003510153	Biancur et al, 2020	3
BiancurKimmelman2020_BRDN0003510154	Biancur et al, 2020	1
BiancurKimmelman2020_BRDN0003510155	Biancur et al, 2020	2
BiancurKimmelman2020_BRDN0003510156	Biancur et al, 2020	3
BiancurKimmelman2020_BRDN0003510157	Biancur et al, 2020	3
BiancurKimmelman2020_BRDN0003510158	Biancur et al, 2020	3
BiancurKimmelman2020_BRDN0003510159	Biancur et al, 2020	3
BiancurKimmelman2020_BRDN0003510170	Biancur et al, 2020	1
BiancurKimmelman2020_BRDN0003510171	Biancur et al, 2020	1
BiancurKimmelman2020_BRDN0003510184	Biancur et al, 2020	1
BiancurKimmelman2020_BRDN0003510185	Biancur et al, 2020	1
BiancurKimmelman2020_BRDN0003510186	Biancur et al, 2020	1
BiancurKimmelman2020_BRDN0003510187	Biancur et al, 2020	1
BiancurKimmelman2020_BRDN0003510188	Biancur et al, 2020	1
BiancurKimmelman2020_BRDN0003510189	Biancur et al, 2020	1
BiancurKimmelman2020_BRDN0003510203	Biancur et al, 2020	2
BiancurKimmelman2020_BRDN0003510214	Biancur et al, 2020	1
BiancurKimmelman2020_BRDN0003510215	Biancur et al, 2020	1
BiancurKimmelman2020_BRDN0003510216	Biancur et al, 2020	3
BiancurKimmelman2020_BRDN0003510217	Biancur et al, 2020	2
BiancurKimmelman2020_BRDN0003510219	Biancur et al, 2020	2
BiancurKimmelman2020_BRDN0003510223	Biancur et al, 2020	2
BiancurKimmelman2020_BRDN0003510224	Biancur et al, 2020	2
BiancurKimmelman2020_BRDN0003510225	Biancur et al, 2020	2
BiancurKimmelman2020_BRDN0003510232	Biancur et al, 2020	1
BiancurKimmelman2020_BRDN0003510233	Biancur et al, 2020	1
BiancurKimmelman2020_BRDN0003510234	Biancur et al, 2020	1
BiancurKimmelman2020_BRDN0003510235	Biancur et al, 2020	1
BiancurKimmelman2020_BRDN0003510236	Biancur et al, 2020	1
BiancurKimmelman2020_BRDN0003510237	Biancur et al, 2020	1
BiancurKimmelman2020_BRDN0003510246	Biancur et al, 2020	1
BiancurKimmelman2020_BRDN0003510247	Biancur et al, 2020	1
BiancurKimmelman2020_BRDN0003510249	Biancur et al, 2020	1
BiancurKimmelman2020_BRDN0003510266	Biancur et al, 2020	1
BiancurKimmelman2020_BRDN0003510267	Biancur et al, 2020	4
BiancurKimmelman2020_BRDN0003510270	Biancur et al, 2020	1
BiancurKimmelman2020_BRDN0003510273	Biancur et al, 2020	1
BiancurKimmelman2020_BRDN0003510278	Biancur et al, 2020	3
BiancurKimmelman2020_BRDN0003510279	Biancur et al, 2020	3
BiancurKimmelman2020_BRDN0003510284	Biancur et al, 2020	2
BiancurKimmelman2020_BRDN0003510285	Biancur et al, 2020	3
BiancurKimmelman2020_BRDN0003510301	Biancur et al, 2020	2
BiancurKimmelman2020_BRDN0003510302	Biancur et al, 2020	2
BiancurKimmelman2020_BRDN0003510303	Biancur et al, 2020	1
BiancurKimmelman2020_BRDN0003510306	Biancur et al, 2020	3
BiancurKimmelman2020_BRDN0003510308	Biancur et al, 2020	1
BiancurKimmelman2020_BRDN0003510309	Biancur et al, 2020	1
BiancurKimmelman2020_BRDN0003510314	Biancur et al, 2020	1
BiancurKimmelman2020_BRDN0003510320	Biancur et al, 2020	1
BiancurKimmelman2020_BRDN0003510321	Biancur et al, 2020	1
BiancurKimmelman2020_BRDN0003510337	Biancur et al, 2020	2
BiancurKimmelman2020_BRDN0003510338	Biancur et al, 2020	1
BiancurKimmelman2020_BRDN0003510339	Biancur et al, 2020	1
BiancurKimmelman2020_BRDN0003510356	Biancur et al, 2020	1
BiancurKimmelman2020_BRDN0003510407	Biancur et al, 2020	1
BiancurKimmelman2020_BRDN0003510410	Biancur et al, 2020	1
BiancurKimmelman2020_BRDN0003510412	Biancur et al, 2020	1
BiancurKimmelman2020_BRDN0003510414	Biancur et al, 2020	1
BiancurKimmelman2020_BRDN0003510416	Biancur et al, 2020	1
BiancurKimmelman2020_BRDN0003510430	Biancur et al, 2020	1
BiancurKimmelman2020_BRDN0003510432	Biancur et al, 2020	1
BiancurKimmelman2020_BRDN0003510434	Biancur et al, 2020	1
BiancurKimmelman2020_BRDN0003510691	Biancur et al, 2020	1
BiancurKimmelman2020_BRDN0003510708	Biancur et al, 2020	1
BiancurKimmelman2020_BRDN0003510712	Biancur et al, 2020	16
BiancurKimmelman2020_BRDN0003510713	Biancur et al, 2020	8
BiancurKimmelman2020_BRDN0003510725	Biancur et al, 2020	1
BiancurKimmelman2020_BRDN0003510734	Biancur et al, 2020	12
BiancurKimmelman2020_BRDN0003510737	Biancur et al, 2020	14
BiancurKimmelman2020_BRDN0003510745	Biancur et al, 2020	4
BiancurKimmelman2020_BRDN0003510748	Biancur et al, 2020	2
BiancurKimmelman2020_BRDN0003510749	Biancur et al, 2020	2
BiancurKimmelman2020_BRDN0003510756	Biancur et al, 2020	3
BiancurKimmelman2020_BRDN0003510759	Biancur et al, 2020	1
BiancurKimmelman2020_BRDN0003510760	Biancur et al, 2020	1
BirsoySabatini2015_sgAASDHPPT_5	Birsoy et al, 2015	1
BirsoySabatini2015_sgABCC4_5	Birsoy et al, 2015	1
BirsoySabatini2015_sgABCF2_1	Birsoy et al, 2015	1
BirsoySabatini2015_sgABCF2_10	Birsoy et al, 2015	1
BirsoySabatini2015_sgABCF2_2	Birsoy et al, 2015	1
BirsoySabatini2015_sgABCF2_3	Birsoy et al, 2015	1
BirsoySabatini2015_sgABCF2_4	Birsoy et al, 2015	1
BirsoySabatini2015_sgABCF2_5	Birsoy et al, 2015	1
BirsoySabatini2015_sgABCF2_6	Birsoy et al, 2015	1
BirsoySabatini2015_sgABCF2_7	Birsoy et al, 2015	1
BirsoySabatini2015_sgABCF2_8	Birsoy et al, 2015	1
BirsoySabatini2015_sgABCF2_9	Birsoy et al, 2015	1
BirsoySabatini2015_sgABCG5_8	Birsoy et al, 2015	1
BirsoySabatini2015_sgABHD14A_10	Birsoy et al, 2015	1
BirsoySabatini2015_sgABHD14A_2	Birsoy et al, 2015	1
BirsoySabatini2015_sgABHD14A_6	Birsoy et al, 2015	1
BirsoySabatini2015_sgABHD14A_7	Birsoy et al, 2015	1
BirsoySabatini2015_sgACAD11_1	Birsoy et al, 2015	1
BirsoySabatini2015_sgACAD11_10	Birsoy et al, 2015	1
BirsoySabatini2015_sgACAD11_2	Birsoy et al, 2015	1
BirsoySabatini2015_sgACAD11_3	Birsoy et al, 2015	1
BirsoySabatini2015_sgACAD11_4	Birsoy et al, 2015	1
BirsoySabatini2015_sgACAD11_5	Birsoy et al, 2015	1
BirsoySabatini2015_sgACAD11_6	Birsoy et al, 2015	1
BirsoySabatini2015_sgACAD11_7	Birsoy et al, 2015	1
BirsoySabatini2015_sgACAD11_8	Birsoy et al, 2015	1
BirsoySabatini2015_sgACAD11_9	Birsoy et al, 2015	1
BirsoySabatini2015_sgACAD9_1	Birsoy et al, 2015	1
BirsoySabatini2015_sgACAD9_10	Birsoy et al, 2015	1
BirsoySabatini2015_sgACAD9_8	Birsoy et al, 2015	1
BirsoySabatini2015_sgACAD9_9	Birsoy et al, 2015	1
BirsoySabatini2015_sgACAT2_2	Birsoy et al, 2015	2
BirsoySabatini2015_sgACAT2_6	Birsoy et al, 2015	2
BirsoySabatini2015_sgACBD3_8	Birsoy et al, 2015	1
BirsoySabatini2015_sgACBD3_9	Birsoy et al, 2015	1
BirsoySabatini2015_sgACBD7_1	Birsoy et al, 2015	1
BirsoySabatini2015_sgACBD7_3	Birsoy et al, 2015	1
BirsoySabatini2015_sgACBD7_4	Birsoy et al, 2015	1
BirsoySabatini2015_sgACBD7_5	Birsoy et al, 2015	1
BirsoySabatini2015_sgACBD7_6	Birsoy et al, 2015	1
BirsoySabatini2015_sgACBD7_7	Birsoy et al, 2015	1
BirsoySabatini2015_sgACMSD_4	Birsoy et al, 2015	1
BirsoySabatini2015_sgACO2_5	Birsoy et al, 2015	1
BirsoySabatini2015_sgACO2_6	Birsoy et al, 2015	1
BirsoySabatini2015_sgACOT1_10	Birsoy et al, 2015	1
BirsoySabatini2015_sgACOT1_7	Birsoy et al, 2015	1
BirsoySabatini2015_sgACOT1_8	Birsoy et al, 2015	1
BirsoySabatini2015_sgACOT1_9	Birsoy et al, 2015	1
BirsoySabatini2015_sgACSM3_7	Birsoy et al, 2015	1
BirsoySabatini2015_sgACSM4_10	Birsoy et al, 2015	1
BirsoySabatini2015_sgACSM4_3	Birsoy et al, 2015	1
BirsoySabatini2015_sgACSM4_9	Birsoy et al, 2015	1
BirsoySabatini2015_sgACY1_1	Birsoy et al, 2015	1
BirsoySabatini2015_sgACY1_10	Birsoy et al, 2015	1
BirsoySabatini2015_sgACY1_2	Birsoy et al, 2015	1
BirsoySabatini2015_sgACY1_3	Birsoy et al, 2015	1
BirsoySabatini2015_sgACY1_4	Birsoy et al, 2015	1
BirsoySabatini2015_sgACY1_5	Birsoy et al, 2015	1
BirsoySabatini2015_sgACY1_6	Birsoy et al, 2015	1
BirsoySabatini2015_sgACY1_7	Birsoy et al, 2015	1
BirsoySabatini2015_sgACY1_8	Birsoy et al, 2015	1
BirsoySabatini2015_sgACY1_9	Birsoy et al, 2015	1
BirsoySabatini2015_sgADAD2_5	Birsoy et al, 2015	1
BirsoySabatini2015_sgADH1A_1	Birsoy et al, 2015	1
BirsoySabatini2015_sgADH1A_4	Birsoy et al, 2015	1
BirsoySabatini2015_sgADH1A_8	Birsoy et al, 2015	1
BirsoySabatini2015_sgADIPOQ_1	Birsoy et al, 2015	1
BirsoySabatini2015_sgADIPOQ_10	Birsoy et al, 2015	1
BirsoySabatini2015_sgADIPOQ_2	Birsoy et al, 2015	1
BirsoySabatini2015_sgADIPOQ_3	Birsoy et al, 2015	1
BirsoySabatini2015_sgADIPOQ_4	Birsoy et al, 2015	1
BirsoySabatini2015_sgADIPOQ_5	Birsoy et al, 2015	1
BirsoySabatini2015_sgADIPOQ_6	Birsoy et al, 2015	1
BirsoySabatini2015_sgADIPOQ_7	Birsoy et al, 2015	1
BirsoySabatini2015_sgADPGK_10	Birsoy et al, 2015	1
BirsoySabatini2015_sgADPGK_3	Birsoy et al, 2015	1
BirsoySabatini2015_sgADPGK_4	Birsoy et al, 2015	1
BirsoySabatini2015_sgADPGK_6	Birsoy et al, 2015	1
BirsoySabatini2015_sgADSSL1_5	Birsoy et al, 2015	1
BirsoySabatini2015_sgADSSL1_6	Birsoy et al, 2015	1
BirsoySabatini2015_sgAKR1C1_10	Birsoy et al, 2015	1
BirsoySabatini2015_sgAKR1C1_6	Birsoy et al, 2015	1
BirsoySabatini2015_sgAKR1C1_7	Birsoy et al, 2015	1
BirsoySabatini2015_sgAKR1C1_8	Birsoy et al, 2015	1
BirsoySabatini2015_sgAKR1C1_9	Birsoy et al, 2015	1
BirsoySabatini2015_sgAKR1C2_10	Birsoy et al, 2015	1
BirsoySabatini2015_sgAKR1C2_9	Birsoy et al, 2015	1
BirsoySabatini2015_sgALDH1A3_5	Birsoy et al, 2015	1
BirsoySabatini2015_sgALDH1A3_6	Birsoy et al, 2015	1
BirsoySabatini2015_sgALDH1A3_7	Birsoy et al, 2015	1
BirsoySabatini2015_sgALDH1A3_8	Birsoy et al, 2015	1
BirsoySabatini2015_sgALDH5A1_2	Birsoy et al, 2015	1
BirsoySabatini2015_sgALDH5A1_7	Birsoy et al, 2015	1
BirsoySabatini2015_sgALDH5A1_8	Birsoy et al, 2015	1
BirsoySabatini2015_sgALDH5A1_9	Birsoy et al, 2015	1
BirsoySabatini2015_sgALDH6A1_8	Birsoy et al, 2015	1
BirsoySabatini2015_sgALDH6A1_9	Birsoy et al, 2015	1
BirsoySabatini2015_sgALDOA_1	Birsoy et al, 2015	1
BirsoySabatini2015_sgALDOA_10	Birsoy et al, 2015	1
BirsoySabatini2015_sgALDOA_2	Birsoy et al, 2015	1
BirsoySabatini2015_sgALDOA_3	Birsoy et al, 2015	1
BirsoySabatini2015_sgALDOA_4	Birsoy et al, 2015	1
BirsoySabatini2015_sgALDOA_5	Birsoy et al, 2015	1
BirsoySabatini2015_sgALDOA_6	Birsoy et al, 2015	1
BirsoySabatini2015_sgALDOA_7	Birsoy et al, 2015	1
BirsoySabatini2015_sgALDOA_8	Birsoy et al, 2015	1
BirsoySabatini2015_sgALDOA_9	Birsoy et al, 2015	1
BirsoySabatini2015_sgALG11_3	Birsoy et al, 2015	1
BirsoySabatini2015_sgALG11_6	Birsoy et al, 2015	1
BirsoySabatini2015_sgALG11_9	Birsoy et al, 2015	1
BirsoySabatini2015_sgALOX12B_10	Birsoy et al, 2015	1
BirsoySabatini2015_sgALOX12B_4	Birsoy et al, 2015	1
BirsoySabatini2015_sgAMACR_10	Birsoy et al, 2015	1
BirsoySabatini2015_sgAMACR_7	Birsoy et al, 2015	1
BirsoySabatini2015_sgAMACR_8	Birsoy et al, 2015	1
BirsoySabatini2015_sgAMACR_9	Birsoy et al, 2015	1
BirsoySabatini2015_sgAMT_1	Birsoy et al, 2015	1
BirsoySabatini2015_sgAMT_4	Birsoy et al, 2015	1
BirsoySabatini2015_sgAMY1A_1	Birsoy et al, 2015	2
BirsoySabatini2015_sgAMY1A_10	Birsoy et al, 2015	3
BirsoySabatini2015_sgAMY1A_2	Birsoy et al, 2015	2
BirsoySabatini2015_sgAMY1A_3	Birsoy et al, 2015	2
BirsoySabatini2015_sgAMY1A_4	Birsoy et al, 2015	2
BirsoySabatini2015_sgAMY1A_5	Birsoy et al, 2015	2
BirsoySabatini2015_sgAMY1A_6	Birsoy et al, 2015	2
BirsoySabatini2015_sgAMY1A_7	Birsoy et al, 2015	2
BirsoySabatini2015_sgAMY1A_8	Birsoy et al, 2015	2
BirsoySabatini2015_sgAMY1A_9	Birsoy et al, 2015	2
BirsoySabatini2015_sgAMY1B_1	Birsoy et al, 2015	2
BirsoySabatini2015_sgAMY1B_10	Birsoy et al, 2015	3
BirsoySabatini2015_sgAMY1B_2	Birsoy et al, 2015	2
BirsoySabatini2015_sgAMY1B_3	Birsoy et al, 2015	2
BirsoySabatini2015_sgAMY1B_4	Birsoy et al, 2015	2
BirsoySabatini2015_sgAMY1B_5	Birsoy et al, 2015	2
BirsoySabatini2015_sgAMY1B_6	Birsoy et al, 2015	2
BirsoySabatini2015_sgAMY1B_7	Birsoy et al, 2015	2
BirsoySabatini2015_sgAMY1B_8	Birsoy et al, 2015	2
BirsoySabatini2015_sgAMY1B_9	Birsoy et al, 2015	2
BirsoySabatini2015_sgAMY1C_1	Birsoy et al, 2015	2
BirsoySabatini2015_sgAMY1C_10	Birsoy et al, 2015	3
BirsoySabatini2015_sgAMY1C_2	Birsoy et al, 2015	2
BirsoySabatini2015_sgAMY1C_3	Birsoy et al, 2015	2
BirsoySabatini2015_sgAMY1C_4	Birsoy et al, 2015	2
BirsoySabatini2015_sgAMY1C_5	Birsoy et al, 2015	2
BirsoySabatini2015_sgAMY1C_6	Birsoy et al, 2015	2
BirsoySabatini2015_sgAMY1C_7	Birsoy et al, 2015	2
BirsoySabatini2015_sgAMY1C_8	Birsoy et al, 2015	2
BirsoySabatini2015_sgAMY1C_9	Birsoy et al, 2015	2
BirsoySabatini2015_sgAMY2A_10	Birsoy et al, 2015	2
BirsoySabatini2015_sgAMY2A_7	Birsoy et al, 2015	2
BirsoySabatini2015_sgAMY2A_8	Birsoy et al, 2015	2
BirsoySabatini2015_sgAMY2A_9	Birsoy et al, 2015	2
BirsoySabatini2015_sgAMY2B_10	Birsoy et al, 2015	2
BirsoySabatini2015_sgAMY2B_5	Birsoy et al, 2015	2
BirsoySabatini2015_sgAMY2B_6	Birsoy et al, 2015	2
BirsoySabatini2015_sgAMY2B_7	Birsoy et al, 2015	2
BirsoySabatini2015_sgAMY2B_8	Birsoy et al, 2015	2
BirsoySabatini2015_sgAMY2B_9	Birsoy et al, 2015	2
BirsoySabatini2015_sgANKH_3	Birsoy et al, 2015	2
BirsoySabatini2015_sgAPOC1_10	Birsoy et al, 2015	1
BirsoySabatini2015_sgAPOC1_8	Birsoy et al, 2015	1
BirsoySabatini2015_sgAPOC1_9	Birsoy et al, 2015	1
BirsoySabatini2015_sgAPOC2_1	Birsoy et al, 2015	1
BirsoySabatini2015_sgAPOC2_10	Birsoy et al, 2015	1
BirsoySabatini2015_sgAPOC2_2	Birsoy et al, 2015	1
BirsoySabatini2015_sgAPOC2_3	Birsoy et al, 2015	1
BirsoySabatini2015_sgAPOC2_4	Birsoy et al, 2015	1
BirsoySabatini2015_sgAPOC2_5	Birsoy et al, 2015	1
BirsoySabatini2015_sgAPOC2_6	Birsoy et al, 2015	1
BirsoySabatini2015_sgAPOC2_7	Birsoy et al, 2015	1
BirsoySabatini2015_sgAPOC2_8	Birsoy et al, 2015	1
BirsoySabatini2015_sgAPOC2_9	Birsoy et al, 2015	1
BirsoySabatini2015_sgAPOC4_1	Birsoy et al, 2015	1
BirsoySabatini2015_sgAPOC4_10	Birsoy et al, 2015	1
BirsoySabatini2015_sgAPOC4_2	Birsoy et al, 2015	1
BirsoySabatini2015_sgAPOC4_3	Birsoy et al, 2015	1
BirsoySabatini2015_sgAPOC4_4	Birsoy et al, 2015	1
BirsoySabatini2015_sgAPOC4_5	Birsoy et al, 2015	1
BirsoySabatini2015_sgAPOC4_6	Birsoy et al, 2015	1
BirsoySabatini2015_sgAPOC4_7	Birsoy et al, 2015	1
BirsoySabatini2015_sgAPOC4_8	Birsoy et al, 2015	1
BirsoySabatini2015_sgAPOC4_9	Birsoy et al, 2015	1
BirsoySabatini2015_sgAQP12A_10	Birsoy et al, 2015	1
BirsoySabatini2015_sgAQP12A_9	Birsoy et al, 2015	1
BirsoySabatini2015_sgAQP12B_10	Birsoy et al, 2015	1
BirsoySabatini2015_sgAQP2_10	Birsoy et al, 2015	1
BirsoySabatini2015_sgAQP2_3	Birsoy et al, 2015	1
BirsoySabatini2015_sgAQP2_8	Birsoy et al, 2015	1
BirsoySabatini2015_sgAQP2_9	Birsoy et al, 2015	1
BirsoySabatini2015_sgAQP7_4	Birsoy et al, 2015	2
BirsoySabatini2015_sgAQP7_7	Birsoy et al, 2015	1
BirsoySabatini2015_sgAQP7_8	Birsoy et al, 2015	2
BirsoySabatini2015_sgAS3MT_1	Birsoy et al, 2015	1
BirsoySabatini2015_sgAS3MT_10	Birsoy et al, 2015	1
BirsoySabatini2015_sgAS3MT_2	Birsoy et al, 2015	1
BirsoySabatini2015_sgAS3MT_3	Birsoy et al, 2015	1
BirsoySabatini2015_sgAS3MT_4	Birsoy et al, 2015	1
BirsoySabatini2015_sgAS3MT_5	Birsoy et al, 2015	1
BirsoySabatini2015_sgAS3MT_6	Birsoy et al, 2015	1
BirsoySabatini2015_sgAS3MT_7	Birsoy et al, 2015	1
BirsoySabatini2015_sgAS3MT_8	Birsoy et al, 2015	1
BirsoySabatini2015_sgAS3MT_9	Birsoy et al, 2015	1
BirsoySabatini2015_sgASAH2B_10	Birsoy et al, 2015	1
BirsoySabatini2015_sgASAH2B_2	Birsoy et al, 2015	1
BirsoySabatini2015_sgASAH2B_3	Birsoy et al, 2015	1
BirsoySabatini2015_sgASAH2B_4	Birsoy et al, 2015	1
BirsoySabatini2015_sgASAH2B_5	Birsoy et al, 2015	1
BirsoySabatini2015_sgASAH2B_6	Birsoy et al, 2015	1
BirsoySabatini2015_sgASAH2B_7	Birsoy et al, 2015	1
BirsoySabatini2015_sgASAH2B_8	Birsoy et al, 2015	1
BirsoySabatini2015_sgASAH2B_9	Birsoy et al, 2015	1
BirsoySabatini2015_sgASIC2_5	Birsoy et al, 2015	1
BirsoySabatini2015_sgASIC2_7	Birsoy et al, 2015	1
BirsoySabatini2015_sgASMTL_7	Birsoy et al, 2015	2
BirsoySabatini2015_sgASNS_1	Birsoy et al, 2015	1
BirsoySabatini2015_sgASNS_10	Birsoy et al, 2015	1
BirsoySabatini2015_sgASNS_2	Birsoy et al, 2015	1
BirsoySabatini2015_sgASNS_3	Birsoy et al, 2015	1
BirsoySabatini2015_sgASNS_4	Birsoy et al, 2015	1
BirsoySabatini2015_sgASNS_5	Birsoy et al, 2015	1
BirsoySabatini2015_sgASNS_6	Birsoy et al, 2015	1
BirsoySabatini2015_sgASNS_7	Birsoy et al, 2015	1
BirsoySabatini2015_sgASNS_8	Birsoy et al, 2015	1
BirsoySabatini2015_sgASNS_9	Birsoy et al, 2015	1
BirsoySabatini2015_sgASNSD1_10	Birsoy et al, 2015	1
BirsoySabatini2015_sgASNSD1_3	Birsoy et al, 2015	1
BirsoySabatini2015_sgATP1A1_9	Birsoy et al, 2015	1
BirsoySabatini2015_sgATP2A1_2	Birsoy et al, 2015	1
BirsoySabatini2015_sgATP2C2_3	Birsoy et al, 2015	1
BirsoySabatini2015_sgATP2C2_7	Birsoy et al, 2015	1
BirsoySabatini2015_sgATP2C2_8	Birsoy et al, 2015	1
BirsoySabatini2015_sgATP2C2_9	Birsoy et al, 2015	1
BirsoySabatini2015_sgATP5E_2	Birsoy et al, 2015	1
BirsoySabatini2015_sgATP5E_3	Birsoy et al, 2015	1
BirsoySabatini2015_sgATP5E_6	Birsoy et al, 2015	2
BirsoySabatini2015_sgATP5J2_1	Birsoy et al, 2015	1
BirsoySabatini2015_sgATP5J2_2	Birsoy et al, 2015	1
BirsoySabatini2015_sgATP5J2_7	Birsoy et al, 2015	2
BirsoySabatini2015_sgATP5J2_8	Birsoy et al, 2015	2
BirsoySabatini2015_sgATP5J2_9	Birsoy et al, 2015	3
BirsoySabatini2015_sgATP5L_9	Birsoy et al, 2015	2
BirsoySabatini2015_sgATP6V1C2_10	Birsoy et al, 2015	1
BirsoySabatini2015_sgATP6V1G2_10	Birsoy et al, 2015	1
BirsoySabatini2015_sgATP6V1G2_7	Birsoy et al, 2015	1
BirsoySabatini2015_sgATP6V1G2_8	Birsoy et al, 2015	1
BirsoySabatini2015_sgATP6V1G2_9	Birsoy et al, 2015	1
BirsoySabatini2015_sgB3GALT1_3	Birsoy et al, 2015	1
BirsoySabatini2015_sgB3GALT1_7	Birsoy et al, 2015	1
BirsoySabatini2015_sgB3GALT4_3	Birsoy et al, 2015	1
BirsoySabatini2015_sgB4GALT1_1	Birsoy et al, 2015	1
BirsoySabatini2015_sgBEST1_1	Birsoy et al, 2015	1
BirsoySabatini2015_sgBEST1_3	Birsoy et al, 2015	1
BirsoySabatini2015_sgBEST1_4	Birsoy et al, 2015	1
BirsoySabatini2015_sgBEST1_7	Birsoy et al, 2015	1
BirsoySabatini2015_sgBEST1_8	Birsoy et al, 2015	1
BirsoySabatini2015_sgBEST1_9	Birsoy et al, 2015	1
BirsoySabatini2015_sgBSCL2_1	Birsoy et al, 2015	1
BirsoySabatini2015_sgBSCL2_10	Birsoy et al, 2015	1
BirsoySabatini2015_sgBSCL2_2	Birsoy et al, 2015	1
BirsoySabatini2015_sgBSCL2_3	Birsoy et al, 2015	1
BirsoySabatini2015_sgBSCL2_4	Birsoy et al, 2015	1
BirsoySabatini2015_sgBSCL2_5	Birsoy et al, 2015	1
BirsoySabatini2015_sgBSCL2_6	Birsoy et al, 2015	1
BirsoySabatini2015_sgBSCL2_7	Birsoy et al, 2015	1
BirsoySabatini2015_sgBSCL2_8	Birsoy et al, 2015	1
BirsoySabatini2015_sgBSCL2_9	Birsoy et al, 2015	1
BirsoySabatini2015_sgC1QTNF3_1	Birsoy et al, 2015	1
BirsoySabatini2015_sgC1QTNF3_10	Birsoy et al, 2015	1
BirsoySabatini2015_sgC1QTNF3_2	Birsoy et al, 2015	1
BirsoySabatini2015_sgC1QTNF3_3	Birsoy et al, 2015	1
BirsoySabatini2015_sgC1QTNF3_4	Birsoy et al, 2015	1
BirsoySabatini2015_sgC1QTNF3_5	Birsoy et al, 2015	1
BirsoySabatini2015_sgC1QTNF3_7	Birsoy et al, 2015	1
BirsoySabatini2015_sgC1QTNF3_8	Birsoy et al, 2015	1
BirsoySabatini2015_sgC1QTNF3_9	Birsoy et al, 2015	1
BirsoySabatini2015_sgCA3_3	Birsoy et al, 2015	1
BirsoySabatini2015_sgCA3_7	Birsoy et al, 2015	1
BirsoySabatini2015_sgCA5B_1	Birsoy et al, 2015	1
BirsoySabatini2015_sgCA5B_10	Birsoy et al, 2015	1
BirsoySabatini2015_sgCA5B_2	Birsoy et al, 2015	1
BirsoySabatini2015_sgCA5B_3	Birsoy et al, 2015	1
BirsoySabatini2015_sgCA5B_4	Birsoy et al, 2015	1
BirsoySabatini2015_sgCA5B_5	Birsoy et al, 2015	1
BirsoySabatini2015_sgCA5B_6	Birsoy et al, 2015	1
BirsoySabatini2015_sgCA5B_7	Birsoy et al, 2015	1
BirsoySabatini2015_sgCA5B_8	Birsoy et al, 2015	1
BirsoySabatini2015_sgCA5B_9	Birsoy et al, 2015	1
BirsoySabatini2015_sgCATSPER2_1	Birsoy et al, 2015	1
BirsoySabatini2015_sgCATSPER2_10	Birsoy et al, 2015	1
BirsoySabatini2015_sgCATSPER2_2	Birsoy et al, 2015	1
BirsoySabatini2015_sgCATSPER2_4	Birsoy et al, 2015	1
BirsoySabatini2015_sgCATSPER2_6	Birsoy et al, 2015	1
BirsoySabatini2015_sgCATSPER2_7	Birsoy et al, 2015	1
BirsoySabatini2015_sgCATSPER2_8	Birsoy et al, 2015	1
BirsoySabatini2015_sgCBR1_1	Birsoy et al, 2015	1
BirsoySabatini2015_sgCBR1_10	Birsoy et al, 2015	1
BirsoySabatini2015_sgCBR1_2	Birsoy et al, 2015	1
BirsoySabatini2015_sgCBR1_3	Birsoy et al, 2015	1
BirsoySabatini2015_sgCBR1_4	Birsoy et al, 2015	1
BirsoySabatini2015_sgCBR1_5	Birsoy et al, 2015	1
BirsoySabatini2015_sgCBR1_6	Birsoy et al, 2015	1
BirsoySabatini2015_sgCBR1_7	Birsoy et al, 2015	1
BirsoySabatini2015_sgCBR1_8	Birsoy et al, 2015	1
BirsoySabatini2015_sgCBS_1	Birsoy et al, 2015	1
BirsoySabatini2015_sgCBS_10	Birsoy et al, 2015	1
BirsoySabatini2015_sgCBS_2	Birsoy et al, 2015	1
BirsoySabatini2015_sgCBS_3	Birsoy et al, 2015	1
BirsoySabatini2015_sgCBS_4	Birsoy et al, 2015	1
BirsoySabatini2015_sgCBS_6	Birsoy et al, 2015	1
BirsoySabatini2015_sgCBS_7	Birsoy et al, 2015	1
BirsoySabatini2015_sgCBS_8	Birsoy et al, 2015	1
BirsoySabatini2015_sgCBS_9	Birsoy et al, 2015	1
BirsoySabatini2015_sgCERS1_1	Birsoy et al, 2015	1
BirsoySabatini2015_sgCERS1_10	Birsoy et al, 2015	1
BirsoySabatini2015_sgCERS1_2	Birsoy et al, 2015	1
BirsoySabatini2015_sgCERS1_3	Birsoy et al, 2015	1
BirsoySabatini2015_sgCERS1_4	Birsoy et al, 2015	1
BirsoySabatini2015_sgCERS1_5	Birsoy et al, 2015	1
BirsoySabatini2015_sgCERS1_6	Birsoy et al, 2015	1
BirsoySabatini2015_sgCERS1_7	Birsoy et al, 2015	1
BirsoySabatini2015_sgCERS1_8	Birsoy et al, 2015	1
BirsoySabatini2015_sgCERS1_9	Birsoy et al, 2015	1
BirsoySabatini2015_sgCHKB_1	Birsoy et al, 2015	1
BirsoySabatini2015_sgCHKB_10	Birsoy et al, 2015	1
BirsoySabatini2015_sgCHKB_2	Birsoy et al, 2015	1
BirsoySabatini2015_sgCHKB_3	Birsoy et al, 2015	1
BirsoySabatini2015_sgCHKB_4	Birsoy et al, 2015	1
BirsoySabatini2015_sgCHKB_5	Birsoy et al, 2015	1
BirsoySabatini2015_sgCHKB_6	Birsoy et al, 2015	1
BirsoySabatini2015_sgCHKB_7	Birsoy et al, 2015	1
BirsoySabatini2015_sgCHKB_8	Birsoy et al, 2015	1
BirsoySabatini2015_sgCHKB_9	Birsoy et al, 2015	1
BirsoySabatini2015_sgCHRNE_1	Birsoy et al, 2015	1
BirsoySabatini2015_sgCHRNE_10	Birsoy et al, 2015	1
BirsoySabatini2015_sgCHRNE_2	Birsoy et al, 2015	1
BirsoySabatini2015_sgCHRNE_3	Birsoy et al, 2015	1
BirsoySabatini2015_sgCHRNE_7	Birsoy et al, 2015	1
BirsoySabatini2015_sgCHRNE_8	Birsoy et al, 2015	1
BirsoySabatini2015_sgCHRNE_9	Birsoy et al, 2015	1
BirsoySabatini2015_sgCHRNG_6	Birsoy et al, 2015	1
BirsoySabatini2015_sgCHRNG_7	Birsoy et al, 2015	1
BirsoySabatini2015_sgCIDEB_1	Birsoy et al, 2015	1
BirsoySabatini2015_sgCIDEB_10	Birsoy et al, 2015	1
BirsoySabatini2015_sgCIDEB_2	Birsoy et al, 2015	1
BirsoySabatini2015_sgCIDEB_3	Birsoy et al, 2015	1
BirsoySabatini2015_sgCIDEB_4	Birsoy et al, 2015	1
BirsoySabatini2015_sgCIDEB_5	Birsoy et al, 2015	1
BirsoySabatini2015_sgCIDEB_6	Birsoy et al, 2015	1
BirsoySabatini2015_sgCIDEB_7	Birsoy et al, 2015	1
BirsoySabatini2015_sgCIDEB_8	Birsoy et al, 2015	1
BirsoySabatini2015_sgCIDEB_9	Birsoy et al, 2015	1
BirsoySabatini2015_sgCKMT1A_10	Birsoy et al, 2015	1
BirsoySabatini2015_sgCKMT1A_6	Birsoy et al, 2015	1
BirsoySabatini2015_sgCKMT1A_7	Birsoy et al, 2015	1
BirsoySabatini2015_sgCKMT1A_8	Birsoy et al, 2015	1
BirsoySabatini2015_sgCKMT1A_9	Birsoy et al, 2015	1
BirsoySabatini2015_sgCKMT1B_10	Birsoy et al, 2015	1
BirsoySabatini2015_sgCKMT1B_4	Birsoy et al, 2015	1
BirsoySabatini2015_sgCKMT1B_5	Birsoy et al, 2015	1
BirsoySabatini2015_sgCKMT1B_6	Birsoy et al, 2015	1
BirsoySabatini2015_sgCKMT1B_7	Birsoy et al, 2015	1
BirsoySabatini2015_sgCKMT1B_8	Birsoy et al, 2015	1
BirsoySabatini2015_sgCKMT1B_9	Birsoy et al, 2015	1
BirsoySabatini2015_sgCLYBL_10	Birsoy et al, 2015	1
BirsoySabatini2015_sgCOLGALT1_10	Birsoy et al, 2015	1
BirsoySabatini2015_sgCOQ6_2	Birsoy et al, 2015	1
BirsoySabatini2015_sgCOQ6_3	Birsoy et al, 2015	1
BirsoySabatini2015_sgCOQ6_4	Birsoy et al, 2015	1
BirsoySabatini2015_sgCOQ6_5	Birsoy et al, 2015	1
BirsoySabatini2015_sgCOQ6_6	Birsoy et al, 2015	1
BirsoySabatini2015_sgCOQ6_7	Birsoy et al, 2015	1
BirsoySabatini2015_sgCOQ6_8	Birsoy et al, 2015	1
BirsoySabatini2015_sgCOX16_10	Birsoy et al, 2015	1
BirsoySabatini2015_sgCOX16_5	Birsoy et al, 2015	1
BirsoySabatini2015_sgCOX16_6	Birsoy et al, 2015	1
BirsoySabatini2015_sgCOX16_7	Birsoy et al, 2015	1
BirsoySabatini2015_sgCOX16_8	Birsoy et al, 2015	1
BirsoySabatini2015_sgCOX16_9	Birsoy et al, 2015	1
BirsoySabatini2015_sgCOX7B_10	Birsoy et al, 2015	2
BirsoySabatini2015_sgCOX8C_10	Birsoy et al, 2015	1
BirsoySabatini2015_sgCOX8C_7	Birsoy et al, 2015	1
BirsoySabatini2015_sgCOX8C_8	Birsoy et al, 2015	1
BirsoySabatini2015_sgCOX8C_9	Birsoy et al, 2015	1
BirsoySabatini2015_sgCPT1B_1	Birsoy et al, 2015	1
BirsoySabatini2015_sgCPT1B_10	Birsoy et al, 2015	1
BirsoySabatini2015_sgCPT1B_2	Birsoy et al, 2015	1
BirsoySabatini2015_sgCPT1B_3	Birsoy et al, 2015	1
BirsoySabatini2015_sgCPT1B_4	Birsoy et al, 2015	1
BirsoySabatini2015_sgCPT1B_5	Birsoy et al, 2015	1
BirsoySabatini2015_sgCPT1B_6	Birsoy et al, 2015	1
BirsoySabatini2015_sgCPT1B_7	Birsoy et al, 2015	1
BirsoySabatini2015_sgCPT1B_8	Birsoy et al, 2015	1
BirsoySabatini2015_sgCPT1B_9	Birsoy et al, 2015	1
BirsoySabatini2015_sgCTBP1_5	Birsoy et al, 2015	1
BirsoySabatini2015_sgCTBP1_6	Birsoy et al, 2015	1
BirsoySabatini2015_sgCTBP1_7	Birsoy et al, 2015	1
BirsoySabatini2015_sgCTBS_7	Birsoy et al, 2015	1
BirsoySabatini2015_sgCYB561A3_1	Birsoy et al, 2015	1
BirsoySabatini2015_sgCYB561A3_8	Birsoy et al, 2015	1
BirsoySabatini2015_sgCYB561A3_9	Birsoy et al, 2015	1
BirsoySabatini2015_sgCYP2C9_5	Birsoy et al, 2015	1
BirsoySabatini2015_sgCYP2D6_8	Birsoy et al, 2015	1
BirsoySabatini2015_sgCYP2U1_10	Birsoy et al, 2015	1
BirsoySabatini2015_sgCYP2U1_2	Birsoy et al, 2015	1
BirsoySabatini2015_sgCYP2U1_3	Birsoy et al, 2015	1
BirsoySabatini2015_sgCYP2U1_9	Birsoy et al, 2015	1
BirsoySabatini2015_sgCYP2W1_6	Birsoy et al, 2015	1
BirsoySabatini2015_sgCYP3A7_1	Birsoy et al, 2015	1
BirsoySabatini2015_sgCYP3A7_10	Birsoy et al, 2015	1
BirsoySabatini2015_sgCYP3A7_2	Birsoy et al, 2015	1
BirsoySabatini2015_sgCYP3A7_3	Birsoy et al, 2015	1
BirsoySabatini2015_sgCYP3A7_4	Birsoy et al, 2015	1
BirsoySabatini2015_sgCYP3A7_5	Birsoy et al, 2015	1
BirsoySabatini2015_sgCYP3A7_6	Birsoy et al, 2015	1
BirsoySabatini2015_sgCYP3A7_7	Birsoy et al, 2015	1
BirsoySabatini2015_sgCYP3A7_8	Birsoy et al, 2015	1
BirsoySabatini2015_sgCYP3A7_9	Birsoy et al, 2015	1
BirsoySabatini2015_sgDBH_10	Birsoy et al, 2015	1
BirsoySabatini2015_sgDDT_1	Birsoy et al, 2015	1
BirsoySabatini2015_sgDDT_10	Birsoy et al, 2015	1
BirsoySabatini2015_sgDDT_2	Birsoy et al, 2015	1
BirsoySabatini2015_sgDDT_3	Birsoy et al, 2015	1
BirsoySabatini2015_sgDDT_4	Birsoy et al, 2015	1
BirsoySabatini2015_sgDDT_5	Birsoy et al, 2015	1
BirsoySabatini2015_sgDDT_6	Birsoy et al, 2015	1
BirsoySabatini2015_sgDDT_7	Birsoy et al, 2015	1
BirsoySabatini2015_sgDDT_8	Birsoy et al, 2015	1
BirsoySabatini2015_sgDDT_9	Birsoy et al, 2015	1
BirsoySabatini2015_sgDGUOK_10	Birsoy et al, 2015	1
BirsoySabatini2015_sgDGUOK_9	Birsoy et al, 2015	1
BirsoySabatini2015_sgDHFR_10	Birsoy et al, 2015	2
BirsoySabatini2015_sgDHFR_8	Birsoy et al, 2015	2
BirsoySabatini2015_sgDHRS1_5	Birsoy et al, 2015	1
BirsoySabatini2015_sgDHRS1_6	Birsoy et al, 2015	1
BirsoySabatini2015_sgDHRS4_1	Birsoy et al, 2015	1
BirsoySabatini2015_sgDHRS4_10	Birsoy et al, 2015	1
BirsoySabatini2015_sgDHRS4_2	Birsoy et al, 2015	1
BirsoySabatini2015_sgDHRS4_4	Birsoy et al, 2015	1
BirsoySabatini2015_sgDHRS4_5	Birsoy et al, 2015	1
BirsoySabatini2015_sgDHRS4_7	Birsoy et al, 2015	1
BirsoySabatini2015_sgDHRS4_8	Birsoy et al, 2015	1
BirsoySabatini2015_sgDHRS4_9	Birsoy et al, 2015	1
BirsoySabatini2015_sgDHRSX_1	Birsoy et al, 2015	2
BirsoySabatini2015_sgDHRSX_10	Birsoy et al, 2015	2
BirsoySabatini2015_sgDHRSX_4	Birsoy et al, 2015	2
BirsoySabatini2015_sgDIO2_1	Birsoy et al, 2015	1
BirsoySabatini2015_sgDPYS_4	Birsoy et al, 2015	1
BirsoySabatini2015_sgDPYS_8	Birsoy et al, 2015	1
BirsoySabatini2015_sgDPYSL3_3	Birsoy et al, 2015	1
BirsoySabatini2015_sgDPYSL3_4	Birsoy et al, 2015	1
BirsoySabatini2015_sgDUS4L_1	Birsoy et al, 2015	1
BirsoySabatini2015_sgDUS4L_10	Birsoy et al, 2015	1
BirsoySabatini2015_sgDUS4L_2	Birsoy et al, 2015	1
BirsoySabatini2015_sgDUS4L_3	Birsoy et al, 2015	1
BirsoySabatini2015_sgDUS4L_4	Birsoy et al, 2015	1
BirsoySabatini2015_sgDUS4L_5	Birsoy et al, 2015	1
BirsoySabatini2015_sgDUS4L_6	Birsoy et al, 2015	1
BirsoySabatini2015_sgDUS4L_7	Birsoy et al, 2015	1
BirsoySabatini2015_sgDUS4L_8	Birsoy et al, 2015	1
BirsoySabatini2015_sgDUS4L_9	Birsoy et al, 2015	1
BirsoySabatini2015_sgECI2_4	Birsoy et al, 2015	1
BirsoySabatini2015_sgECI2_5	Birsoy et al, 2015	1
BirsoySabatini2015_sgECI2_6	Birsoy et al, 2015	1
BirsoySabatini2015_sgEDEM2_1	Birsoy et al, 2015	1
BirsoySabatini2015_sgEDEM2_10	Birsoy et al, 2015	1
BirsoySabatini2015_sgEDEM2_2	Birsoy et al, 2015	1
BirsoySabatini2015_sgEDEM2_4	Birsoy et al, 2015	1
BirsoySabatini2015_sgEDEM2_5	Birsoy et al, 2015	1
BirsoySabatini2015_sgEDEM2_6	Birsoy et al, 2015	1
BirsoySabatini2015_sgEDEM2_7	Birsoy et al, 2015	1
BirsoySabatini2015_sgEDEM2_8	Birsoy et al, 2015	1
BirsoySabatini2015_sgEDEM2_9	Birsoy et al, 2015	1
BirsoySabatini2015_sgEGLN2_1	Birsoy et al, 2015	1
BirsoySabatini2015_sgEGLN2_10	Birsoy et al, 2015	1
BirsoySabatini2015_sgEGLN2_2	Birsoy et al, 2015	1
BirsoySabatini2015_sgEGLN2_3	Birsoy et al, 2015	1
BirsoySabatini2015_sgEGLN2_4	Birsoy et al, 2015	1
BirsoySabatini2015_sgEGLN2_5	Birsoy et al, 2015	1
BirsoySabatini2015_sgEGLN2_6	Birsoy et al, 2015	1
BirsoySabatini2015_sgEGLN2_7	Birsoy et al, 2015	1
BirsoySabatini2015_sgEGLN2_8	Birsoy et al, 2015	1
BirsoySabatini2015_sgEGLN2_9	Birsoy et al, 2015	1
BirsoySabatini2015_sgELOVL6_4	Birsoy et al, 2015	1
BirsoySabatini2015_sgELOVL6_5	Birsoy et al, 2015	1
BirsoySabatini2015_sgENTPD3_9	Birsoy et al, 2015	1
BirsoySabatini2015_sgENTPD7_8	Birsoy et al, 2015	1
BirsoySabatini2015_sgEPN3_4	Birsoy et al, 2015	1
BirsoySabatini2015_sgETNK2_10	Birsoy et al, 2015	1
BirsoySabatini2015_sgFABP9_4	Birsoy et al, 2015	1
BirsoySabatini2015_sgFABP9_5	Birsoy et al, 2015	1
BirsoySabatini2015_sgFADS1_1	Birsoy et al, 2015	1
BirsoySabatini2015_sgFAHD2B_8	Birsoy et al, 2015	1
BirsoySabatini2015_sgFAHD2B_9	Birsoy et al, 2015	1
BirsoySabatini2015_sgFAR2_1	Birsoy et al, 2015	1
BirsoySabatini2015_sgFDPS_2	Birsoy et al, 2015	1
BirsoySabatini2015_sgFPGT_1	Birsoy et al, 2015	1
BirsoySabatini2015_sgFPGT_2	Birsoy et al, 2015	1
BirsoySabatini2015_sgFPGT_3	Birsoy et al, 2015	1
BirsoySabatini2015_sgFPGT_4	Birsoy et al, 2015	1
BirsoySabatini2015_sgFPGT_5	Birsoy et al, 2015	1
BirsoySabatini2015_sgFPGT_6	Birsoy et al, 2015	1
BirsoySabatini2015_sgFPGT_7	Birsoy et al, 2015	1
BirsoySabatini2015_sgFPGT_8	Birsoy et al, 2015	1
BirsoySabatini2015_sgFPGT_9	Birsoy et al, 2015	1
BirsoySabatini2015_sgFTH1_10	Birsoy et al, 2015	5
BirsoySabatini2015_sgFTH1_2	Birsoy et al, 2015	1
BirsoySabatini2015_sgFTH1_4	Birsoy et al, 2015	1
BirsoySabatini2015_sgFTH1_5	Birsoy et al, 2015	2
BirsoySabatini2015_sgFTH1_6	Birsoy et al, 2015	3
BirsoySabatini2015_sgFTH1_7	Birsoy et al, 2015	3
BirsoySabatini2015_sgFTH1_9	Birsoy et al, 2015	5
BirsoySabatini2015_sgFUT2_1	Birsoy et al, 2015	1
BirsoySabatini2015_sgFUT2_10	Birsoy et al, 2015	1
BirsoySabatini2015_sgFUT2_2	Birsoy et al, 2015	1
BirsoySabatini2015_sgFUT2_3	Birsoy et al, 2015	1
BirsoySabatini2015_sgFUT2_4	Birsoy et al, 2015	1
BirsoySabatini2015_sgFUT2_5	Birsoy et al, 2015	1
BirsoySabatini2015_sgFUT2_7	Birsoy et al, 2015	1
BirsoySabatini2015_sgFUT2_8	Birsoy et al, 2015	1
BirsoySabatini2015_sgFUT2_9	Birsoy et al, 2015	1
BirsoySabatini2015_sgFUT4_10	Birsoy et al, 2015	1
BirsoySabatini2015_sgFUT4_3	Birsoy et al, 2015	1
BirsoySabatini2015_sgFUT4_9	Birsoy et al, 2015	1
BirsoySabatini2015_sgGALNT16_1	Birsoy et al, 2015	1
BirsoySabatini2015_sgGALNT16_2	Birsoy et al, 2015	1
BirsoySabatini2015_sgGALNT16_8	Birsoy et al, 2015	1
BirsoySabatini2015_sgGALNT16_9	Birsoy et al, 2015	1
BirsoySabatini2015_sgGALNT4_1	Birsoy et al, 2015	1
BirsoySabatini2015_sgGALNT4_10	Birsoy et al, 2015	1
BirsoySabatini2015_sgGALNT4_2	Birsoy et al, 2015	1
BirsoySabatini2015_sgGALNT4_3	Birsoy et al, 2015	1
BirsoySabatini2015_sgGALNT4_4	Birsoy et al, 2015	1
BirsoySabatini2015_sgGALNT4_5	Birsoy et al, 2015	1
BirsoySabatini2015_sgGALNT4_6	Birsoy et al, 2015	1
BirsoySabatini2015_sgGALNT4_7	Birsoy et al, 2015	1
BirsoySabatini2015_sgGALNT4_8	Birsoy et al, 2015	1
BirsoySabatini2015_sgGALNT4_9	Birsoy et al, 2015	1
BirsoySabatini2015_sgGALNT7_1	Birsoy et al, 2015	1
BirsoySabatini2015_sgGALNT9_1	Birsoy et al, 2015	1
BirsoySabatini2015_sgGAPDHS_2	Birsoy et al, 2015	1
BirsoySabatini2015_sgGCNT7_3	Birsoy et al, 2015	1
BirsoySabatini2015_sgGCSH_10	Birsoy et al, 2015	5
BirsoySabatini2015_sgGCSH_2	Birsoy et al, 2015	1
BirsoySabatini2015_sgGCSH_6	Birsoy et al, 2015	2
BirsoySabatini2015_sgGCSH_8	Birsoy et al, 2015	3
BirsoySabatini2015_sgGCSH_9	Birsoy et al, 2015	3
BirsoySabatini2015_sgGDPD2_2	Birsoy et al, 2015	1
BirsoySabatini2015_sgGGTLC2_10	Birsoy et al, 2015	3
BirsoySabatini2015_sgGGTLC2_4	Birsoy et al, 2015	1
BirsoySabatini2015_sgGGTLC2_5	Birsoy et al, 2015	3
BirsoySabatini2015_sgGGTLC2_6	Birsoy et al, 2015	2
BirsoySabatini2015_sgGGTLC2_7	Birsoy et al, 2015	2
BirsoySabatini2015_sgGGTLC2_8	Birsoy et al, 2015	2
BirsoySabatini2015_sgGGTLC2_9	Birsoy et al, 2015	3
BirsoySabatini2015_sgGK_10	Birsoy et al, 2015	1
BirsoySabatini2015_sgGK_2	Birsoy et al, 2015	1
BirsoySabatini2015_sgGLRA1_1	Birsoy et al, 2015	1
BirsoySabatini2015_sgGLRA1_5	Birsoy et al, 2015	1
BirsoySabatini2015_sgGLRA4_8	Birsoy et al, 2015	1
BirsoySabatini2015_sgGLS2_1	Birsoy et al, 2015	1
BirsoySabatini2015_sgGLS2_3	Birsoy et al, 2015	1
BirsoySabatini2015_sgGLS2_4	Birsoy et al, 2015	1
BirsoySabatini2015_sgGLS2_5	Birsoy et al, 2015	1
BirsoySabatini2015_sgGLS2_6	Birsoy et al, 2015	1
BirsoySabatini2015_sgGLS2_9	Birsoy et al, 2015	1
BirsoySabatini2015_sgGLUD1_1	Birsoy et al, 2015	1
BirsoySabatini2015_sgGLUD1_2	Birsoy et al, 2015	1
BirsoySabatini2015_sgGLUD1_3	Birsoy et al, 2015	1
BirsoySabatini2015_sgGLUD1_4	Birsoy et al, 2015	1
BirsoySabatini2015_sgGLUD1_5	Birsoy et al, 2015	1
BirsoySabatini2015_sgGLUD1_6	Birsoy et al, 2015	1
BirsoySabatini2015_sgGNMT_10	Birsoy et al, 2015	1
BirsoySabatini2015_sgGNMT_3	Birsoy et al, 2015	1
BirsoySabatini2015_sgGNMT_4	Birsoy et al, 2015	1
BirsoySabatini2015_sgGNMT_5	Birsoy et al, 2015	1
BirsoySabatini2015_sgGNMT_6	Birsoy et al, 2015	1
BirsoySabatini2015_sgGNMT_7	Birsoy et al, 2015	1
BirsoySabatini2015_sgGNMT_8	Birsoy et al, 2015	1
BirsoySabatini2015_sgGNPNAT1_9	Birsoy et al, 2015	1
BirsoySabatini2015_sgGPT_10	Birsoy et al, 2015	1
BirsoySabatini2015_sgGRIK1_9	Birsoy et al, 2015	1
BirsoySabatini2015_sgGRIK4_4	Birsoy et al, 2015	1
BirsoySabatini2015_sgGSTA1_10	Birsoy et al, 2015	1
BirsoySabatini2015_sgGSTA1_8	Birsoy et al, 2015	1
BirsoySabatini2015_sgGSTA1_9	Birsoy et al, 2015	1
BirsoySabatini2015_sgGSTA2_10	Birsoy et al, 2015	1
BirsoySabatini2015_sgGSTT2_10	Birsoy et al, 2015	1
BirsoySabatini2015_sgGSTT2_2	Birsoy et al, 2015	1
BirsoySabatini2015_sgGSTT2_3	Birsoy et al, 2015	1
BirsoySabatini2015_sgGSTT2_4	Birsoy et al, 2015	1
BirsoySabatini2015_sgGSTT2_5	Birsoy et al, 2015	1
BirsoySabatini2015_sgGSTT2_6	Birsoy et al, 2015	1
BirsoySabatini2015_sgGSTT2_7	Birsoy et al, 2015	1
BirsoySabatini2015_sgGSTT2_8	Birsoy et al, 2015	1
BirsoySabatini2015_sgGSTT2_9	Birsoy et al, 2015	1
BirsoySabatini2015_sgHPD_10	Birsoy et al, 2015	1
BirsoySabatini2015_sgHPD_2	Birsoy et al, 2015	1
BirsoySabatini2015_sgHPD_8	Birsoy et al, 2015	1
BirsoySabatini2015_sgHPD_9	Birsoy et al, 2015	1
BirsoySabatini2015_sgHS3ST2_5	Birsoy et al, 2015	1
BirsoySabatini2015_sgHSD17B1_1	Birsoy et al, 2015	1
BirsoySabatini2015_sgHSD17B1_10	Birsoy et al, 2015	1
BirsoySabatini2015_sgHSD17B1_2	Birsoy et al, 2015	1
BirsoySabatini2015_sgHSD17B1_3	Birsoy et al, 2015	1
BirsoySabatini2015_sgHSD17B1_4	Birsoy et al, 2015	1
BirsoySabatini2015_sgHSD17B1_5	Birsoy et al, 2015	1
BirsoySabatini2015_sgHSD17B1_6	Birsoy et al, 2015	1
BirsoySabatini2015_sgHSD17B1_7	Birsoy et al, 2015	1
BirsoySabatini2015_sgHSD17B1_8	Birsoy et al, 2015	1
BirsoySabatini2015_sgHSD17B1_9	Birsoy et al, 2015	1
BirsoySabatini2015_sgHSD17B7_10	Birsoy et al, 2015	1
BirsoySabatini2015_sgHSDL2_10	Birsoy et al, 2015	1
BirsoySabatini2015_sgHTR3E_3	Birsoy et al, 2015	1
BirsoySabatini2015_sgHYI_1	Birsoy et al, 2015	1
BirsoySabatini2015_sgHYI_10	Birsoy et al, 2015	1
BirsoySabatini2015_sgHYI_2	Birsoy et al, 2015	1
BirsoySabatini2015_sgHYI_3	Birsoy et al, 2015	1
BirsoySabatini2015_sgHYI_4	Birsoy et al, 2015	1
BirsoySabatini2015_sgHYI_5	Birsoy et al, 2015	1
BirsoySabatini2015_sgHYI_6	Birsoy et al, 2015	1
BirsoySabatini2015_sgHYI_7	Birsoy et al, 2015	1
BirsoySabatini2015_sgHYI_8	Birsoy et al, 2015	1
BirsoySabatini2015_sgHYI_9	Birsoy et al, 2015	1
BirsoySabatini2015_sgIDH2_1	Birsoy et al, 2015	1
BirsoySabatini2015_sgIDH2_10	Birsoy et al, 2015	1
BirsoySabatini2015_sgIDI1_3	Birsoy et al, 2015	1
BirsoySabatini2015_sgIDI2_1	Birsoy et al, 2015	1
BirsoySabatini2015_sgIDI2_6	Birsoy et al, 2015	1
BirsoySabatini2015_sgIDUA_1	Birsoy et al, 2015	1
BirsoySabatini2015_sgIL6_5	Birsoy et al, 2015	1
BirsoySabatini2015_sgINMT_1	Birsoy et al, 2015	1
BirsoySabatini2015_sgINMT_10	Birsoy et al, 2015	1
BirsoySabatini2015_sgINMT_2	Birsoy et al, 2015	1
BirsoySabatini2015_sgINMT_3	Birsoy et al, 2015	1
BirsoySabatini2015_sgINMT_4	Birsoy et al, 2015	1
BirsoySabatini2015_sgINMT_5	Birsoy et al, 2015	1
BirsoySabatini2015_sgINMT_6	Birsoy et al, 2015	1
BirsoySabatini2015_sgINMT_7	Birsoy et al, 2015	1
BirsoySabatini2015_sgINMT_8	Birsoy et al, 2015	1
BirsoySabatini2015_sgINMT_9	Birsoy et al, 2015	1
BirsoySabatini2015_sgINPP5B_1	Birsoy et al, 2015	1
BirsoySabatini2015_sgINPP5B_9	Birsoy et al, 2015	1
BirsoySabatini2015_sgKCNE1_1	Birsoy et al, 2015	1
BirsoySabatini2015_sgKCNE1_10	Birsoy et al, 2015	1
BirsoySabatini2015_sgKCNE1_2	Birsoy et al, 2015	1
BirsoySabatini2015_sgKCNE1_3	Birsoy et al, 2015	1
BirsoySabatini2015_sgKCNE1_4	Birsoy et al, 2015	1
BirsoySabatini2015_sgKCNE1_5	Birsoy et al, 2015	1
BirsoySabatini2015_sgKCNE1_7	Birsoy et al, 2015	1
BirsoySabatini2015_sgKCNE1_8	Birsoy et al, 2015	1
BirsoySabatini2015_sgKCNE1_9	Birsoy et al, 2015	1
BirsoySabatini2015_sgKCNE2_1	Birsoy et al, 2015	1
BirsoySabatini2015_sgKCNE2_10	Birsoy et al, 2015	1
BirsoySabatini2015_sgKCNE2_2	Birsoy et al, 2015	1
BirsoySabatini2015_sgKCNE2_3	Birsoy et al, 2015	1
BirsoySabatini2015_sgKCNE2_4	Birsoy et al, 2015	1
BirsoySabatini2015_sgKCNE2_5	Birsoy et al, 2015	1
BirsoySabatini2015_sgKCNE2_6	Birsoy et al, 2015	1
BirsoySabatini2015_sgKCNE2_7	Birsoy et al, 2015	1
BirsoySabatini2015_sgKCNE2_8	Birsoy et al, 2015	1
BirsoySabatini2015_sgKCNE2_9	Birsoy et al, 2015	1
BirsoySabatini2015_sgKCNH8_5	Birsoy et al, 2015	1
BirsoySabatini2015_sgKCNJ12_10	Birsoy et al, 2015	1
BirsoySabatini2015_sgKCNJ12_2	Birsoy et al, 2015	1
BirsoySabatini2015_sgKCNJ12_4	Birsoy et al, 2015	1
BirsoySabatini2015_sgKCNJ12_5	Birsoy et al, 2015	1
BirsoySabatini2015_sgKCNJ12_6	Birsoy et al, 2015	1
BirsoySabatini2015_sgKCNJ12_7	Birsoy et al, 2015	1
BirsoySabatini2015_sgKCNJ12_9	Birsoy et al, 2015	1
BirsoySabatini2015_sgKCNK15_1	Birsoy et al, 2015	1
BirsoySabatini2015_sgKCNK15_10	Birsoy et al, 2015	1
BirsoySabatini2015_sgKCNK15_3	Birsoy et al, 2015	1
BirsoySabatini2015_sgKCNK15_4	Birsoy et al, 2015	1
BirsoySabatini2015_sgKCNK15_5	Birsoy et al, 2015	1
BirsoySabatini2015_sgKCNK15_6	Birsoy et al, 2015	1
BirsoySabatini2015_sgKCNK15_7	Birsoy et al, 2015	1
BirsoySabatini2015_sgKCNK15_8	Birsoy et al, 2015	1
BirsoySabatini2015_sgKCNK15_9	Birsoy et al, 2015	1
BirsoySabatini2015_sgKCNK17_8	Birsoy et al, 2015	1
BirsoySabatini2015_sgKCNK17_9	Birsoy et al, 2015	1
BirsoySabatini2015_sgKCNK4_1	Birsoy et al, 2015	1
BirsoySabatini2015_sgKCNK4_10	Birsoy et al, 2015	1
BirsoySabatini2015_sgKCNK4_2	Birsoy et al, 2015	1
BirsoySabatini2015_sgKCNK4_3	Birsoy et al, 2015	1
BirsoySabatini2015_sgKCNK4_4	Birsoy et al, 2015	1
BirsoySabatini2015_sgKCNK4_5	Birsoy et al, 2015	1
BirsoySabatini2015_sgKCNK4_6	Birsoy et al, 2015	1
BirsoySabatini2015_sgKCNK4_7	Birsoy et al, 2015	1
BirsoySabatini2015_sgKCNK4_8	Birsoy et al, 2015	1
BirsoySabatini2015_sgKCNK4_9	Birsoy et al, 2015	1
BirsoySabatini2015_sgKCNK9_1	Birsoy et al, 2015	1
BirsoySabatini2015_sgKCNK9_10	Birsoy et al, 2015	1
BirsoySabatini2015_sgKCNK9_2	Birsoy et al, 2015	1
BirsoySabatini2015_sgKCNK9_4	Birsoy et al, 2015	1
BirsoySabatini2015_sgKCNK9_5	Birsoy et al, 2015	1
BirsoySabatini2015_sgKCNK9_6	Birsoy et al, 2015	1
BirsoySabatini2015_sgKCNK9_7	Birsoy et al, 2015	1
BirsoySabatini2015_sgKCNK9_8	Birsoy et al, 2015	1
BirsoySabatini2015_sgKCNK9_9	Birsoy et al, 2015	1
BirsoySabatini2015_sgKCNQ1_9	Birsoy et al, 2015	1
BirsoySabatini2015_sgKCTD11_1	Birsoy et al, 2015	1
BirsoySabatini2015_sgKCTD11_10	Birsoy et al, 2015	1
BirsoySabatini2015_sgKCTD11_2	Birsoy et al, 2015	1
BirsoySabatini2015_sgKCTD11_3	Birsoy et al, 2015	1
BirsoySabatini2015_sgKCTD11_4	Birsoy et al, 2015	1
BirsoySabatini2015_sgKCTD11_5	Birsoy et al, 2015	1
BirsoySabatini2015_sgKCTD11_6	Birsoy et al, 2015	1
BirsoySabatini2015_sgKCTD11_7	Birsoy et al, 2015	1
BirsoySabatini2015_sgKCTD11_8	Birsoy et al, 2015	1
BirsoySabatini2015_sgKCTD11_9	Birsoy et al, 2015	1
BirsoySabatini2015_sgKCTD14_10	Birsoy et al, 2015	1
BirsoySabatini2015_sgKCTD14_7	Birsoy et al, 2015	1
BirsoySabatini2015_sgKCTD14_8	Birsoy et al, 2015	1
BirsoySabatini2015_sgKCTD14_9	Birsoy et al, 2015	1
BirsoySabatini2015_sgKCTD21_8	Birsoy et al, 2015	1
BirsoySabatini2015_sgKCTD21_9	Birsoy et al, 2015	1
BirsoySabatini2015_sgKHK_2	Birsoy et al, 2015	1
BirsoySabatini2015_sgKHK_5	Birsoy et al, 2015	1
BirsoySabatini2015_sgKHK_6	Birsoy et al, 2015	1
BirsoySabatini2015_sgLCAT_3	Birsoy et al, 2015	1
BirsoySabatini2015_sgLCAT_4	Birsoy et al, 2015	1
BirsoySabatini2015_sgLDLR_3	Birsoy et al, 2015	1
BirsoySabatini2015_sgLDLR_4	Birsoy et al, 2015	1
BirsoySabatini2015_sgLIPE_10	Birsoy et al, 2015	1
BirsoySabatini2015_sgLOX_10	Birsoy et al, 2015	1
BirsoySabatini2015_sgLOXL1_8	Birsoy et al, 2015	1
BirsoySabatini2015_sgLPCAT3_4	Birsoy et al, 2015	1
BirsoySabatini2015_sgLPCAT3_6	Birsoy et al, 2015	1
BirsoySabatini2015_sgLPCAT3_7	Birsoy et al, 2015	1
BirsoySabatini2015_sgLPCAT3_8	Birsoy et al, 2015	1
BirsoySabatini2015_sgLPCAT3_9	Birsoy et al, 2015	1
BirsoySabatini2015_sgLPPR5_1	Birsoy et al, 2015	1
BirsoySabatini2015_sgLPPR5_2	Birsoy et al, 2015	1
BirsoySabatini2015_sgLPPR5_4	Birsoy et al, 2015	1
BirsoySabatini2015_sgLPPR5_9	Birsoy et al, 2015	1
BirsoySabatini2015_sgLYZL1_10	Birsoy et al, 2015	1
BirsoySabatini2015_sgLYZL1_9	Birsoy et al, 2015	1
BirsoySabatini2015_sgLYZL2_10	Birsoy et al, 2015	1
BirsoySabatini2015_sgLYZL2_7	Birsoy et al, 2015	1
BirsoySabatini2015_sgLYZL2_8	Birsoy et al, 2015	1
BirsoySabatini2015_sgLYZL2_9	Birsoy et al, 2015	1
BirsoySabatini2015_sgMFSD4_8	Birsoy et al, 2015	1
BirsoySabatini2015_sgMFSD4_9	Birsoy et al, 2015	1
BirsoySabatini2015_sgMIF_1	Birsoy et al, 2015	1
BirsoySabatini2015_sgMIF_10	Birsoy et al, 2015	1
BirsoySabatini2015_sgMIF_2	Birsoy et al, 2015	1
BirsoySabatini2015_sgMIF_3	Birsoy et al, 2015	1
BirsoySabatini2015_sgMIF_4	Birsoy et al, 2015	1
BirsoySabatini2015_sgMIF_5	Birsoy et al, 2015	1
BirsoySabatini2015_sgMIF_6	Birsoy et al, 2015	1
BirsoySabatini2015_sgMIF_7	Birsoy et al, 2015	1
BirsoySabatini2015_sgMIF_8	Birsoy et al, 2015	1
BirsoySabatini2015_sgMIF_9	Birsoy et al, 2015	1
BirsoySabatini2015_sgMTHFS_1	Birsoy et al, 2015	1
BirsoySabatini2015_sgMTHFS_10	Birsoy et al, 2015	1
BirsoySabatini2015_sgMTHFS_5	Birsoy et al, 2015	1
BirsoySabatini2015_sgMTHFS_8	Birsoy et al, 2015	1
BirsoySabatini2015_sgMTHFS_9	Birsoy et al, 2015	1
BirsoySabatini2015_sgNAGPA_3	Birsoy et al, 2015	1
BirsoySabatini2015_sgNAGPA_7	Birsoy et al, 2015	1
BirsoySabatini2015_sgNAGPA_8	Birsoy et al, 2015	1
BirsoySabatini2015_sgNANS_6	Birsoy et al, 2015	1
BirsoySabatini2015_sgNDUFA2_3	Birsoy et al, 2015	1
BirsoySabatini2015_sgNDUFA2_4	Birsoy et al, 2015	1
BirsoySabatini2015_sgNDUFA2_6	Birsoy et al, 2015	1
BirsoySabatini2015_sgNDUFA2_8	Birsoy et al, 2015	1
BirsoySabatini2015_sgNDUFB2_6	Birsoy et al, 2015	1
BirsoySabatini2015_sgNDUFB2_7	Birsoy et al, 2015	1
BirsoySabatini2015_sgNDUFB2_9	Birsoy et al, 2015	1
BirsoySabatini2015_sgNDUFB9_1	Birsoy et al, 2015	1
BirsoySabatini2015_sgNDUFB9_10	Birsoy et al, 2015	1
BirsoySabatini2015_sgNDUFB9_7	Birsoy et al, 2015	1
BirsoySabatini2015_sgNDUFB9_9	Birsoy et al, 2015	1
BirsoySabatini2015_sgNDUFC2_1	Birsoy et al, 2015	1
BirsoySabatini2015_sgNDUFC2_2	Birsoy et al, 2015	1
BirsoySabatini2015_sgNDUFC2_3	Birsoy et al, 2015	1
BirsoySabatini2015_sgNDUFC2_4	Birsoy et al, 2015	1
BirsoySabatini2015_sgNDUFC2_5	Birsoy et al, 2015	1
BirsoySabatini2015_sgNDUFC2_6	Birsoy et al, 2015	1
BirsoySabatini2015_sgNDUFC2_7	Birsoy et al, 2015	1
BirsoySabatini2015_sgNDUFC2_8	Birsoy et al, 2015	1
BirsoySabatini2015_sgNDUFC2_9	Birsoy et al, 2015	1
BirsoySabatini2015_sgNDUFS6_1	Birsoy et al, 2015	1
BirsoySabatini2015_sgNME1_1	Birsoy et al, 2015	1
BirsoySabatini2015_sgNME1_10	Birsoy et al, 2015	1
BirsoySabatini2015_sgNME1_2	Birsoy et al, 2015	1
BirsoySabatini2015_sgNME1_3	Birsoy et al, 2015	1
BirsoySabatini2015_sgNME1_4	Birsoy et al, 2015	1
BirsoySabatini2015_sgNME1_5	Birsoy et al, 2015	1
BirsoySabatini2015_sgNME1_6	Birsoy et al, 2015	1
BirsoySabatini2015_sgNME1_7	Birsoy et al, 2015	1
BirsoySabatini2015_sgNME1_8	Birsoy et al, 2015	1
BirsoySabatini2015_sgNME1_9	Birsoy et al, 2015	1
BirsoySabatini2015_sgNME2_1	Birsoy et al, 2015	1
BirsoySabatini2015_sgNME2_10	Birsoy et al, 2015	1
BirsoySabatini2015_sgNME2_2	Birsoy et al, 2015	1
BirsoySabatini2015_sgNME2_3	Birsoy et al, 2015	1
BirsoySabatini2015_sgNME2_4	Birsoy et al, 2015	1
BirsoySabatini2015_sgNME2_5	Birsoy et al, 2015	1
BirsoySabatini2015_sgNME2_6	Birsoy et al, 2015	1
BirsoySabatini2015_sgNME2_7	Birsoy et al, 2015	1
BirsoySabatini2015_sgNME2_8	Birsoy et al, 2015	1
BirsoySabatini2015_sgNME2_9	Birsoy et al, 2015	1
BirsoySabatini2015_sgNT5C_2	Birsoy et al, 2015	1
BirsoySabatini2015_sgNT5C_4	Birsoy et al, 2015	1
BirsoySabatini2015_sgNT5C1B_1	Birsoy et al, 2015	1
BirsoySabatini2015_sgNT5C1B_10	Birsoy et al, 2015	1
BirsoySabatini2015_sgNT5C1B_2	Birsoy et al, 2015	1
BirsoySabatini2015_sgNT5C1B_3	Birsoy et al, 2015	1
BirsoySabatini2015_sgNT5C1B_4	Birsoy et al, 2015	1
BirsoySabatini2015_sgNT5C1B_5	Birsoy et al, 2015	1
BirsoySabatini2015_sgNT5C1B_6	Birsoy et al, 2015	1
BirsoySabatini2015_sgNT5C1B_7	Birsoy et al, 2015	2
BirsoySabatini2015_sgNT5C1B_8	Birsoy et al, 2015	1
BirsoySabatini2015_sgNT5C1B_9	Birsoy et al, 2015	1
BirsoySabatini2015_sgNUDT10_10	Birsoy et al, 2015	1
BirsoySabatini2015_sgNUDT10_6	Birsoy et al, 2015	1
BirsoySabatini2015_sgNUDT10_7	Birsoy et al, 2015	1
BirsoySabatini2015_sgNUDT10_8	Birsoy et al, 2015	1
BirsoySabatini2015_sgNUDT10_9	Birsoy et al, 2015	1
BirsoySabatini2015_sgNUDT11_10	Birsoy et al, 2015	1
BirsoySabatini2015_sgNUDT11_6	Birsoy et al, 2015	1
BirsoySabatini2015_sgNUDT11_7	Birsoy et al, 2015	1
BirsoySabatini2015_sgNUDT11_8	Birsoy et al, 2015	1
BirsoySabatini2015_sgNUDT11_9	Birsoy et al, 2015	1
BirsoySabatini2015_sgNUDT3_1	Birsoy et al, 2015	1
BirsoySabatini2015_sgNUDT3_10	Birsoy et al, 2015	1
BirsoySabatini2015_sgNUDT3_3	Birsoy et al, 2015	1
BirsoySabatini2015_sgNUDT3_4	Birsoy et al, 2015	1
BirsoySabatini2015_sgNUDT3_5	Birsoy et al, 2015	1
BirsoySabatini2015_sgNUDT3_9	Birsoy et al, 2015	1
BirsoySabatini2015_sgNUDT4_10	Birsoy et al, 2015	2
BirsoySabatini2015_sgNUDT4_3	Birsoy et al, 2015	2
BirsoySabatini2015_sgNUDT4_5	Birsoy et al, 2015	2
BirsoySabatini2015_sgNUDT4_6	Birsoy et al, 2015	2
BirsoySabatini2015_sgNUDT4_7	Birsoy et al, 2015	2
BirsoySabatini2015_sgNUDT4_8	Birsoy et al, 2015	2
BirsoySabatini2015_sgNUDT4_9	Birsoy et al, 2015	2
BirsoySabatini2015_sgNUDT6_1	Birsoy et al, 2015	1
BirsoySabatini2015_sgNUDT6_10	Birsoy et al, 2015	1
BirsoySabatini2015_sgNUDT6_2	Birsoy et al, 2015	1
BirsoySabatini2015_sgNUDT6_3	Birsoy et al, 2015	1
BirsoySabatini2015_sgNUDT6_4	Birsoy et al, 2015	1
BirsoySabatini2015_sgNUDT6_5	Birsoy et al, 2015	1
BirsoySabatini2015_sgNUDT6_6	Birsoy et al, 2015	1
BirsoySabatini2015_sgNUDT6_7	Birsoy et al, 2015	1
BirsoySabatini2015_sgNUDT6_8	Birsoy et al, 2015	1
BirsoySabatini2015_sgNUDT6_9	Birsoy et al, 2015	1
BirsoySabatini2015_sgOGFOD1_3	Birsoy et al, 2015	1
BirsoySabatini2015_sgOGFOD3_2	Birsoy et al, 2015	1
BirsoySabatini2015_sgOGFOD3_3	Birsoy et al, 2015	1
BirsoySabatini2015_sgOXCT2_10	Birsoy et al, 2015	1
BirsoySabatini2015_sgOXCT2_7	Birsoy et al, 2015	1
BirsoySabatini2015_sgOXCT2_8	Birsoy et al, 2015	1
BirsoySabatini2015_sgOXCT2_9	Birsoy et al, 2015	1
BirsoySabatini2015_sgP2RX5_1	Birsoy et al, 2015	1
BirsoySabatini2015_sgP2RX5_10	Birsoy et al, 2015	1
BirsoySabatini2015_sgP2RX5_2	Birsoy et al, 2015	1
BirsoySabatini2015_sgP2RX5_3	Birsoy et al, 2015	1
BirsoySabatini2015_sgP2RX5_4	Birsoy et al, 2015	1
BirsoySabatini2015_sgP2RX5_5	Birsoy et al, 2015	1
BirsoySabatini2015_sgP2RX5_6	Birsoy et al, 2015	1
BirsoySabatini2015_sgP2RX5_7	Birsoy et al, 2015	1
BirsoySabatini2015_sgP2RX5_8	Birsoy et al, 2015	1
BirsoySabatini2015_sgP2RX5_9	Birsoy et al, 2015	1
BirsoySabatini2015_sgP4HA3_10	Birsoy et al, 2015	1
BirsoySabatini2015_sgPDE10A_2	Birsoy et al, 2015	1
BirsoySabatini2015_sgPDE11A_3	Birsoy et al, 2015	1
BirsoySabatini2015_sgPDE11A_8	Birsoy et al, 2015	1
BirsoySabatini2015_sgPDE11A_9	Birsoy et al, 2015	1
BirsoySabatini2015_sgPDE6B_2	Birsoy et al, 2015	1
BirsoySabatini2015_sgPDE7A_7	Birsoy et al, 2015	1
BirsoySabatini2015_sgPGAM1_10	Birsoy et al, 2015	3
BirsoySabatini2015_sgPGAM1_8	Birsoy et al, 2015	3
BirsoySabatini2015_sgPGAM1_9	Birsoy et al, 2015	3
BirsoySabatini2015_sgPGAM2_1	Birsoy et al, 2015	1
BirsoySabatini2015_sgPGAM2_10	Birsoy et al, 2015	1
BirsoySabatini2015_sgPGAM2_2	Birsoy et al, 2015	1
BirsoySabatini2015_sgPGAM2_3	Birsoy et al, 2015	1
BirsoySabatini2015_sgPGAM2_4	Birsoy et al, 2015	1
BirsoySabatini2015_sgPGAM2_5	Birsoy et al, 2015	1
BirsoySabatini2015_sgPGAM2_6	Birsoy et al, 2015	1
BirsoySabatini2015_sgPGAM2_7	Birsoy et al, 2015	1
BirsoySabatini2015_sgPGAM2_8	Birsoy et al, 2015	1
BirsoySabatini2015_sgPGAM2_9	Birsoy et al, 2015	1
BirsoySabatini2015_sgPGLS_10	Birsoy et al, 2015	1
BirsoySabatini2015_sgPGLS_3	Birsoy et al, 2015	1
BirsoySabatini2015_sgPGLS_4	Birsoy et al, 2015	1
BirsoySabatini2015_sgPGLS_6	Birsoy et al, 2015	1
BirsoySabatini2015_sgPGLS_7	Birsoy et al, 2015	1
BirsoySabatini2015_sgPGLS_8	Birsoy et al, 2015	1
BirsoySabatini2015_sgPGM3_8	Birsoy et al, 2015	1
BirsoySabatini2015_sgPHOSPHO1_3	Birsoy et al, 2015	1
BirsoySabatini2015_sgPHOSPHO1_4	Birsoy et al, 2015	1
BirsoySabatini2015_sgPIGF_10	Birsoy et al, 2015	4
BirsoySabatini2015_sgPIGF_9	Birsoy et al, 2015	2
BirsoySabatini2015_sgPIGT_1	Birsoy et al, 2015	1
BirsoySabatini2015_sgPIGT_4	Birsoy et al, 2015	1
BirsoySabatini2015_sgPIGT_5	Birsoy et al, 2015	1
BirsoySabatini2015_sgPIGY_1	Birsoy et al, 2015	1
BirsoySabatini2015_sgPIGY_10	Birsoy et al, 2015	2
BirsoySabatini2015_sgPIGY_2	Birsoy et al, 2015	1
BirsoySabatini2015_sgPIGY_3	Birsoy et al, 2015	1
BirsoySabatini2015_sgPIGY_4	Birsoy et al, 2015	1
BirsoySabatini2015_sgPIGY_5	Birsoy et al, 2015	1
BirsoySabatini2015_sgPIGY_6	Birsoy et al, 2015	1
BirsoySabatini2015_sgPIGY_7	Birsoy et al, 2015	1
BirsoySabatini2015_sgPIGY_8	Birsoy et al, 2015	1
BirsoySabatini2015_sgPIGY_9	Birsoy et al, 2015	2
BirsoySabatini2015_sgPIK3R3_1	Birsoy et al, 2015	1
BirsoySabatini2015_sgPIK3R3_10	Birsoy et al, 2015	1
BirsoySabatini2015_sgPIK3R3_4	Birsoy et al, 2015	1
BirsoySabatini2015_sgPIK3R3_5	Birsoy et al, 2015	1
BirsoySabatini2015_sgPIK3R3_6	Birsoy et al, 2015	1
BirsoySabatini2015_sgPIK3R3_7	Birsoy et al, 2015	1
BirsoySabatini2015_sgPIK3R3_8	Birsoy et al, 2015	1
BirsoySabatini2015_sgPIK3R3_9	Birsoy et al, 2015	1
BirsoySabatini2015_sgPIR_1	Birsoy et al, 2015	1
BirsoySabatini2015_sgPIR_10	Birsoy et al, 2015	1
BirsoySabatini2015_sgPIR_2	Birsoy et al, 2015	1
BirsoySabatini2015_sgPIR_3	Birsoy et al, 2015	1
BirsoySabatini2015_sgPIR_4	Birsoy et al, 2015	1
BirsoySabatini2015_sgPIR_5	Birsoy et al, 2015	1
BirsoySabatini2015_sgPIR_6	Birsoy et al, 2015	1
BirsoySabatini2015_sgPIR_7	Birsoy et al, 2015	1
BirsoySabatini2015_sgPIR_8	Birsoy et al, 2015	1
BirsoySabatini2015_sgPIR_9	Birsoy et al, 2015	1
BirsoySabatini2015_sgPKD1_3	Birsoy et al, 2015	1
BirsoySabatini2015_sgPLA2G10_10	Birsoy et al, 2015	3
BirsoySabatini2015_sgPLA2G10_4	Birsoy et al, 2015	1
BirsoySabatini2015_sgPLA2G10_5	Birsoy et al, 2015	1
BirsoySabatini2015_sgPLA2G10_6	Birsoy et al, 2015	1
BirsoySabatini2015_sgPLA2G10_7	Birsoy et al, 2015	1
BirsoySabatini2015_sgPLA2G10_8	Birsoy et al, 2015	2
BirsoySabatini2015_sgPLA2G10_9	Birsoy et al, 2015	2
BirsoySabatini2015_sgPLA2G4B_1	Birsoy et al, 2015	1
BirsoySabatini2015_sgPLA2G4B_10	Birsoy et al, 2015	1
BirsoySabatini2015_sgPLA2G4B_2	Birsoy et al, 2015	1
BirsoySabatini2015_sgPLA2G4B_3	Birsoy et al, 2015	1
BirsoySabatini2015_sgPLA2G4B_4	Birsoy et al, 2015	1
BirsoySabatini2015_sgPLA2G4B_5	Birsoy et al, 2015	1
BirsoySabatini2015_sgPLA2G4B_6	Birsoy et al, 2015	1
BirsoySabatini2015_sgPLA2G4B_7	Birsoy et al, 2015	1
BirsoySabatini2015_sgPLA2G4B_8	Birsoy et al, 2015	1
BirsoySabatini2015_sgPLA2G4B_9	Birsoy et al, 2015	1
BirsoySabatini2015_sgPLA2G4C_10	Birsoy et al, 2015	1
BirsoySabatini2015_sgPLA2G4C_9	Birsoy et al, 2015	1
BirsoySabatini2015_sgPLA2G4E_6	Birsoy et al, 2015	1
BirsoySabatini2015_sgPLA2G4E_7	Birsoy et al, 2015	1
BirsoySabatini2015_sgPLCD4_6	Birsoy et al, 2015	1
BirsoySabatini2015_sgPLCD4_7	Birsoy et al, 2015	1
BirsoySabatini2015_sgPLCD4_8	Birsoy et al, 2015	1
BirsoySabatini2015_sgPLCE1_10	Birsoy et al, 2015	1
BirsoySabatini2015_sgPLCG1_2	Birsoy et al, 2015	1
BirsoySabatini2015_sgPPAPDC1B_2	Birsoy et al, 2015	1
BirsoySabatini2015_sgPPAPDC1B_3	Birsoy et al, 2015	1
BirsoySabatini2015_sgPPAPDC2_2	Birsoy et al, 2015	1
BirsoySabatini2015_sgPPAPDC2_3	Birsoy et al, 2015	1
BirsoySabatini2015_sgPPAPDC2_4	Birsoy et al, 2015	1
BirsoySabatini2015_sgPPAPDC2_6	Birsoy et al, 2015	1
BirsoySabatini2015_sgPPAPDC2_7	Birsoy et al, 2015	1
BirsoySabatini2015_sgPPAPDC2_8	Birsoy et al, 2015	1
BirsoySabatini2015_sgPPCS_1	Birsoy et al, 2015	1
BirsoySabatini2015_sgPPCS_2	Birsoy et al, 2015	1
BirsoySabatini2015_sgPPCS_3	Birsoy et al, 2015	1
BirsoySabatini2015_sgPTEN_10	Birsoy et al, 2015	1
BirsoySabatini2015_sgPTEN_5	Birsoy et al, 2015	1
BirsoySabatini2015_sgPTEN_6	Birsoy et al, 2015	1
BirsoySabatini2015_sgPTEN_7	Birsoy et al, 2015	1
BirsoySabatini2015_sgPTEN_8	Birsoy et al, 2015	1
BirsoySabatini2015_sgPTEN_9	Birsoy et al, 2015	1
BirsoySabatini2015_sgRBKS_1	Birsoy et al, 2015	1
BirsoySabatini2015_sgRBKS_10	Birsoy et al, 2015	1
BirsoySabatini2015_sgRBKS_5	Birsoy et al, 2015	1
BirsoySabatini2015_sgRDH14_3	Birsoy et al, 2015	1
BirsoySabatini2015_sgRDH5_3	Birsoy et al, 2015	1
BirsoySabatini2015_sgRDH5_4	Birsoy et al, 2015	1
BirsoySabatini2015_sgRDH5_5	Birsoy et al, 2015	1
BirsoySabatini2015_sgRDH5_6	Birsoy et al, 2015	1
BirsoySabatini2015_sgRDH5_8	Birsoy et al, 2015	1
BirsoySabatini2015_sgRDH5_9	Birsoy et al, 2015	1
BirsoySabatini2015_sgRETSAT_1	Birsoy et al, 2015	1
BirsoySabatini2015_sgRETSAT_3	Birsoy et al, 2015	1
BirsoySabatini2015_sgRNLS_4	Birsoy et al, 2015	1
BirsoySabatini2015_sgRNLS_5	Birsoy et al, 2015	1
BirsoySabatini2015_sgRNLS_9	Birsoy et al, 2015	1
BirsoySabatini2015_sgSAT2_1	Birsoy et al, 2015	1
BirsoySabatini2015_sgSAT2_2	Birsoy et al, 2015	1
BirsoySabatini2015_sgSAT2_3	Birsoy et al, 2015	1
BirsoySabatini2015_sgSAT2_5	Birsoy et al, 2015	1
BirsoySabatini2015_sgSCLY_10	Birsoy et al, 2015	1
BirsoySabatini2015_sgSCLY_2	Birsoy et al, 2015	1
BirsoySabatini2015_sgSCLY_3	Birsoy et al, 2015	1
BirsoySabatini2015_sgSCLY_4	Birsoy et al, 2015	1
BirsoySabatini2015_sgSCLY_5	Birsoy et al, 2015	1
BirsoySabatini2015_sgSCLY_6	Birsoy et al, 2015	1
BirsoySabatini2015_sgSCLY_7	Birsoy et al, 2015	1
BirsoySabatini2015_sgSCLY_9	Birsoy et al, 2015	1
BirsoySabatini2015_sgSCN3B_1	Birsoy et al, 2015	1
BirsoySabatini2015_sgSCN4A_6	Birsoy et al, 2015	1
BirsoySabatini2015_sgSCN9A_2	Birsoy et al, 2015	1
BirsoySabatini2015_sgSCN9A_8	Birsoy et al, 2015	1
BirsoySabatini2015_sgSCO2_1	Birsoy et al, 2015	1
BirsoySabatini2015_sgSCO2_10	Birsoy et al, 2015	1
BirsoySabatini2015_sgSCO2_2	Birsoy et al, 2015	1
BirsoySabatini2015_sgSCO2_3	Birsoy et al, 2015	1
BirsoySabatini2015_sgSCO2_4	Birsoy et al, 2015	1
BirsoySabatini2015_sgSCO2_5	Birsoy et al, 2015	1
BirsoySabatini2015_sgSCO2_6	Birsoy et al, 2015	1
BirsoySabatini2015_sgSCO2_7	Birsoy et al, 2015	1
BirsoySabatini2015_sgSCO2_8	Birsoy et al, 2015	1
BirsoySabatini2015_sgSCO2_9	Birsoy et al, 2015	1
BirsoySabatini2015_sgSDR39U1_4	Birsoy et al, 2015	1
BirsoySabatini2015_sgSDR39U1_8	Birsoy et al, 2015	1
BirsoySabatini2015_sgSDR39U1_9	Birsoy et al, 2015	1
BirsoySabatini2015_sgSLC13A4_7	Birsoy et al, 2015	1
BirsoySabatini2015_sgSLC14A2_6	Birsoy et al, 2015	1
BirsoySabatini2015_sgSLC16A12_1	Birsoy et al, 2015	1
BirsoySabatini2015_sgSLC22A18_10	Birsoy et al, 2015	1
BirsoySabatini2015_sgSLC22A4_2	Birsoy et al, 2015	1
BirsoySabatini2015_sgSLC22A4_3	Birsoy et al, 2015	1
BirsoySabatini2015_sgSLC22A4_6	Birsoy et al, 2015	1
BirsoySabatini2015_sgSLC22A4_8	Birsoy et al, 2015	1
BirsoySabatini2015_sgSLC22A4_9	Birsoy et al, 2015	1
BirsoySabatini2015_sgSLC24A5_10	Birsoy et al, 2015	1
BirsoySabatini2015_sgSLC24A5_7	Birsoy et al, 2015	1
BirsoySabatini2015_sgSLC24A5_8	Birsoy et al, 2015	1
BirsoySabatini2015_sgSLC24A5_9	Birsoy et al, 2015	1
BirsoySabatini2015_sgSLC25A15_1	Birsoy et al, 2015	1
BirsoySabatini2015_sgSLC25A15_10	Birsoy et al, 2015	1
BirsoySabatini2015_sgSLC25A15_4	Birsoy et al, 2015	1
BirsoySabatini2015_sgSLC25A15_5	Birsoy et al, 2015	1
BirsoySabatini2015_sgSLC25A15_6	Birsoy et al, 2015	1
BirsoySabatini2015_sgSLC25A18_2	Birsoy et al, 2015	1
BirsoySabatini2015_sgSLC25A18_9	Birsoy et al, 2015	1
BirsoySabatini2015_sgSLC25A21_2	Birsoy et al, 2015	1
BirsoySabatini2015_sgSLC25A5_3	Birsoy et al, 2015	1
BirsoySabatini2015_sgSLC25A5_9	Birsoy et al, 2015	1
BirsoySabatini2015_sgSLC25A51_10	Birsoy et al, 2015	1
BirsoySabatini2015_sgSLC25A51_5	Birsoy et al, 2015	1
BirsoySabatini2015_sgSLC25A51_6	Birsoy et al, 2015	1
BirsoySabatini2015_sgSLC25A51_8	Birsoy et al, 2015	1
BirsoySabatini2015_sgSLC25A51_9	Birsoy et al, 2015	1
BirsoySabatini2015_sgSLC25A52_10	Birsoy et al, 2015	1
BirsoySabatini2015_sgSLC25A52_8	Birsoy et al, 2015	1
BirsoySabatini2015_sgSLC25A52_9	Birsoy et al, 2015	1
BirsoySabatini2015_sgSLC26A10_1	Birsoy et al, 2015	1
BirsoySabatini2015_sgSLC26A10_10	Birsoy et al, 2015	1
BirsoySabatini2015_sgSLC26A10_2	Birsoy et al, 2015	1
BirsoySabatini2015_sgSLC26A10_3	Birsoy et al, 2015	1
BirsoySabatini2015_sgSLC26A10_4	Birsoy et al, 2015	1
BirsoySabatini2015_sgSLC26A10_8	Birsoy et al, 2015	1
BirsoySabatini2015_sgSLC26A10_9	Birsoy et al, 2015	1
BirsoySabatini2015_sgSLC26A4_1	Birsoy et al, 2015	1
BirsoySabatini2015_sgSLC26A4_8	Birsoy et al, 2015	1
BirsoySabatini2015_sgSLC26A9_1	Birsoy et al, 2015	1
BirsoySabatini2015_sgSLC27A1_6	Birsoy et al, 2015	1
BirsoySabatini2015_sgSLC27A1_7	Birsoy et al, 2015	1
BirsoySabatini2015_sgSLC27A5_1	Birsoy et al, 2015	1
BirsoySabatini2015_sgSLC27A5_10	Birsoy et al, 2015	1
BirsoySabatini2015_sgSLC27A5_3	Birsoy et al, 2015	1
BirsoySabatini2015_sgSLC27A5_4	Birsoy et al, 2015	1
BirsoySabatini2015_sgSLC27A5_5	Birsoy et al, 2015	1
BirsoySabatini2015_sgSLC27A5_6	Birsoy et al, 2015	1
BirsoySabatini2015_sgSLC27A5_9	Birsoy et al, 2015	1
BirsoySabatini2015_sgSLC29A3_10	Birsoy et al, 2015	1
BirsoySabatini2015_sgSLC2A8_10	Birsoy et al, 2015	1
BirsoySabatini2015_sgSLC30A4_9	Birsoy et al, 2015	1
BirsoySabatini2015_sgSLC31A2_1	Birsoy et al, 2015	1
BirsoySabatini2015_sgSLC31A2_10	Birsoy et al, 2015	1
BirsoySabatini2015_sgSLC31A2_2	Birsoy et al, 2015	1
BirsoySabatini2015_sgSLC31A2_3	Birsoy et al, 2015	1
BirsoySabatini2015_sgSLC31A2_4	Birsoy et al, 2015	1
BirsoySabatini2015_sgSLC31A2_5	Birsoy et al, 2015	1
BirsoySabatini2015_sgSLC31A2_6	Birsoy et al, 2015	1
BirsoySabatini2015_sgSLC31A2_8	Birsoy et al, 2015	1
BirsoySabatini2015_sgSLC31A2_9	Birsoy et al, 2015	1
BirsoySabatini2015_sgSLC35E2_10	Birsoy et al, 2015	1
BirsoySabatini2015_sgSLC35E2_8	Birsoy et al, 2015	1
BirsoySabatini2015_sgSLC35E2_9	Birsoy et al, 2015	1
BirsoySabatini2015_sgSLC35F4_10	Birsoy et al, 2015	1
BirsoySabatini2015_sgSLC35F4_2	Birsoy et al, 2015	1
BirsoySabatini2015_sgSLC35F4_7	Birsoy et al, 2015	1
BirsoySabatini2015_sgSLC37A1_5	Birsoy et al, 2015	1
BirsoySabatini2015_sgSLC38A6_1	Birsoy et al, 2015	1
BirsoySabatini2015_sgSLC38A6_2	Birsoy et al, 2015	1
BirsoySabatini2015_sgSLC38A6_6	Birsoy et al, 2015	1
BirsoySabatini2015_sgSLC46A1_2	Birsoy et al, 2015	1
BirsoySabatini2015_sgSLC5A10_10	Birsoy et al, 2015	1
BirsoySabatini2015_sgSLC5A10_3	Birsoy et al, 2015	1
BirsoySabatini2015_sgSLC5A10_9	Birsoy et al, 2015	1
BirsoySabatini2015_sgSLC5A2_2	Birsoy et al, 2015	1
BirsoySabatini2015_sgSLC6A17_3	Birsoy et al, 2015	1
BirsoySabatini2015_sgSLC6A17_4	Birsoy et al, 2015	1
BirsoySabatini2015_sgSLC6A17_5	Birsoy et al, 2015	1
BirsoySabatini2015_sgSLC9A3_1	Birsoy et al, 2015	1
BirsoySabatini2015_sgSLC9A3_10	Birsoy et al, 2015	1
BirsoySabatini2015_sgSLCO1B3_1	Birsoy et al, 2015	1
BirsoySabatini2015_sgSLCO1B3_10	Birsoy et al, 2015	1
BirsoySabatini2015_sgSLCO1B3_2	Birsoy et al, 2015	1
BirsoySabatini2015_sgSLCO1B3_3	Birsoy et al, 2015	1
BirsoySabatini2015_sgSLCO1B3_4	Birsoy et al, 2015	1
BirsoySabatini2015_sgSLCO1B3_5	Birsoy et al, 2015	1
BirsoySabatini2015_sgSLCO1B3_6	Birsoy et al, 2015	1
BirsoySabatini2015_sgSLCO1B3_7	Birsoy et al, 2015	1
BirsoySabatini2015_sgSLCO1B3_8	Birsoy et al, 2015	1
BirsoySabatini2015_sgSLCO1B3_9	Birsoy et al, 2015	1
BirsoySabatini2015_sgSLCO4A1_3	Birsoy et al, 2015	1
BirsoySabatini2015_sgSMPD2_4	Birsoy et al, 2015	1
BirsoySabatini2015_sgSMPD2_5	Birsoy et al, 2015	1
BirsoySabatini2015_sgSREBF2_10	Birsoy et al, 2015	1
BirsoySabatini2015_sgSRR_3	Birsoy et al, 2015	1
BirsoySabatini2015_sgSRR_4	Birsoy et al, 2015	1
BirsoySabatini2015_sgSRR_7	Birsoy et al, 2015	1
BirsoySabatini2015_sgSTEAP1_10	Birsoy et al, 2015	1
BirsoySabatini2015_sgSTEAP1_9	Birsoy et al, 2015	1
BirsoySabatini2015_sgSTEAP3_1	Birsoy et al, 2015	1
BirsoySabatini2015_sgSTEAP3_10	Birsoy et al, 2015	1
BirsoySabatini2015_sgSTEAP3_2	Birsoy et al, 2015	1
BirsoySabatini2015_sgSTEAP3_3	Birsoy et al, 2015	1
BirsoySabatini2015_sgSTEAP3_9	Birsoy et al, 2015	1
BirsoySabatini2015_sgSULT1A3_1	Birsoy et al, 2015	3
BirsoySabatini2015_sgSULT1A3_10	Birsoy et al, 2015	3
BirsoySabatini2015_sgSULT1A3_2	Birsoy et al, 2015	3
BirsoySabatini2015_sgSULT1A3_3	Birsoy et al, 2015	3
BirsoySabatini2015_sgSULT1A3_4	Birsoy et al, 2015	3
BirsoySabatini2015_sgSULT1A3_5	Birsoy et al, 2015	3
BirsoySabatini2015_sgSULT1A3_6	Birsoy et al, 2015	3
BirsoySabatini2015_sgSULT1A3_7	Birsoy et al, 2015	3
BirsoySabatini2015_sgSULT1A3_8	Birsoy et al, 2015	3
BirsoySabatini2015_sgSULT1A3_9	Birsoy et al, 2015	3
BirsoySabatini2015_sgSULT1A4_1	Birsoy et al, 2015	3
BirsoySabatini2015_sgSULT1A4_10	Birsoy et al, 2015	3
BirsoySabatini2015_sgSULT1A4_2	Birsoy et al, 2015	3
BirsoySabatini2015_sgSULT1A4_3	Birsoy et al, 2015	3
BirsoySabatini2015_sgSULT1A4_4	Birsoy et al, 2015	3
BirsoySabatini2015_sgSULT1A4_5	Birsoy et al, 2015	3
BirsoySabatini2015_sgSULT1A4_6	Birsoy et al, 2015	3
BirsoySabatini2015_sgSULT1A4_7	Birsoy et al, 2015	3
BirsoySabatini2015_sgSULT1A4_8	Birsoy et al, 2015	3
BirsoySabatini2015_sgSULT1A4_9	Birsoy et al, 2015	3
BirsoySabatini2015_sgSV2C_8	Birsoy et al, 2015	1
BirsoySabatini2015_sgTHEM5_2	Birsoy et al, 2015	1
BirsoySabatini2015_sgTK1_10	Birsoy et al, 2015	1
BirsoySabatini2015_sgTK1_2	Birsoy et al, 2015	1
BirsoySabatini2015_sgTP53I3_7	Birsoy et al, 2015	1
BirsoySabatini2015_sgTRPA1_1	Birsoy et al, 2015	1
BirsoySabatini2015_sgTRPA1_10	Birsoy et al, 2015	1
BirsoySabatini2015_sgTRPA1_2	Birsoy et al, 2015	1
BirsoySabatini2015_sgTRPA1_6	Birsoy et al, 2015	1
BirsoySabatini2015_sgTRPM3_2	Birsoy et al, 2015	1
BirsoySabatini2015_sgTYMP_7	Birsoy et al, 2015	1
BirsoySabatini2015_sgTYMS_1	Birsoy et al, 2015	1
BirsoySabatini2015_sgTYMS_2	Birsoy et al, 2015	1
BirsoySabatini2015_sgTYMS_3	Birsoy et al, 2015	1
BirsoySabatini2015_sgTYMS_4	Birsoy et al, 2015	1
BirsoySabatini2015_sgTYMS_7	Birsoy et al, 2015	1
BirsoySabatini2015_sgUGT1A1_5	Birsoy et al, 2015	8
BirsoySabatini2015_sgUGT1A1_6	Birsoy et al, 2015	8
BirsoySabatini2015_sgUGT1A10_1	Birsoy et al, 2015	8
BirsoySabatini2015_sgUGT1A10_10	Birsoy et al, 2015	8
BirsoySabatini2015_sgUGT1A10_2	Birsoy et al, 2015	8
BirsoySabatini2015_sgUGT1A10_8	Birsoy et al, 2015	8
BirsoySabatini2015_sgUGT1A10_9	Birsoy et al, 2015	8
BirsoySabatini2015_sgUGT1A3_3	Birsoy et al, 2015	8
BirsoySabatini2015_sgUGT1A3_4	Birsoy et al, 2015	8
BirsoySabatini2015_sgUGT1A3_6	Birsoy et al, 2015	8
BirsoySabatini2015_sgUGT1A3_7	Birsoy et al, 2015	8
BirsoySabatini2015_sgUGT1A3_8	Birsoy et al, 2015	8
BirsoySabatini2015_sgUGT1A4_10	Birsoy et al, 2015	8
BirsoySabatini2015_sgUGT1A4_2	Birsoy et al, 2015	8
BirsoySabatini2015_sgUGT1A4_3	Birsoy et al, 2015	8
BirsoySabatini2015_sgUGT1A4_8	Birsoy et al, 2015	8
BirsoySabatini2015_sgUGT1A4_9	Birsoy et al, 2015	8
BirsoySabatini2015_sgUGT1A5_10	Birsoy et al, 2015	8
BirsoySabatini2015_sgUGT1A5_4	Birsoy et al, 2015	8
BirsoySabatini2015_sgUGT1A5_5	Birsoy et al, 2015	8
BirsoySabatini2015_sgUGT1A5_9	Birsoy et al, 2015	8
BirsoySabatini2015_sgUGT1A6_2	Birsoy et al, 2015	8
BirsoySabatini2015_sgUGT1A6_3	Birsoy et al, 2015	8
BirsoySabatini2015_sgUGT1A6_4	Birsoy et al, 2015	8
BirsoySabatini2015_sgUGT1A6_5	Birsoy et al, 2015	8
BirsoySabatini2015_sgUGT1A6_6	Birsoy et al, 2015	8
BirsoySabatini2015_sgUGT1A6_7	Birsoy et al, 2015	8
BirsoySabatini2015_sgUGT1A6_8	Birsoy et al, 2015	8
BirsoySabatini2015_sgUGT1A6_9	Birsoy et al, 2015	8
BirsoySabatini2015_sgUGT1A7_10	Birsoy et al, 2015	8
BirsoySabatini2015_sgUGT1A7_3	Birsoy et al, 2015	8
BirsoySabatini2015_sgUGT1A7_4	Birsoy et al, 2015	8
BirsoySabatini2015_sgUGT1A8_10	Birsoy et al, 2015	8
BirsoySabatini2015_sgUGT1A8_2	Birsoy et al, 2015	8
BirsoySabatini2015_sgUGT1A8_3	Birsoy et al, 2015	8
BirsoySabatini2015_sgUGT1A8_6	Birsoy et al, 2015	8
BirsoySabatini2015_sgUGT1A8_7	Birsoy et al, 2015	8
BirsoySabatini2015_sgUGT1A8_8	Birsoy et al, 2015	8
BirsoySabatini2015_sgUGT1A8_9	Birsoy et al, 2015	8
BirsoySabatini2015_sgUGT1A9_10	Birsoy et al, 2015	8
BirsoySabatini2015_sgUGT1A9_3	Birsoy et al, 2015	8
BirsoySabatini2015_sgUGT1A9_4	Birsoy et al, 2015	8
BirsoySabatini2015_sgUGT1A9_5	Birsoy et al, 2015	8
BirsoySabatini2015_sgUGT1A9_6	Birsoy et al, 2015	8
BirsoySabatini2015_sgUGT1A9_7	Birsoy et al, 2015	8
BirsoySabatini2015_sgUGT1A9_8	Birsoy et al, 2015	8
BirsoySabatini2015_sgUGT1A9_9	Birsoy et al, 2015	8
BirsoySabatini2015_sgUGT2A1_3	Birsoy et al, 2015	1
BirsoySabatini2015_sgUGT2A2_1	Birsoy et al, 2015	1
BirsoySabatini2015_sgUGT2A2_10	Birsoy et al, 2015	1
BirsoySabatini2015_sgUGT2A2_2	Birsoy et al, 2015	1
BirsoySabatini2015_sgUGT2A2_3	Birsoy et al, 2015	1
BirsoySabatini2015_sgUGT2A2_4	Birsoy et al, 2015	1
BirsoySabatini2015_sgUGT2A2_6	Birsoy et al, 2015	1
BirsoySabatini2015_sgUGT2A2_7	Birsoy et al, 2015	1
BirsoySabatini2015_sgUGT2A2_8	Birsoy et al, 2015	1
BirsoySabatini2015_sgUGT2B11_1	Birsoy et al, 2015	1
BirsoySabatini2015_sgUGT2B11_3	Birsoy et al, 2015	1
BirsoySabatini2015_sgUGT2B11_6	Birsoy et al, 2015	1
BirsoySabatini2015_sgUGT2B11_7	Birsoy et al, 2015	1
BirsoySabatini2015_sgUGT2B28_9	Birsoy et al, 2015	1
BirsoySabatini2015_sgUQCRB_10	Birsoy et al, 2015	2
BirsoySabatini2015_sgUQCRC2_9	Birsoy et al, 2015	1
BirsoySabatini2015_sgUQCRH_10	Birsoy et al, 2015	2
BirsoySabatini2015_sgUQCRH_4	Birsoy et al, 2015	1
BirsoySabatini2015_sgUQCRH_5	Birsoy et al, 2015	1
BirsoySabatini2015_sgUQCRH_6	Birsoy et al, 2015	1
BirsoySabatini2015_sgUQCRH_7	Birsoy et al, 2015	1
BirsoySabatini2015_sgUQCRH_8	Birsoy et al, 2015	2
BirsoySabatini2015_sgUQCRH_9	Birsoy et al, 2015	2
BirsoySabatini2015_sgXYLT1_2	Birsoy et al, 2015	1
BirsoySabatini2015_sgZACN_1	Birsoy et al, 2015	1
BirsoySabatini2015_sgZACN_10	Birsoy et al, 2015	1
BirsoySabatini2015_sgZACN_6	Birsoy et al, 2015	1
BirsoySabatini2015_sgZACN_7	Birsoy et al, 2015	1
Bison_Bison_AAACAGGACTCTGATCACAT	Bison	1
Bison_Bison_AAATGGAACACCAATTCCAG	Bison	1
Bison_Bison_AACTGCATCCAACAATGACT	Bison	1
Bison_Bison_AAGTATTGAGTGAGTTCTCG	Bison	1
Bison_Bison_AAGTTGCGAATGGATCCCAA	Bison	1
Bison_Bison_AATCCTGAATATCAGAAGCT	Bison	1
Bison_Bison_AATCGATGGATTGCGCCATG	Bison	1
Bison_Bison_AATCTTGTGTGGACACACTG	Bison	1
Bison_Bison_AATGACAGTCCTTACCAAGG	Bison	1
Bison_Bison_AATGGACCGTCACAGGCTTG	Bison	3
Bison_Bison_AATGGAGTAAATAGTTCTAA	Bison	2
Bison_Bison_AATGGCTCTAATGAAGATAG	Bison	1
Bison_Bison_AATTCCGCTATCTCTTCAAG	Bison	1
Bison_Bison_ACAGTCACAGAAGGACTCGC	Bison	1
Bison_Bison_AGAAATACCAGATTATACCA	Bison	1
Bison_Bison_AGAACCAGCTCATGAACCAT	Bison	1
Bison_Bison_AGCACCTAGACACTCAGAGT	Bison	1
Bison_Bison_AGCCACATCACCAACCTCAA	Bison	1
Bison_Bison_AGCGTCCGACTCGACTCGGA	Bison	1
Bison_Bison_AGGACGCCAGGATCCGACTG	Bison	1
Bison_Bison_AGGCCGAGTATCCCCGCCGG	Bison	1
Bison_Bison_AGGCGCTACGCCAGGACCGA	Bison	2
Bison_Bison_AGTAAACTGAAGCGTGACGA	Bison	1
Bison_Bison_AGTGAGCCCAAAGGTTCGAA	Bison	2
Bison_Bison_AGTGTCCAGTATGTAAAGCT	Bison	1
Bison_Bison_ATCACAGCCTAGAGAACAGA	Bison	1
Bison_Bison_ATCGAGCCAAGAAATTTGCA	Bison	1
Bison_Bison_ATGACCTGACCTGGTGAATG	Bison	3
Bison_Bison_ATTCTCAATGAGCCATGACT	Bison	1
Bison_Bison_ATTGTCGAACATGTCCTGGG	Bison	3
Bison_Bison_CAAATCCGAGCCCAGACAAG	Bison	1
Bison_Bison_CAACATCACAGAGAGCCGTT	Bison	1
Bison_Bison_CAAGGGTGTAGCTTTGTCCA	Bison	1
Bison_Bison_CAGAAGACGCATATTTACAG	Bison	1
Bison_Bison_CAGCACACCAGACCCAACGT	Bison	2
Bison_Bison_CAGCTTTGTCCCAGGCCGAA	Bison	1
Bison_Bison_CAGTAAAGAAGGCTTGTGAG	Bison	1
Bison_Bison_CCAACAGTCGGAAATTGCGA	Bison	2
Bison_Bison_CCACCACCTGCCAGCACATG	Bison	1
Bison_Bison_CCATACCCTCGAAAGACCAG	Bison	2
Bison_Bison_CCCAACCTCAATTCCCAAGG	Bison	1
Bison_Bison_CCTCAAAGAAGGTCACACCC	Bison	1
Bison_Bison_CCTCACTCCCCACCTTCATG	Bison	2
Bison_Bison_CCTCGTTCCAGTCGACATGG	Bison	9
Bison_Bison_CCTGAGGAGTTTCCGAAGTG	Bison	1
Bison_Bison_CGTAGCTCGACGCTTACTCT	Bison	1
Bison_Bison_CTAGATTGATGTCATGTATG	Bison	1
Bison_Bison_CTAGCAGGCTCCACTAACTG	Bison	1
Bison_Bison_CTCCAGTGAGATACTCCACG	Bison	2
Bison_Bison_CTCTAGTTGAAGTCACCCTG	Bison	1
Bison_Bison_CTGCCCGATCTGGTCAACCT	Bison	2
Bison_Bison_CTTCAATCTCTTCAGCACAG	Bison	3
Bison_Bison_GAAAATGATCCAAGGCGATA	Bison	1
Bison_Bison_GAACCCCTGAGCATAGACTG	Bison	1
Bison_Bison_GAACCCTTGAGTCTAGACTG	Bison	1
Bison_Bison_GAAGCCGTGCAACTGAAATG	Bison	1
Bison_Bison_GACAGAAGTGATGCTAGAGG	Bison	9
Bison_Bison_GACGACTCACTCTACTTGAG	Bison	9
Bison_Bison_GACTGCACAGTGGTAATACC	Bison	1
Bison_Bison_GAGTAACTGATACCACACAC	Bison	1
Bison_Bison_GAGTCCCTAATGCTACAGTG	Bison	1
Bison_Bison_GCACTGTACCATAATCAAGT	Bison	1
Bison_Bison_GCAGCTGTACTGTTACGAGG	Bison	1
Bison_Bison_GCATAGAGGACATAGACGAG	Bison	10
Bison_Bison_GCCCTGCACAACCCCCACCC	Bison	2
Bison_Bison_GCCGAAGCAACTTACCATGT	Bison	1
Bison_Bison_GCCTGATACTCGGTGAACAC	Bison	1
Bison_Bison_GCGAAATATCCTAGACAGAG	Bison	1
Bison_Bison_GCTGCATCTAGACCTAGCCG	Bison	1
Bison_Bison_GCTGTCTCTCCGTACCCACG	Bison	1
Bison_Bison_GGAAGAAACCTATATCCCAA	Bison	1
Bison_Bison_GGATAAGGGAACGGTTTGGA	Bison	1
Bison_Bison_GGCAGATGGGACACTGAAGC	Bison	1
Bison_Bison_GGCTTCGATCACCCAGGCCA	Bison	1
Bison_Bison_GGTCTTCCTGGTCGAGATCG	Bison	2
Bison_Bison_GTCAAGTTGAGCCCAGACAA	Bison	1
Bison_Bison_GTCCTACCACCTGGACACCA	Bison	1
Bison_Bison_GTGACCTGAAATGCTGAATC	Bison	3
Bison_Bison_GTGCACTTCTCTGCTCGCCG	Bison	1
Bison_Bison_GTGGTCTGGTCTTGTGAACT	Bison	1
Bison_Bison_TAAGTCCATTACAACCCTAC	Bison	1
Bison_Bison_TATCAATGGAGTGAGCCCAA	Bison	2
Bison_Bison_TATCAGCAACATCGACACTT	Bison	1
Bison_Bison_TCACTGACCTGCAAATAGCG	Bison	1
Bison_Bison_TCAGAGTTAATCGAGATACC	Bison	1
Bison_Bison_TCAGCATTTCAGGTCACCAC	Bison	3
Bison_Bison_TCATAGGATTGGCTCCAGAG	Bison	1
Bison_Bison_TCATCTCAGATGTGGAGTGT	Bison	1
Bison_Bison_TCCAACAGTCGGAAATTGCG	Bison	2
Bison_Bison_TCCCACGAAAGGCAGAGACA	Bison	1
Bison_Bison_TCCCCGTACAGCCATCTCGG	Bison	1
Bison_Bison_TCCGACACCCTCCAACATGG	Bison	1
Bison_Bison_TCCTCATTATAGATGATGCA	Bison	2
Bison_Bison_TCTGCAGCCGCATGAAGGTG	Bison	1
Bison_Bison_TCTGCTTATCCACATTCACC	Bison	3
Bison_Bison_TGAAGCTCTGGGATACGTCG	Bison	2
Bison_Bison_TGAGAGCATGGCAGTACACG	Bison	1
Bison_Bison_TGCACCCGATGGAAGCGGGT	Bison	1
Bison_Bison_TGCATAAAGAGATTTCCCAG	Bison	1
Bison_Bison_TGCGCAGATATGGTTCCACG	Bison	2
Bison_Bison_TGCGGCCACTCCTACTGCAA	Bison	1
Bison_Bison_TGCGGCGGTAGTATGGGAAG	Bison	1
Bison_Bison_TGGAACATCAGACCAAGATG	Bison	1
Bison_Bison_TGGTCACCACACGTTCCTCG	Bison	1
Bison_Bison_TGTCTGAACAATCTATTGCA	Bison	1
Bison_Bison_TGTGGTCATTGCCTTACCAT	Bison	1
Bison_Bison_TGTGTACACAGTCGCTTACG	Bison	1
Bison_Bison_TGTGTCTACTGGATTCAACC	Bison	1
Bison_Bison_TGTGTGCATGGCTTTCCAAA	Bison	1
Bison_Bison_TGTTGGCGAACATACTCCTG	Bison	1
Bison_Bison_TTAAGGCTGTTGCTTCAACA	Bison	1
Bison_Bison_TTCCACATGGAGTACAGCTG	Bison	1
Bison_Bison_TTGTATACAAATTAGTTCCA	Bison	1
Brie_Brie_AAAAAAGTGGAAGACTTCAC	Brie	1
Brie_Brie_AAAAAATACTCTTCCGTCGA	Brie	1
Brie_Brie_AAAAACTAAGCTGTTCCCAA	Brie	1
Brie_Brie_AAAAAGAAAGACATTGGCCA	Brie	1
Brie_Brie_AAAAATAAAGACAATTGACT	Brie	1
Brie_Brie_AAAAATTCTCCAAAACACCA	Brie	9
[truncated: 162,786 more rows]

## Sheet: S3
Library	Off-target kind in RefSeq	Count	Fraction
Arnan et al, 2022	Other locus	11	0.00140074
Arnan et al, 2022	Same locus	190	0.0241946
Biancur et al, 2020	Other locus	207	0.0119363
Biancur et al, 2020	Same locus	240	0.0138392
Birsoy et al, 2015	Other locus	251	0.00842565
Birsoy et al, 2015	Same locus	981	0.0329305
Bison	Other locus	44	0.0154278
Bison	Same locus	69	0.0241935
Brie	Other locus	2960	0.0376432
Brie	Same locus	1046	0.0133023
Brunello	Other locus	2275	0.0297615
Brunello	Same locus	2061	0.026962
Condon et al, 2020	Other locus	131	0.018386
Condon et al, 2020	Same locus	269	0.0377544
EKO	Other locus	5972	0.0215821
EKO	Same locus	7918	0.0286147
Feng et al, 2019	Other locus	24	0.00777706
Feng et al, 2019	Same locus	74	0.0239793
Gattinara	Other locus	1514	0.0378841
Gattinara	Same locus	1068	0.0267241
GeCKO Human A	Other locus	1656	0.0257211
GeCKO Human A	Same locus	2456	0.0381467
GeCKO Human B	Other locus	2439	0.0427685
GeCKO Human B	Same locus	1780	0.0312127
GeCKO Mouse A	Other locus	1971	0.0296815
GeCKO Mouse A	Same locus	1949	0.0293502
GeCKO Mouse B	Other locus	3150	0.0509676
GeCKO Mouse B	Same locus	1081	0.0174908
Girardi et al, 2020, Human	Other locus	11	0.00421617
Girardi et al, 2020, Human	Same locus	42	0.0160981
GlycoGene	Other locus	18	0.00494913
GlycoGene	Same locus	67	0.0184218
Gouda	Other locus	1960	0.0454177
Gouda	Same locus	573	0.0132777
Gu et al, 2021	Other locus	2835	0.0152964
Gu et al, 2021	Same locus	867	0.00467794
Henriksson et al, 2019	Other locus	1409	0.0156156
Henriksson et al, 2019	Same locus	1371	0.0151945
Hu et al, 2022	Other locus	1	0.0135135
Hu et al, 2022	Same locus	1	0.0135135
Huang et al, 2018	Other locus	100	0.0114364
Huang et al, 2018	Same locus	210	0.0240165
Jia et al, 2019	Other locus	46	0.00455085
Jia et al, 2019	Same locus	278	0.027503
Liu (unpublished)	Other locus	5247	0.028306
Liu (unpublished)	Same locus	5349	0.0288563
Liu et al, 2020	Other locus	26	0.00528778
Liu et al, 2020	Same locus	123	0.0250153
Ma et al, 2018	Other locus	3902	0.0559924
Ma et al, 2018	Same locus	2080	0.0298473
MinLibCas9	Other locus	385	0.0102606
MinLibCas9	Same locus	1027	0.0273706
mTKO	Other locus	448	0.00476039
mTKO	Same locus	1436	0.0152587
MusCK A	Other locus	290	0.0117781
MusCK A	Same locus	425	0.017261
MusCK B	Other locus	463	0.0180648
MusCK B	Same locus	503	0.0196254
mVAL	Other locus	5	0.00343407
mVAL	Same locus	13	0.00892857
OhAinle et al, 2018	Other locus	235	0.0155136
OhAinle et al, 2018	Same locus	342	0.0225772
Park et al, 2016	Other locus	4481	0.0240873
Park et al, 2016	Same locus	6113	0.0328599
Peets et al, 2019	Other locus	2055	0.0349787
Peets et al, 2019	Same locus	1642	0.0279489
pgPEN	Other locus	1030	0.0155261
pgPEN	Same locus	833	0.0125565
Su et al, 2020	Other locus	59	0.0130243
Su et al, 2020	Same locus	102	0.0225166
Tarumoto et al, 2018	Other locus	7	0.00229433
Tarumoto et al, 2018	Same locus	66	0.0216323
Thompson et al, 2021	Same locus	379	0.029584
TKOv1	Other locus	135	0.000771437
TKOv1	Same locus	4871	0.0278346
TKOv3	Other locus	606	0.00854147
TKOv3	Same locus	1661	0.0234115
Turner et al, 2021	Other locus	240	0.0309278
Turner et al, 2021	Same locus	138	0.0177835
Turner et al, 2022	Other locus	392	0.0301538
Turner et al, 2022	Same locus	134	0.0103077
Tzelepis et al, 2016	Other locus	1505	0.0165915
Tzelepis et al, 2016	Same locus	2291	0.0252566
VanDusen et al, 2019	Same locus	183	0.0124829
VBC Ideal Human	Other locus	91	0.000836936
VBC Ideal Human	Same locus	224	0.00206015
VBC Ideal Human (unfiltered)	Other locus	7121	0.0196911
VBC Ideal Human (unfiltered)	Same locus	8613	0.0238168
VBC Ideal Mouse	Other locus	1449	0.0128085
VBC Ideal Mouse	Same locus	1300	0.0114914
VBC Ideal Mouse (unfiltered)	Other locus	7163	0.0190517
VBC Ideal Mouse (unfiltered)	Same locus	6148	0.0163521
Verma et al, 2021	Other locus	1	0.000743494
Verma et al, 2021	Same locus	25	0.0185874
Wang et al, 2014	Other locus	433	0.00591926
Wang et al, 2014	Same locus	2220	0.0303482
Wang et al, 2015	Other locus	3908	0.0214567
Wang et al, 2015	Same locus	5954	0.0326902
Wang et al, 2017, Human	Other locus	108	0.0175268
Wang et al, 2017, Human	Same locus	56	0.00908796
Wang et al, 2017, Mouse	Other locus	4891	0.0259731
Wang et al, 2017, Mouse	Same locus	3907	0.0207477
Wheeler et al, 2020	Other locus	237	0.020784
Wheeler et al, 2020	Same locus	303	0.026572
Williams et al, 2020	Other locus	160	0.00797965
Williams et al, 2020	Same locus	492	0.0245374
Yusa Mouse v1	Other locus	193	0.0022073
Yusa Mouse v1	Same locus	1238	0.0141588
Yusa Mouse v2	Other locus	1409	0.0156156
Yusa Mouse v2	Same locus	1371	0.0151945
Zhang et al, 2020	Other locus	77	0.00677578
Zhang et al, 2020	Same locus	278	0.0244632
Zhu et al, 2020	Other locus	83	0.00363095
Zhu et al, 2020	Same locus	534	0.0233606
Thompson et al, 2021	Other locus	0	0
VanDusen et al, 2019	Other locus	0	0
Wang et al, 2018	Other locus	0	0
Wang et al, 2018	Same locus	0	0

## Sheet: S4
sgRNA	Alignment coordinates in GRCh38/GRCm38 (RefSeq)	Library	Distance from nearest exon
AGGAGAGTATAAAGGCGATGTGG	chr16_2830286-2830286_+	Arnan et al, 2022	16
AGAGTATAAAGGCGATGTGGAGG	chr16_2830289-2830289_+	Arnan et al, 2022	13
GAGTATAAAGGCGATGTGGAGGG	chr16_2830290-2830290_+	Arnan et al, 2022	12
AATTCACAAGTGATGGGTGAAGG	chr1_173050947-173050947_+	Arnan et al, 2022	6
CGCTCCTGGAAAATCGTGAT	chrY_38619998-38619998_-	Biancur et al, 2020	119183
TCGCTCCTGGAAAATCGTGA	chrY_38619999-38619999_-	Biancur et al, 2020	119184
AGCTCATGTATAGGTTAATC	chr15_73428503-73428503_+	Biancur et al, 2020	4683
TCTACGGTCACCTGCCAAGA	chr15_73428912-73428912_-	Biancur et al, 2020	5092
TGACCGTAGAAGCCGAGCCT	chr15_73428936-73428936_+	Biancur et al, 2020	5116
TGGAGTTGGTAAGTGCGCCC	chr15_73428699-73428699_-	Biancur et al, 2020	4879
CAGCTGCAGTGAGTGTGTAC	chr16_22053685-22053685_-	Biancur et al, 2020	1
GATGACACTGGGTACCATCG	chr16_22053550-22053550_-	Biancur et al, 2020	136
GTTGAGTGTGACGCTGTAAG	chr16_22053624-22053624_-	Biancur et al, 2020	62
TATGCCGCAAATGCCGCCTA	chr16_22053594-22053594_-	Biancur et al, 2020	92
TCCTACAATGAGGTCCCCGA	chr16_22053547-22053547_+	Biancur et al, 2020	139
AGATTCGGATCTTCGCATCA	chr9_105560679-105560679_+	Biancur et al, 2020	39422
CATGGTAAAGAGTTGCGGCA	chr5_22931793-22931793_-	Biancur et al, 2020	170618
CATGGTAAAGAGTTGCGGCA	chr5_22931793-22931793_-	Biancur et al, 2020	170618
CATGGTAAAGAGTTGCGGCA	chr9_105560521-105560521_-	Biancur et al, 2020	39264
CATGGTAAAGAGTTGCGGCA	chr9_105560521-105560521_-	Biancur et al, 2020	39264
CCTTATTCTGCAACTTGGCT	chr8_106927994-106927994_+	Biancur et al, 2020	4900
CCTTATTCTGCAACTTGGCT	chr8_106927994-106927994_+	Biancur et al, 2020	4900
CCTTATTCTGCAACTTGGCT	chr9_105560343-105560343_+	Biancur et al, 2020	39086
CCTTATTCTGCAACTTGGCT	chr9_105560343-105560343_+	Biancur et al, 2020	39086
GGGCTAACAGGCTCCAGACA	chr9_105560426-105560426_-	Biancur et al, 2020	39169
AAGCTGCCCATACAGACAAG	chr1_192074310-192074310_+	Biancur et al, 2020	3675
AAGCTGCCCATACAGACAAG	chr1_192074310-192074310_+	Biancur et al, 2020	3675
AAGCTGCCCATACAGACAAG	chr1_KV575233_fix_233401-233401_+	Biancur et al, 2020	3675
AAGCTGCCCATACAGACAAG	chr1_KV575233_fix_233401-233401_+	Biancur et al, 2020	3675
GATGGGGTAGAGGACCTTCG	chr1_192074153-192074153_-	Biancur et al, 2020	3518
GATGGGGTAGAGGACCTTCG	chr1_192074153-192074153_-	Biancur et al, 2020	3518
GATGGGGTAGAGGACCTTCG	chr1_KV575233_fix_233244-233244_-	Biancur et al, 2020	3518
GATGGGGTAGAGGACCTTCG	chr1_KV575233_fix_233244-233244_-	Biancur et al, 2020	3518
TCTACTTCCCAAGTCGAGGG	chr1_192074416-192074416_-	Biancur et al, 2020	3781
TCTACTTCCCAAGTCGAGGG	chr1_192074416-192074416_-	Biancur et al, 2020	3781
TCTACTTCCCAAGTCGAGGG	chr1_KV575233_fix_233507-233507_-	Biancur et al, 2020	3781
TCTACTTCCCAAGTCGAGGG	chr1_KV575233_fix_233507-233507_-	Biancur et al, 2020	3781
TTGTCTACTTCCCAAGTCGA	chr1_192074419-192074419_-	Biancur et al, 2020	3784
TTGTCTACTTCCCAAGTCGA	chr1_192074419-192074419_-	Biancur et al, 2020	3784
TTGTCTACTTCCCAAGTCGA	chr1_KV575233_fix_233510-233510_-	Biancur et al, 2020	3784
TTGTCTACTTCCCAAGTCGA	chr1_KV575233_fix_233510-233510_-	Biancur et al, 2020	3784
AAAGCCGTTTCTCGTACGAA	chr8_100032080-100032080_-	Biancur et al, 2020	298642
AAAGTGAAGAAATACGAACA	chr8_100030889-100030889_+	Biancur et al, 2020	297451
CTCCAATGACCTGCAGACTG	chr8_100031444-100031444_-	Biancur et al, 2020	298006
GCCGTTTCTCGTACGAATGG	chr8_100032077-100032077_-	Biancur et al, 2020	298639
TCTGAGATGATGGATCACAT	chr6_85844365-85844365_+	Biancur et al, 2020	7508
TCTGAGATGATGGATCACAT	chr6_85844365-85844365_+	Biancur et al, 2020	7508
TCTGAGATGATGGATCACAT	chr4_25541887-25541887_-	Biancur et al, 2020	24772
TCTGAGATGATGGATCACAT	chr4_25541887-25541887_-	Biancur et al, 2020	24772
AGCAGGCTGCATGGTGAACG	chr6_85843974-85843974_-	Biancur et al, 2020	7117
GGTATCCTGAAAGAATGGCA	chr6_85844931-85844931_-	Biancur et al, 2020	8074
AGGAGAACAGCCGAGCGGAA	chr3_58987137-58987137_-	Biancur et al, 2020	11406
CAAAGAGTCGGGCATTGGAA	chr11_85111717-85111717_-	Biancur et al, 2020	7691
CAAAGAGTCGGGCATTGGAA	chr11_85111717-85111717_-	Biancur et al, 2020	7691
CAAAGAGTCGGGCATTGGAA	chr3_58987729-58987729_-	Biancur et al, 2020	11998
CAAAGAGTCGGGCATTGGAA	chr3_58987729-58987729_-	Biancur et al, 2020	11998
TGCTACGCGCTTTCGCCTGC	chr2_69766300-69766300_-	Biancur et al, 2020	4414
TGCTACGCGCTTTCGCCTGC	chr2_69766300-69766300_-	Biancur et al, 2020	4414
TGCTACGCGCTTTCGCCTGC	chr3_58987288-58987288_-	Biancur et al, 2020	11557
TGCTACGCGCTTTCGCCTGC	chr3_58987288-58987288_-	Biancur et al, 2020	11557
TATACAGGAGAACAGCCGAG	chr3_58987142-58987142_-	Biancur et al, 2020	11411
TGGATCCGGAGACCCCAAAG	chr15_99898507-99898507_-	Biancur et al, 2020	16456
TGGATCCGGAGACCCCAAAG	chr15_99898507-99898507_-	Biancur et al, 2020	16456
TGGATCCGGAGACCCCAAAG	chr2_167535393-167535393_-	Biancur et al, 2020	2801
TGGATCCGGAGACCCCAAAG	chr2_167535393-167535393_-	Biancur et al, 2020	2801
GCATGCACGCGACCACTGTG	chr15_99898318-99898318_-	Biancur et al, 2020	16645
TCAGGGACAGTTCCTTATTG	chr15_99898229-99898229_-	Biancur et al, 2020	16734
TCATTCGCTAGTCCCATGTC	chr15_99898556-99898556_+	Biancur et al, 2020	16407
TCCCGATCACAGTCAGAAGA	chr15_99898368-99898368_-	Biancur et al, 2020	16595
TTCCCGATCACAGTCAGAAG	chr15_99898369-99898369_-	Biancur et al, 2020	16594
GGAGCACATGCTGAGCGGAG	chr2_219514353-219514353_+	Birsoy et al, 2015	128
GCAGGGGCTGACAGCTGTGC	chr2_219514444-219514444_+	Birsoy et al, 2015	37
GCTCGCAGGGACACACGCAG	chr2_219514428-219514428_+	Birsoy et al, 2015	53
TGGGAAAAGACATTCGCCCG	chr22_42090804-42090804_-	Birsoy et al, 2015	32
TGGGAAAAGACATTCGCCCG	chr22_42090804-42090804_-	Birsoy et al, 2015	32
TGGGAAAAGACATTCGCCCG	chr22_42090804-42090804_-	Birsoy et al, 2015	32
TGGGAAAAGACATTCGCCCG	chr22_42090804-42090804_-	Birsoy et al, 2015	32
TGGGAAAAGACATTCGCCCG	chr22_GL383582v2_alt_13149-13149_-	Birsoy et al, 2015	32
TGGGAAAAGACATTCGCCCG	chr22_GL383582v2_alt_13149-13149_-	Birsoy et al, 2015	32
TGGGAAAAGACATTCGCCCG	chr22_GL383582v2_alt_13149-13149_-	Birsoy et al, 2015	32
TGGGAAAAGACATTCGCCCG	chr22_GL383582v2_alt_13149-13149_-	Birsoy et al, 2015	32
TGGGAAAAGACATTCGCCCG	chr22_KB663609v1_alt_13149-13149_-	Birsoy et al, 2015	32
TGGGAAAAGACATTCGCCCG	chr22_KB663609v1_alt_13149-13149_-	Birsoy et al, 2015	32
TGGGAAAAGACATTCGCCCG	chr22_KB663609v1_alt_13149-13149_-	Birsoy et al, 2015	32
TGGGAAAAGACATTCGCCCG	chr22_KB663609v1_alt_13149-13149_-	Birsoy et al, 2015	32
TGGGAAAAGACATTCGCCCG	chr22_KI270928v1_alt_13149-13149_-	Birsoy et al, 2015	32
TGGGAAAAGACATTCGCCCG	chr22_KI270928v1_alt_13149-13149_-	Birsoy et al, 2015	32
TGGGAAAAGACATTCGCCCG	chr22_KI270928v1_alt_13149-13149_-	Birsoy et al, 2015	32
TGGGAAAAGACATTCGCCCG	chr22_KI270928v1_alt_13149-13149_-	Birsoy et al, 2015	32
CAAGCAGCGCGTGCGGACCG	chr22_42090798-42090798_+	Birsoy et al, 2015	26
CAAGCAGCGCGTGCGGACCG	chr22_42090798-42090798_+	Birsoy et al, 2015	26
CAAGCAGCGCGTGCGGACCG	chr22_42090798-42090798_+	Birsoy et al, 2015	26
CAAGCAGCGCGTGCGGACCG	chr22_42090798-42090798_+	Birsoy et al, 2015	26
CAAGCAGCGCGTGCGGACCG	chr22_GL383582v2_alt_13143-13143_+	Birsoy et al, 2015	26
CAAGCAGCGCGTGCGGACCG	chr22_GL383582v2_alt_13143-13143_+	Birsoy et al, 2015	26
CAAGCAGCGCGTGCGGACCG	chr22_GL383582v2_alt_13143-13143_+	Birsoy et al, 2015	26
CAAGCAGCGCGTGCGGACCG	chr22_GL383582v2_alt_13143-13143_+	Birsoy et al, 2015	26
CAAGCAGCGCGTGCGGACCG	chr22_KB663609v1_alt_13143-13143_+	Birsoy et al, 2015	26
CAAGCAGCGCGTGCGGACCG	chr22_KB663609v1_alt_13143-13143_+	Birsoy et al, 2015	26
CAAGCAGCGCGTGCGGACCG	chr22_KB663609v1_alt_13143-13143_+	Birsoy et al, 2015	26
CAAGCAGCGCGTGCGGACCG	chr22_KB663609v1_alt_13143-13143_+	Birsoy et al, 2015	26
CAAGCAGCGCGTGCGGACCG	chr22_KI270928v1_alt_13143-13143_+	Birsoy et al, 2015	26
CAAGCAGCGCGTGCGGACCG	chr22_KI270928v1_alt_13143-13143_+	Birsoy et al, 2015	26
CAAGCAGCGCGTGCGGACCG	chr22_KI270928v1_alt_13143-13143_+	Birsoy et al, 2015	26
CAAGCAGCGCGTGCGGACCG	chr22_KI270928v1_alt_13143-13143_+	Birsoy et al, 2015	26
GCGCTGCTTGCAAAGGGGTG	chr22_42090774-42090774_-	Birsoy et al, 2015	2
GCGCTGCTTGCAAAGGGGTG	chr22_42090774-42090774_-	Birsoy et al, 2015	2
GCGCTGCTTGCAAAGGGGTG	chr22_42090774-42090774_-	Birsoy et al, 2015	2
GCGCTGCTTGCAAAGGGGTG	chr22_42090774-42090774_-	Birsoy et al, 2015	2
GCGCTGCTTGCAAAGGGGTG	chr22_GL383582v2_alt_13119-13119_-	Birsoy et al, 2015	2
GCGCTGCTTGCAAAGGGGTG	chr22_GL383582v2_alt_13119-13119_-	Birsoy et al, 2015	2
GCGCTGCTTGCAAAGGGGTG	chr22_GL383582v2_alt_13119-13119_-	Birsoy et al, 2015	2
GCGCTGCTTGCAAAGGGGTG	chr22_GL383582v2_alt_13119-13119_-	Birsoy et al, 2015	2
GCGCTGCTTGCAAAGGGGTG	chr22_KB663609v1_alt_13119-13119_-	Birsoy et al, 2015	2
GCGCTGCTTGCAAAGGGGTG	chr22_KB663609v1_alt_13119-13119_-	Birsoy et al, 2015	2
GCGCTGCTTGCAAAGGGGTG	chr22_KB663609v1_alt_13119-13119_-	Birsoy et al, 2015	2
GCGCTGCTTGCAAAGGGGTG	chr22_KB663609v1_alt_13119-13119_-	Birsoy et al, 2015	2
GCGCTGCTTGCAAAGGGGTG	chr22_KI270928v1_alt_13119-13119_-	Birsoy et al, 2015	2
GCGCTGCTTGCAAAGGGGTG	chr22_KI270928v1_alt_13119-13119_-	Birsoy et al, 2015	2
GCGCTGCTTGCAAAGGGGTG	chr22_KI270928v1_alt_13119-13119_-	Birsoy et al, 2015	2
GCGCTGCTTGCAAAGGGGTG	chr22_KI270928v1_alt_13119-13119_-	Birsoy et al, 2015	2
GCGGCGAATGGCAGGTCCCG	chr14_92121723-92121723_-	Birsoy et al, 2015	17
GTCACCCCTCTGCTCCGTGC	chr14_92121747-92121747_-	Birsoy et al, 2015	41
AAGAACCACAACCCCTCGAG	chr14_22766646-22766646_-	Birsoy et al, 2015	41
CAGAGTCAGGTGCTGCCCGG	chr19_10013463-10013463_+	Birsoy et al, 2015	19
GGAACGTAAAGACCGAAGGG	chr2_27663869-27663869_+	Birsoy et al, 2015	19
CCACTCTCCCAAGCTCCCAG	chr2_27663825-27663825_-	Birsoy et al, 2015	1
AGGTAAGTCCAACTGCACAG	chr12_21054597-21054597_-	Birsoy et al, 2015	12721
AAAATGGTGGAGCAACAGTA	chr12_21047179-21047179_+	Birsoy et al, 2015	20139
GCAATTGGCATGTTTTCAGG	chr12_21048751-21048751_+	Birsoy et al, 2015	18567
TTGCAACAGCAGGTAGGGCG	chr12_21048721-21048721_-	Birsoy et al, 2015	18597
TGTCTCGATAGGTTGTGTGA	chr12_21022855-21022855_+	Birsoy et al, 2015	44463
CCGTCTGAGATAATAGAAAG	chr12_21021577-21021577_+	Birsoy et al, 2015	45741
TACTTACCTAATCACCAGCA	chr12_21054626-21054626_-	Birsoy et al, 2015	12692
ACTTACCTCATATTCCGTGC	chr12_21054623-21054623_+	Birsoy et al, 2015	12695
GCTGAGCTTCTCGCCAGCGC	chr6_32853796-32853796_-	Birsoy et al, 2015	92
GCTGAGCTTCTCGCCAGCGC	chr6_32853796-32853796_-	Birsoy et al, 2015	92
GCTGAGCTTCTCGCCAGCGC	chr6_32853796-32853796_-	Birsoy et al, 2015	92
GCTGAGCTTCTCGCCAGCGC	chr6_32853796-32853796_-	Birsoy et al, 2015	92
GCTGAGCTTCTCGCCAGCGC	chr6_32853796-32853796_-	Birsoy et al, 2015	92
GCTGAGCTTCTCGCCAGCGC	chr6_32853796-32853796_-	Birsoy et al, 2015	92
GCTGAGCTTCTCGCCAGCGC	chr6_32853796-32853796_-	Birsoy et al, 2015	92
GCTGAGCTTCTCGCCAGCGC	chr6_32853796-32853796_-	Birsoy et al, 2015	92
GCTGAGCTTCTCGCCAGCGC	chr6_GL000250v2_alt_4158661-4158661_-	Birsoy et al, 2015	92
GCTGAGCTTCTCGCCAGCGC	chr6_GL000250v2_alt_4158661-4158661_-	Birsoy et al, 2015	92
GCTGAGCTTCTCGCCAGCGC	chr6_GL000250v2_alt_4158661-4158661_-	Birsoy et al, 2015	92
GCTGAGCTTCTCGCCAGCGC	chr6_GL000250v2_alt_4158661-4158661_-	Birsoy et al, 2015	92
GCTGAGCTTCTCGCCAGCGC	chr6_GL000250v2_alt_4158661-4158661_-	Birsoy et al, 2015	92
GCTGAGCTTCTCGCCAGCGC	chr6_GL000250v2_alt_4158661-4158661_-	Birsoy et al, 2015	92
GCTGAGCTTCTCGCCAGCGC	chr6_GL000250v2_alt_4158661-4158661_-	Birsoy et al, 2015	92
GCTGAGCTTCTCGCCAGCGC	chr6_GL000250v2_alt_4158661-4158661_-	Birsoy et al, 2015	92
GCTGAGCTTCTCGCCAGCGC	chr6_GL000251v2_alt_4265995-4265995_-	Birsoy et al, 2015	92
GCTGAGCTTCTCGCCAGCGC	chr6_GL000251v2_alt_4265995-4265995_-	Birsoy et al, 2015	92
GCTGAGCTTCTCGCCAGCGC	chr6_GL000251v2_alt_4265995-4265995_-	Birsoy et al, 2015	92
GCTGAGCTTCTCGCCAGCGC	chr6_GL000251v2_alt_4265995-4265995_-	Birsoy et al, 2015	92
GCTGAGCTTCTCGCCAGCGC	chr6_GL000251v2_alt_4265995-4265995_-	Birsoy et al, 2015	92
GCTGAGCTTCTCGCCAGCGC	chr6_GL000251v2_alt_4265995-4265995_-	Birsoy et al, 2015	92
GCTGAGCTTCTCGCCAGCGC	chr6_GL000251v2_alt_4265995-4265995_-	Birsoy et al, 2015	92
GCTGAGCTTCTCGCCAGCGC	chr6_GL000251v2_alt_4265995-4265995_-	Birsoy et al, 2015	92
GCTGAGCTTCTCGCCAGCGC	chr6_GL000252v2_alt_4097366-4097366_-	Birsoy et al, 2015	92
GCTGAGCTTCTCGCCAGCGC	chr6_GL000252v2_alt_4097366-4097366_-	Birsoy et al, 2015	92
GCTGAGCTTCTCGCCAGCGC	chr6_GL000252v2_alt_4097366-4097366_-	Birsoy et al, 2015	92
GCTGAGCTTCTCGCCAGCGC	chr6_GL000252v2_alt_4097366-4097366_-	Birsoy et al, 2015	92
GCTGAGCTTCTCGCCAGCGC	chr6_GL000252v2_alt_4097366-4097366_-	Birsoy et al, 2015	92
GCTGAGCTTCTCGCCAGCGC	chr6_GL000252v2_alt_4097366-4097366_-	Birsoy et al, 2015	92
GCTGAGCTTCTCGCCAGCGC	chr6_GL000252v2_alt_4097366-4097366_-	Birsoy et al, 2015	92
GCTGAGCTTCTCGCCAGCGC	chr6_GL000252v2_alt_4097366-4097366_-	Birsoy et al, 2015	92
GCTGAGCTTCTCGCCAGCGC	chr6_GL000253v2_alt_4273149-4273149_-	Birsoy et al, 2015	92
GCTGAGCTTCTCGCCAGCGC	chr6_GL000253v2_alt_4273149-4273149_-	Birsoy et al, 2015	92
GCTGAGCTTCTCGCCAGCGC	chr6_GL000253v2_alt_4273149-4273149_-	Birsoy et al, 2015	92
GCTGAGCTTCTCGCCAGCGC	chr6_GL000253v2_alt_4273149-4273149_-	Birsoy et al, 2015	92
GCTGAGCTTCTCGCCAGCGC	chr6_GL000253v2_alt_4273149-4273149_-	Birsoy et al, 2015	92
GCTGAGCTTCTCGCCAGCGC	chr6_GL000253v2_alt_4273149-4273149_-	Birsoy et al, 2015	92
GCTGAGCTTCTCGCCAGCGC	chr6_GL000253v2_alt_4273149-4273149_-	Birsoy et al, 2015	92
GCTGAGCTTCTCGCCAGCGC	chr6_GL000253v2_alt_4273149-4273149_-	Birsoy et al, 2015	92
GCTGAGCTTCTCGCCAGCGC	chr6_GL000254v2_alt_4152865-4152865_-	Birsoy et al, 2015	92
GCTGAGCTTCTCGCCAGCGC	chr6_GL000254v2_alt_4152865-4152865_-	Birsoy et al, 2015	92
GCTGAGCTTCTCGCCAGCGC	chr6_GL000254v2_alt_4152865-4152865_-	Birsoy et al, 2015	92
GCTGAGCTTCTCGCCAGCGC	chr6_GL000254v2_alt_4152865-4152865_-	Birsoy et al, 2015	92
GCTGAGCTTCTCGCCAGCGC	chr6_GL000254v2_alt_4152865-4152865_-	Birsoy et al, 2015	92
GCTGAGCTTCTCGCCAGCGC	chr6_GL000254v2_alt_4152865-4152865_-	Birsoy et al, 2015	92
GCTGAGCTTCTCGCCAGCGC	chr6_GL000254v2_alt_4152865-4152865_-	Birsoy et al, 2015	92
GCTGAGCTTCTCGCCAGCGC	chr6_GL000254v2_alt_4152865-4152865_-	Birsoy et al, 2015	92
GCTGAGCTTCTCGCCAGCGC	chr6_GL000255v2_alt_4048084-4048084_-	Birsoy et al, 2015	92
GCTGAGCTTCTCGCCAGCGC	chr6_GL000255v2_alt_4048084-4048084_-	Birsoy et al, 2015	92
GCTGAGCTTCTCGCCAGCGC	chr6_GL000255v2_alt_4048084-4048084_-	Birsoy et al, 2015	92
GCTGAGCTTCTCGCCAGCGC	chr6_GL000255v2_alt_4048084-4048084_-	Birsoy et al, 2015	92
GCTGAGCTTCTCGCCAGCGC	chr6_GL000255v2_alt_4048084-4048084_-	Birsoy et al, 2015	92
GCTGAGCTTCTCGCCAGCGC	chr6_GL000255v2_alt_4048084-4048084_-	Birsoy et al, 2015	92
GCTGAGCTTCTCGCCAGCGC	chr6_GL000255v2_alt_4048084-4048084_-	Birsoy et al, 2015	92
GCTGAGCTTCTCGCCAGCGC	chr6_GL000255v2_alt_4048084-4048084_-	Birsoy et al, 2015	92
GCTGAGCTTCTCGCCAGCGC	chr6_GL000256v2_alt_4253048-4253048_-	Birsoy et al, 2015	92
GCTGAGCTTCTCGCCAGCGC	chr6_GL000256v2_alt_4253048-4253048_-	Birsoy et al, 2015	92
GCTGAGCTTCTCGCCAGCGC	chr6_GL000256v2_alt_4253048-4253048_-	Birsoy et al, 2015	92
GCTGAGCTTCTCGCCAGCGC	chr6_GL000256v2_alt_4253048-4253048_-	Birsoy et al, 2015	92
GCTGAGCTTCTCGCCAGCGC	chr6_GL000256v2_alt_4253048-4253048_-	Birsoy et al, 2015	92
GCTGAGCTTCTCGCCAGCGC	chr6_GL000256v2_alt_4253048-4253048_-	Birsoy et al, 2015	92
GCTGAGCTTCTCGCCAGCGC	chr6_GL000256v2_alt_4253048-4253048_-	Birsoy et al, 2015	92
GCTGAGCTTCTCGCCAGCGC	chr6_GL000256v2_alt_4253048-4253048_-	Birsoy et al, 2015	92
CTCTGGAGAATATGGTGCTG	chr4_69014114-69014114_-	Birsoy et al, 2015	32968
TACAGTCACAGCTTCACTCC	chr4_69019860-69019860_-	Birsoy et al, 2015	27222
GGGCCGCAGAGTACAGCCCT	chr4_69020262-69020262_-	Birsoy et al, 2015	26820
CTTCATCCGGATCATATACA	chr22_20369553-20369553_+	Bison	17057
AAGCACCTTCTCGTATGCGT	chr3_89213931-89213931_+	Brie	24
GCGGCCCTGCTCCCTTACGG	chr3_89214101-89214101_-	Brie	194
CGAACCGCCGGCGACACGGA	chr3_89214184-89214184_+	Brie	277
CCCCAACCCCCCATCCGGGG	chr11_100713889-100713889_-	Brie	39
GAGGTAAGGCTTGCAGTGAG	chr9_7573454-7573454_+	Brie	14
TGTTCCATCAGCCTTCATCA	chr14_66000000-66000000_+	Brie	1
TTCCCAATAACATTATGGGG	chr13_41656266-41656266_+	Brie	2519
TATTGGGAATTGACTTGATG	chr13_41656241-41656241_-	Brie	2494
AGCCTGGCTCTGTTGGACTT	chr13_41656132-41656132_+	Brie	2385
AGACAATTCAGAAAGTATCA	chr13_41656156-41656156_-	Brie	2409
TTTAGAGTTGAAAAAACAGA	chr7_9384230-9384230_-	Brie	137765
TTTAGAGTTGAAAAAACAGA	chr7_9384230-9384230_-	Brie	137765
TTTAGAGTTGAAAAAACAGA	chr7_9384230-9384230_-	Brie	137765
TTTAGAGTTGAAAAAACAGA	chr7_9384230-9384230_-	Brie	137765
TTTAGAGTTGAAAAAACAGA	chr7_9384230-9384230_-	Brie	137765
TTTAGAGTTGAAAAAACAGA	chr7_9384230-9384230_-	Brie	137765
TTTAGAGTTGAAAAAACAGA	chr7_7853572-7853572_-	Brie	23080
TTTAGAGTTGAAAAAACAGA	chr7_7853572-7853572_-	Brie	23080
TTTAGAGTTGAAAAAACAGA	chr7_7853572-7853572_-	Brie	23080
TTTAGAGTTGAAAAAACAGA	chr7_7853572-7853572_-	Brie	23080
TTTAGAGTTGAAAAAACAGA	chr7_7853572-7853572_-	Brie	23080
TTTAGAGTTGAAAAAACAGA	chr7_7853572-7853572_-	Brie	23080
TTTAGAGTTGAAAAAACAGA	chr7_8880587-8880587_-	Brie	17577
TTTAGAGTTGAAAAAACAGA	chr7_8880587-8880587_-	Brie	17577
TTTAGAGTTGAAAAAACAGA	chr7_8880587-8880587_-	Brie	17577
TTTAGAGTTGAAAAAACAGA	chr7_8880587-8880587_-	Brie	17577
TTTAGAGTTGAAAAAACAGA	chr7_8880587-8880587_-	Brie	17577
TTTAGAGTTGAAAAAACAGA	chr7_8880587-8880587_-	Brie	17577
TTTAGAGTTGAAAAAACAGA	chr7_8644231-8644231_-	Brie	131669
TTTAGAGTTGAAAAAACAGA	chr7_8644231-8644231_-	Brie	131669
TTTAGAGTTGAAAAAACAGA	chr7_8644231-8644231_-	Brie	131669
TTTAGAGTTGAAAAAACAGA	chr7_8644231-8644231_-	Brie	131669
TTTAGAGTTGAAAAAACAGA	chr7_8644231-8644231_-	Brie	131669
TTTAGAGTTGAAAAAACAGA	chr7_8644231-8644231_-	Brie	131669
TTTAGAGTTGAAAAAACAGA	chr7_9894682-9894682_-	Brie	17715
TTTAGAGTTGAAAAAACAGA	chr7_9894682-9894682_-	Brie	17715
TTTAGAGTTGAAAAAACAGA	chr7_9894682-9894682_-	Brie	17715
TTTAGAGTTGAAAAAACAGA	chr7_9894682-9894682_-	Brie	17715
TTTAGAGTTGAAAAAACAGA	chr7_9894682-9894682_-	Brie	17715
TTTAGAGTTGAAAAAACAGA	chr7_9894682-9894682_-	Brie	17715
TTTAGAGTTGAAAAAACAGA	chr7_9653303-9653303_-	Brie	81049
TTTAGAGTTGAAAAAACAGA	chr7_9653303-9653303_-	Brie	81049
TTTAGAGTTGAAAAAACAGA	chr7_9653303-9653303_-	Brie	81049
TTTAGAGTTGAAAAAACAGA	chr7_9653303-9653303_-	Brie	81049
TTTAGAGTTGAAAAAACAGA	chr7_9653303-9653303_-	Brie	81049
TTTAGAGTTGAAAAAACAGA	chr7_9653303-9653303_-	Brie	81049
TGCGCAGCTATATTCAGTGA	chr14_59258528-59258528_+	Brie	18384
GAAACTTAGAACTCACCATT	chr14_59260138-59260138_+	Brie	16774
ATCAGGACTGGTGGAATGTG	chr14_59251156-59251156_-	Brie	13889
CGGGATGTTATCACTTCCGC	chr15_59689334-59689334_-	Brunello	14
AGGCCTGCGACGCCGGTGGG	chr13_76992049-76992049_-	Brunello	31
CGCGCCCGCACGGAGCAGAG	chr14_92121754-92121754_+	Brunello	48
GGGCAGCCGAACCGCCCAAG	chr6_44265570-44265570_+	Brunello	19
ATATACTTCCGTTTGCCTCG	chrX_101391001-101391001_+	Brunello	9
GGCAAACGGAAGTATATAGG	chrX_101390984-101390984_-	Brunello	26
TGCTCCTACCGACTCCCATG	chrX_101390957-101390957_+	Brunello	53
AGAGCCTCTTAAGTTGGAGC	chr21_39451950-39451950_+	Brunello	19
AGGTAAATCTTTAACAATAA	chr1_186401066-186401066_-	Brunello	2022
GTATACTAATGTGTCTGCTA	chr1_186401086-186401086_-	Brunello	2042
TAAATCTTTAACAATAATGG	chr1_186401063-186401063_-	Brunello	2019
TTAAAAATCCTTTATAAAAG	chr1_186401128-186401128_+	Brunello	2084
TCTTCCAGGAGAAAGGCGAG	chr1_16646711-16646711_+	Brunello	2
TCTTCCAGGAGAAAGGCGAG	chr1_16646711-16646711_+	Brunello	2
TCTTCCAGGAGAAAGGCGAG	chr1_16760758-16760758_-	Brunello	2
TCTTCCAGGAGAAAGGCGAG	chr1_16760758-16760758_-	Brunello	2
ATTCGACCGACTGTTGTCCA	chr4_164197638-164197638_+	Brunello	85976
CTGTTACTGGGACCACAAGG	chr4_164197266-164197266_-	Brunello	85604
CTTGAACTAAGAGTCTCAGG	chr4_164197493-164197493_-	Brunello	85831
TTCTTAAGTAAAATCAACGG	chr4_164197559-164197559_-	Brunello	85897
TACAGCCTCCATGCCCCAAG	chr6_138773734-138773734_-	Brunello	31
ATAAGATGATAGCATTCCCA	chr1_248406090-248406090_-	Brunello	24
ATAAGATGATAGCATTCCCA	chr1_248406090-248406090_-	Brunello	24
ATAAGATGATAGCATTCCCA	chr1_248406090-248406090_-	Brunello	24
ATAAGATGATAGCATTCCCA	chr1_KI270761v1_alt_60130-60130_-	Brunello	24
ATAAGATGATAGCATTCCCA	chr1_KI270761v1_alt_60130-60130_-	Brunello	24
ATAAGATGATAGCATTCCCA	chr1_KI270761v1_alt_60130-60130_-	Brunello	24
ATAAGATGATAGCATTCCCA	chr1_KI270892v1_alt_56296-56296_-	Brunello	24
ATAAGATGATAGCATTCCCA	chr1_KI270892v1_alt_56296-56296_-	Brunello	24
ATAAGATGATAGCATTCCCA	chr1_KI270892v1_alt_56296-56296_-	Brunello	24
GGGTGATGTCTCATCACACA	chr14_24213520-24213520_+	Brunello	32
GAGCTCGCAGTCGTATGGAG	chr12_122980390-122980390_+	Brunello	5
GGCGTCAGAACGAAAGGCAG	chr12_122980623-122980623_+	Brunello	57
TCACAAGTATGCATACAAAG	chr1_232805264-232805264_+	Brunello	151
AGCAGGTTGCCACAGCACTG	chr22_41690738-41690738_-	Brunello	45
AAGGTGTTGGACTCAGGTGT	chr11_55367945-55367945_-	Brunello	28
CTACAGCCAATGGAAACGCG	chr19_39480775-39480775_-	Brunello	62
ATTCTAGACGTAGTAGAGTG	chr11_6003085-6003085_+	Brunello	57
TAGGAAATCGACCGACCAGG	chr19_17281891-17281891_+	Brunello	9
TTTGTGTTGTCAAAACACTG	chr5_2752639-2752639_+	Brunello	40
CAGGAGCGGGAAAAGGCCTG	chr18_47029516-47029516_-	Brunello	3010
CAGGAGCGGGAAAAGGCCTG	chr18_47029516-47029516_-	Brunello	3010
CAGGAGCGGGAAAAGGCCTG	chr18_47029516-47029516_-	Brunello	3010
CAGGAGCGGGAAAAGGCCTG	chr18_47023601-47023601_-	Brunello	8925
CAGGAGCGGGAAAAGGCCTG	chr18_47023601-47023601_-	Brunello	8925
CAGGAGCGGGAAAAGGCCTG	chr18_47023601-47023601_-	Brunello	8925
CAGGAGCGGGAAAAGGCCTG	chr18_46964082-46964082_-	Brunello	17159
CAGGAGCGGGAAAAGGCCTG	chr18_46964082-46964082_-	Brunello	17159
CAGGAGCGGGAAAAGGCCTG	chr18_46964082-46964082_-	Brunello	17159
GGAGGTCATGGCCTCAAAAG	chr18_47028980-47028980_+	Brunello	3546
GGAGGTCATGGCCTCAAAAG	chr18_47028980-47028980_+	Brunello	3546
GGAGGTCATGGCCTCAAAAG	chr18_47028980-47028980_+	Brunello	3546
GGAGGTCATGGCCTCAAAAG	chr18_47028980-47028980_+	Brunello	3546
GGAGGTCATGGCCTCAAAAG	chr18_47023065-47023065_+	Brunello	9461
GGAGGTCATGGCCTCAAAAG	chr18_47023065-47023065_+	Brunello	9461
GGAGGTCATGGCCTCAAAAG	chr18_47023065-47023065_+	Brunello	9461
GGAGGTCATGGCCTCAAAAG	chr18_47023065-47023065_+	Brunello	9461
GGAGGTCATGGCCTCAAAAG	chr18_46969473-46969473_+	Brunello	22550
GGAGGTCATGGCCTCAAAAG	chr18_46969473-46969473_+	Brunello	22550
GGAGGTCATGGCCTCAAAAG	chr18_46969473-46969473_+	Brunello	22550
GGAGGTCATGGCCTCAAAAG	chr18_46969473-46969473_+	Brunello	22550
GGAGGTCATGGCCTCAAAAG	chr18_46963546-46963546_+	Brunello	16623
GGAGGTCATGGCCTCAAAAG	chr18_46963546-46963546_+	Brunello	16623
GGAGGTCATGGCCTCAAAAG	chr18_46963546-46963546_+	Brunello	16623
GGAGGTCATGGCCTCAAAAG	chr18_46963546-46963546_+	Brunello	16623
GGGGCACAAATCGTCCCGCG	chr18_47029151-47029151_-	Brunello	3375
GGGGCACAAATCGTCCCGCG	chr18_47029151-47029151_-	Brunello	3375
GGGGCACAAATCGTCCCGCG	chr18_47029151-47029151_-	Brunello	3375
GGGGCACAAATCGTCCCGCG	chr18_47029151-47029151_-	Brunello	3375
GGGGCACAAATCGTCCCGCG	chr18_47023236-47023236_-	Brunello	9290
GGGGCACAAATCGTCCCGCG	chr18_47023236-47023236_-	Brunello	9290
GGGGCACAAATCGTCCCGCG	chr18_47023236-47023236_-	Brunello	9290
GGGGCACAAATCGTCCCGCG	chr18_47023236-47023236_-	Brunello	9290
GGGGCACAAATCGTCCCGCG	chr18_46969644-46969644_-	Brunello	22721
GGGGCACAAATCGTCCCGCG	chr18_46969644-46969644_-	Brunello	22721
GGGGCACAAATCGTCCCGCG	chr18_46969644-46969644_-	Brunello	22721
GGGGCACAAATCGTCCCGCG	chr18_46969644-46969644_-	Brunello	22721
GGGGCACAAATCGTCCCGCG	chr18_46963717-46963717_-	Brunello	16794
GGGGCACAAATCGTCCCGCG	chr18_46963717-46963717_-	Brunello	16794
GGGGCACAAATCGTCCCGCG	chr18_46963717-46963717_-	Brunello	16794
GGGGCACAAATCGTCCCGCG	chr18_46963717-46963717_-	Brunello	16794
GTCTGCGGTCATGGGCAAGG	chr18_47029733-47029733_+	Brunello	2793
GTCTGCGGTCATGGGCAAGG	chr18_47029733-47029733_+	Brunello	2793
GTCTGCGGTCATGGGCAAGG	chr18_47029733-47029733_+	Brunello	2793
GTCTGCGGTCATGGGCAAGG	chr18_47023818-47023818_+	Brunello	8708
GTCTGCGGTCATGGGCAAGG	chr18_47023818-47023818_+	Brunello	8708
GTCTGCGGTCATGGGCAAGG	chr18_47023818-47023818_+	Brunello	8708
GTCTGCGGTCATGGGCAAGG	chr18_46964299-46964299_+	Brunello	17376
GTCTGCGGTCATGGGCAAGG	chr18_46964299-46964299_+	Brunello	17376
GTCTGCGGTCATGGGCAAGG	chr18_46964299-46964299_+	Brunello	17376
TCTTTGATGAGTTTCTGCAG	chr11_124264914-124264914_-	Brunello	3
GGGACAGAGAAAATCAGCAC	chr6_50048541-50048541_-	Brunello	1270
TATTTGAAAAGGCCCGACAT	chr6_50048561-50048561_-	Brunello	1250
AGCAGGCGAGCACTCCACAT	chr4_1395094-1395094_-	Brunello	7045
AGCAGGCGGGCACTCCACGT	chr4_1395001-1395001_-	Brunello	6952
AGCAGGCGGGCACTCCACGT	chr4_1395001-1395001_-	Brunello	6952
AGCAGGCGGGCACTCCACGT	chr4_1395431-1395431_-	Brunello	7382
AGCAGGCGGGCACTCCACGT	chr4_1395431-1395431_-	Brunello	7382
AGCAGGTGGGCACTCCACAT	chr4_1394754-1394754_-	Brunello	6705
CCTGCTCACACGTGCCCATG	chr4_1394567-1394567_+	Brunello	6518
CCTGCTCACACGTGCCCATG	chr4_1394567-1394567_+	Brunello	6518
CCTGCTCACACGTGCCCATG	chr4_1394567-1394567_+	Brunello	6518
CCTGCTCACACGTGCCCATG	chr4_1394567-1394567_+	Brunello	6518
CCTGCTCACACGTGCCCATG	chr4_1394567-1394567_+	Brunello	6518
CCTGCTCACACGTGCCCATG	chr4_1394567-1394567_+	Brunello	6518
CCTGCTCACACGTGCCCATG	chr4_1394567-1394567_+	Brunello	6518
CCTGCTCACACGTGCCCATG	chr4_1394567-1394567_+	Brunello	6518
CCTGCTCACACGTGCCCATG	chr4_1394567-1394567_+	Brunello	6518
CCTGCTCACACGTGCCCATG	chr4_1394567-1394567_+	Brunello	6518
CCTGCTCACACGTGCCCATG	chr4_1395647-1395647_+	Brunello	7284
CCTGCTCACACGTGCCCATG	chr4_1395647-1395647_+	Brunello	7284
CCTGCTCACACGTGCCCATG	chr4_1395647-1395647_+	Brunello	7284
CCTGCTCACACGTGCCCATG	chr4_1395647-1395647_+	Brunello	7284
CCTGCTCACACGTGCCCATG	chr4_1395647-1395647_+	Brunello	7284
CCTGCTCACACGTGCCCATG	chr4_1395647-1395647_+	Brunello	7284
CCTGCTCACACGTGCCCATG	chr4_1395647-1395647_+	Brunello	7284
CCTGCTCACACGTGCCCATG	chr4_1395647-1395647_+	Brunello	7284
CCTGCTCACACGTGCCCATG	chr4_1395647-1395647_+	Brunello	7284
CCTGCTCACACGTGCCCATG	chr4_1395647-1395647_+	Brunello	7284
CCTGCTCACACGTGCCCATG	chr4_1395583-1395583_+	Brunello	7348
CCTGCTCACACGTGCCCATG	chr4_1395583-1395583_+	Brunello	7348
CCTGCTCACACGTGCCCATG	chr4_1395583-1395583_+	Brunello	7348
CCTGCTCACACGTGCCCATG	chr4_1395583-1395583_+	Brunello	7348
CCTGCTCACACGTGCCCATG	chr4_1395583-1395583_+	Brunello	7348
CCTGCTCACACGTGCCCATG	chr4_1395583-1395583_+	Brunello	7348
CCTGCTCACACGTGCCCATG	chr4_1395583-1395583_+	Brunello	7348
CCTGCTCACACGTGCCCATG	chr4_1395583-1395583_+	Brunello	7348
CCTGCTCACACGTGCCCATG	chr4_1395583-1395583_+	Brunello	7348
CCTGCTCACACGTGCCCATG	chr4_1395583-1395583_+	Brunello	7348
CCTGCTCACACGTGCCCATG	chr4_1395552-1395552_+	Brunello	7379
CCTGCTCACACGTGCCCATG	chr4_1395552-1395552_+	Brunello	7379
CCTGCTCACACGTGCCCATG	chr4_1395552-1395552_+	Brunello	7379
CCTGCTCACACGTGCCCATG	chr4_1395552-1395552_+	Brunello	7379
CCTGCTCACACGTGCCCATG	chr4_1395552-1395552_+	Brunello	7379
CCTGCTCACACGTGCCCATG	chr4_1395552-1395552_+	Brunello	7379
CCTGCTCACACGTGCCCATG	chr4_1395552-1395552_+	Brunello	7379
CCTGCTCACACGTGCCCATG	chr4_1395552-1395552_+	Brunello	7379
CCTGCTCACACGTGCCCATG	chr4_1395552-1395552_+	Brunello	7379
CCTGCTCACACGTGCCCATG	chr4_1395552-1395552_+	Brunello	7379
CCTGCTCACACGTGCCCATG	chr4_1395397-1395397_+	Brunello	7348
CCTGCTCACACGTGCCCATG	chr4_1395397-1395397_+	Brunello	7348
CCTGCTCACACGTGCCCATG	chr4_1395397-1395397_+	Brunello	7348
CCTGCTCACACGTGCCCATG	chr4_1395397-1395397_+	Brunello	7348
CCTGCTCACACGTGCCCATG	chr4_1395397-1395397_+	Brunello	7348
CCTGCTCACACGTGCCCATG	chr4_1395397-1395397_+	Brunello	7348
CCTGCTCACACGTGCCCATG	chr4_1395397-1395397_+	Brunello	7348
CCTGCTCACACGTGCCCATG	chr4_1395397-1395397_+	Brunello	7348
CCTGCTCACACGTGCCCATG	chr4_1395397-1395397_+	Brunello	7348
CCTGCTCACACGTGCCCATG	chr4_1395397-1395397_+	Brunello	7348
CCTGCTCACACGTGCCCATG	chr4_1395306-1395306_+	Brunello	7257
CCTGCTCACACGTGCCCATG	chr4_1395306-1395306_+	Brunello	7257
CCTGCTCACACGTGCCCATG	chr4_1395306-1395306_+	Brunello	7257
CCTGCTCACACGTGCCCATG	chr4_1395306-1395306_+	Brunello	7257
CCTGCTCACACGTGCCCATG	chr4_1395306-1395306_+	Brunello	7257
CCTGCTCACACGTGCCCATG	chr4_1395306-1395306_+	Brunello	7257
CCTGCTCACACGTGCCCATG	chr4_1395306-1395306_+	Brunello	7257
CCTGCTCACACGTGCCCATG	chr4_1395306-1395306_+	Brunello	7257
CCTGCTCACACGTGCCCATG	chr4_1395306-1395306_+	Brunello	7257
CCTGCTCACACGTGCCCATG	chr4_1395306-1395306_+	Brunello	7257
CCTGCTCACACGTGCCCATG	chr4_1395246-1395246_+	Brunello	7197
CCTGCTCACACGTGCCCATG	chr4_1395246-1395246_+	Brunello	7197
CCTGCTCACACGTGCCCATG	chr4_1395246-1395246_+	Brunello	7197
CCTGCTCACACGTGCCCATG	chr4_1395246-1395246_+	Brunello	7197
CCTGCTCACACGTGCCCATG	chr4_1395246-1395246_+	Brunello	7197
CCTGCTCACACGTGCCCATG	chr4_1395246-1395246_+	Brunello	7197
CCTGCTCACACGTGCCCATG	chr4_1395246-1395246_+	Brunello	7197
CCTGCTCACACGTGCCCATG	chr4_1395246-1395246_+	Brunello	7197
CCTGCTCACACGTGCCCATG	chr4_1395246-1395246_+	Brunello	7197
CCTGCTCACACGTGCCCATG	chr4_1395246-1395246_+	Brunello	7197
CCTGCTCACACGTGCCCATG	chr4_1395153-1395153_+	Brunello	7104
CCTGCTCACACGTGCCCATG	chr4_1395153-1395153_+	Brunello	7104
CCTGCTCACACGTGCCCATG	chr4_1395153-1395153_+	Brunello	7104
CCTGCTCACACGTGCCCATG	chr4_1395153-1395153_+	Brunello	7104
CCTGCTCACACGTGCCCATG	chr4_1395153-1395153_+	Brunello	7104
CCTGCTCACACGTGCCCATG	chr4_1395153-1395153_+	Brunello	7104
CCTGCTCACACGTGCCCATG	chr4_1395153-1395153_+	Brunello	7104
CCTGCTCACACGTGCCCATG	chr4_1395153-1395153_+	Brunello	7104
CCTGCTCACACGTGCCCATG	chr4_1395153-1395153_+	Brunello	7104
CCTGCTCACACGTGCCCATG	chr4_1395153-1395153_+	Brunello	7104
CCTGCTCACACGTGCCCATG	chr4_1395029-1395029_+	Brunello	6980
CCTGCTCACACGTGCCCATG	chr4_1395029-1395029_+	Brunello	6980
CCTGCTCACACGTGCCCATG	chr4_1395029-1395029_+	Brunello	6980
CCTGCTCACACGTGCCCATG	chr4_1395029-1395029_+	Brunello	6980
CCTGCTCACACGTGCCCATG	chr4_1395029-1395029_+	Brunello	6980
CCTGCTCACACGTGCCCATG	chr4_1395029-1395029_+	Brunello	6980
CCTGCTCACACGTGCCCATG	chr4_1395029-1395029_+	Brunello	6980
CCTGCTCACACGTGCCCATG	chr4_1395029-1395029_+	Brunello	6980
CCTGCTCACACGTGCCCATG	chr4_1395029-1395029_+	Brunello	6980
CCTGCTCACACGTGCCCATG	chr4_1395029-1395029_+	Brunello	6980
CCTGCTCACACGTGCCCATG	chr4_1394689-1394689_+	Brunello	6640
CCTGCTCACACGTGCCCATG	chr4_1394689-1394689_+	Brunello	6640
CCTGCTCACACGTGCCCATG	chr4_1394689-1394689_+	Brunello	6640
CCTGCTCACACGTGCCCATG	chr4_1394689-1394689_+	Brunello	6640
CCTGCTCACACGTGCCCATG	chr4_1394689-1394689_+	Brunello	6640
CCTGCTCACACGTGCCCATG	chr4_1394689-1394689_+	Brunello	6640
CCTGCTCACACGTGCCCATG	chr4_1394689-1394689_+	Brunello	6640
CCTGCTCACACGTGCCCATG	chr4_1394689-1394689_+	Brunello	6640
CCTGCTCACACGTGCCCATG	chr4_1394689-1394689_+	Brunello	6640
CCTGCTCACACGTGCCCATG	chr4_1394689-1394689_+	Brunello	6640
GGCAGGTGACCTAGAACACA	chr9_104694515-104694515_+	Brunello	2
ATTACAAATATAACATACAG	chr12_21047093-21047093_-	Brunello	20225
TGCCAATTGCAACAGCAGGT	chr12_21048727-21048727_-	Brunello	18591
TGGATACTATTCCAGACACA	chr12_21043397-21043397_-	Brunello	23921
TGTCTCGATAGGTTGTGTGA	chr12_21022855-21022855_+	Brunello	44463
CTTCCCTAAATAAATCAGCG	chr2_97215568-97215568_+	Brunello	71
CCACACAAGAAAAAAATGAC	chr10_21146386-21146386_+	Brunello	25996
CGCAGCCACCTGGCAAGCGT	chr10_21126032-21126032_+	Brunello	46350
CTCTCTCTCATATAAGCTAG	chr10_21146430-21146430_+	Brunello	25952
TTTATCCCATAGGCCTGGTA	chr10_21126118-21126118_-	Brunello	46264
CACCAGCAATTACTGAATGA	chr14_20197400-20197400_-	Brunello	33
AGAGGTGATGCCCCTCAAAG	chr15_67824861-67824861_+	Brunello	647
TTCCACCGAGGTCAACGTGT	chr15_67825002-67825002_-	Brunello	506
CCGTCATCATGATTATCTAC	chrX_72159853-72159853_+	Brunello	6567
TGAGCCAGGAAATTGCAGAC	chrX_72159916-72159916_+	Brunello	6630
TGGAAGGGAAGATAGTCAGT	chrX_72159952-72159952_+	Brunello	6666
TTTGCCCTCAGGGCCTTCAG	chrX_72160007-72160007_-	Brunello	6721
CTCTCCAACTCCACTCCCAG	chr21_33962159-33962159_-	Brunello	7077
GATTCTCCACAGGGAGAGTG	chr21_33949236-33949236_-	Brunello	3341
GTTGCTGAGACAACCACAGG	chr21_33962120-33962120_-	Brunello	7116
TCTGCTCTCACTCCCTCCTG	chr21_33962090-33962090_-	Brunello	7146
GCTGAGTGAAAGAGGGGATG	chr2_196809364-196809364_+	Brunello	9
TCAGTGTCTTCAACCAACCA	chr11_4881897-4881897_+	Brunello	2
CTTAGTAATTGAGTGTGATC	chr12_92424789-92424789_+	Brunello	588
GAAAACAGATAATAGCACAA	chr12_92424751-92424751_-	Brunello	626
GCTGCTAGCAGAATTGTCTG	chr12_92424729-92424729_-	Brunello	648
TATTGCTCACACATCAACTC	chr12_92424914-92424914_-	Brunello	463
AGCCGTGGATGAAGGGACAT	chr2_240042754-240042754_+	Brunello	1816
AGGCATGGACGAAGGGCCGT	chr2_240042026-240042026_+	Brunello	2544
AGGCATGGACGAAGGGCCGT	chr2_240042026-240042026_+	Brunello	2544
AGGCATGGACGAAGGGCCGT	chr2_240042026-240042026_+	Brunello	2544
AGGCATGGACGAAGGGCCGT	chr2_240042026-240042026_+	Brunello	2544
AGGCATGGACGAAGGGCCGT	chr2_240042026-240042026_+	Brunello	2544
AGGCATGGACGAAGGGCCGT	chr2_240042026-240042026_+	Brunello	2544
AGGCATGGACGAAGGGCCGT	chr2_240042026-240042026_+	Brunello	2544
AGGCATGGACGAAGGGCCGT	chr2_240042026-240042026_+	Brunello	2544
AGGCATGGACGAAGGGCCGT	chr2_240042026-240042026_+	Brunello	2544
AGGCATGGACGAAGGGCCGT	chr2_240042026-240042026_+	Brunello	2544
AGGCATGGACGAAGGGCCGT	chr2_240042698-240042698_+	Brunello	1872
AGGCATGGACGAAGGGCCGT	chr2_240042698-240042698_+	Brunello	1872
AGGCATGGACGAAGGGCCGT	chr2_240042698-240042698_+	Brunello	1872
AGGCATGGACGAAGGGCCGT	chr2_240042698-240042698_+	Brunello	1872
AGGCATGGACGAAGGGCCGT	chr2_240042698-240042698_+	Brunello	1872
AGGCATGGACGAAGGGCCGT	chr2_240042698-240042698_+	Brunello	1872
AGGCATGGACGAAGGGCCGT	chr2_240042698-240042698_+	Brunello	1872
AGGCATGGACGAAGGGCCGT	chr2_240042698-240042698_+	Brunello	1872
AGGCATGGACGAAGGGCCGT	chr2_240042698-240042698_+	Brunello	1872
AGGCATGGACGAAGGGCCGT	chr2_240042698-240042698_+	Brunello	1872
AGGCATGGACGAAGGGCCGT	chr2_240042670-240042670_+	Brunello	1900
AGGCATGGACGAAGGGCCGT	chr2_240042670-240042670_+	Brunello	1900
AGGCATGGACGAAGGGCCGT	chr2_240042670-240042670_+	Brunello	1900
AGGCATGGACGAAGGGCCGT	chr2_240042670-240042670_+	Brunello	1900
AGGCATGGACGAAGGGCCGT	chr2_240042670-240042670_+	Brunello	1900
AGGCATGGACGAAGGGCCGT	chr2_240042670-240042670_+	Brunello	1900
AGGCATGGACGAAGGGCCGT	chr2_240042670-240042670_+	Brunello	1900
AGGCATGGACGAAGGGCCGT	chr2_240042670-240042670_+	Brunello	1900
AGGCATGGACGAAGGGCCGT	chr2_240042670-240042670_+	Brunello	1900
AGGCATGGACGAAGGGCCGT	chr2_240042670-240042670_+	Brunello	1900
AGGCATGGACGAAGGGCCGT	chr2_240042642-240042642_+	Brunello	1928
AGGCATGGACGAAGGGCCGT	chr2_240042642-240042642_+	Brunello	1928
AGGCATGGACGAAGGGCCGT	chr2_240042642-240042642_+	Brunello	1928
AGGCATGGACGAAGGGCCGT	chr2_240042642-240042642_+	Brunello	1928
AGGCATGGACGAAGGGCCGT	chr2_240042642-240042642_+	Brunello	1928
AGGCATGGACGAAGGGCCGT	chr2_240042642-240042642_+	Brunello	1928
AGGCATGGACGAAGGGCCGT	chr2_240042642-240042642_+	Brunello	1928
AGGCATGGACGAAGGGCCGT	chr2_240042642-240042642_+	Brunello	1928
AGGCATGGACGAAGGGCCGT	chr2_240042642-240042642_+	Brunello	1928
AGGCATGGACGAAGGGCCGT	chr2_240042642-240042642_+	Brunello	1928
AGGCATGGACGAAGGGCCGT	chr2_240042250-240042250_+	Brunello	2320
AGGCATGGACGAAGGGCCGT	chr2_240042250-240042250_+	Brunello	2320
AGGCATGGACGAAGGGCCGT	chr2_240042250-240042250_+	Brunello	2320
AGGCATGGACGAAGGGCCGT	chr2_240042250-240042250_+	Brunello	2320
AGGCATGGACGAAGGGCCGT	chr2_240042250-240042250_+	Brunello	2320
AGGCATGGACGAAGGGCCGT	chr2_240042250-240042250_+	Brunello	2320
AGGCATGGACGAAGGGCCGT	chr2_240042250-240042250_+	Brunello	2320
AGGCATGGACGAAGGGCCGT	chr2_240042250-240042250_+	Brunello	2320
AGGCATGGACGAAGGGCCGT	chr2_240042250-240042250_+	Brunello	2320
AGGCATGGACGAAGGGCCGT	chr2_240042250-240042250_+	Brunello	2320
AGGCATGGACGAAGGGCCGT	chr2_240042222-240042222_+	Brunello	2348
AGGCATGGACGAAGGGCCGT	chr2_240042222-240042222_+	Brunello	2348
AGGCATGGACGAAGGGCCGT	chr2_240042222-240042222_+	Brunello	2348
AGGCATGGACGAAGGGCCGT	chr2_240042222-240042222_+	Brunello	2348
AGGCATGGACGAAGGGCCGT	chr2_240042222-240042222_+	Brunello	2348
AGGCATGGACGAAGGGCCGT	chr2_240042222-240042222_+	Brunello	2348
AGGCATGGACGAAGGGCCGT	chr2_240042222-240042222_+	Brunello	2348
AGGCATGGACGAAGGGCCGT	chr2_240042222-240042222_+	Brunello	2348
AGGCATGGACGAAGGGCCGT	chr2_240042222-240042222_+	Brunello	2348
AGGCATGGACGAAGGGCCGT	chr2_240042222-240042222_+	Brunello	2348
AGGCATGGACGAAGGGCCGT	chr2_240042166-240042166_+	Brunello	2404
AGGCATGGACGAAGGGCCGT	chr2_240042166-240042166_+	Brunello	2404
AGGCATGGACGAAGGGCCGT	chr2_240042166-240042166_+	Brunello	2404
AGGCATGGACGAAGGGCCGT	chr2_240042166-240042166_+	Brunello	2404
AGGCATGGACGAAGGGCCGT	chr2_240042166-240042166_+	Brunello	2404
AGGCATGGACGAAGGGCCGT	chr2_240042166-240042166_+	Brunello	2404
AGGCATGGACGAAGGGCCGT	chr2_240042166-240042166_+	Brunello	2404
AGGCATGGACGAAGGGCCGT	chr2_240042166-240042166_+	Brunello	2404
AGGCATGGACGAAGGGCCGT	chr2_240042166-240042166_+	Brunello	2404
AGGCATGGACGAAGGGCCGT	chr2_240042166-240042166_+	Brunello	2404
AGGCATGGACGAAGGGCCGT	chr2_240042110-240042110_+	Brunello	2460
AGGCATGGACGAAGGGCCGT	chr2_240042110-240042110_+	Brunello	2460
AGGCATGGACGAAGGGCCGT	chr2_240042110-240042110_+	Brunello	2460
AGGCATGGACGAAGGGCCGT	chr2_240042110-240042110_+	Brunello	2460
AGGCATGGACGAAGGGCCGT	chr2_240042110-240042110_+	Brunello	2460
AGGCATGGACGAAGGGCCGT	chr2_240042110-240042110_+	Brunello	2460
AGGCATGGACGAAGGGCCGT	chr2_240042110-240042110_+	Brunello	2460
AGGCATGGACGAAGGGCCGT	chr2_240042110-240042110_+	Brunello	2460
AGGCATGGACGAAGGGCCGT	chr2_240042110-240042110_+	Brunello	2460
AGGCATGGACGAAGGGCCGT	chr2_240042110-240042110_+	Brunello	2460
AGGCATGGACGAAGGGCCGT	chr2_240042082-240042082_+	Brunello	2488
AGGCATGGACGAAGGGCCGT	chr2_240042082-240042082_+	Brunello	2488
AGGCATGGACGAAGGGCCGT	chr2_240042082-240042082_+	Brunello	2488
AGGCATGGACGAAGGGCCGT	chr2_240042082-240042082_+	Brunello	2488
AGGCATGGACGAAGGGCCGT	chr2_240042082-240042082_+	Brunello	2488
AGGCATGGACGAAGGGCCGT	chr2_240042082-240042082_+	Brunello	2488
AGGCATGGACGAAGGGCCGT	chr2_240042082-240042082_+	Brunello	2488
AGGCATGGACGAAGGGCCGT	chr2_240042082-240042082_+	Brunello	2488
AGGCATGGACGAAGGGCCGT	chr2_240042082-240042082_+	Brunello	2488
AGGCATGGACGAAGGGCCGT	chr2_240042082-240042082_+	Brunello	2488
AGGCATGGACGAAGGGCCGT	chr2_240042054-240042054_+	Brunello	2516
AGGCATGGACGAAGGGCCGT	chr2_240042054-240042054_+	Brunello	2516
AGGCATGGACGAAGGGCCGT	chr2_240042054-240042054_+	Brunello	2516
AGGCATGGACGAAGGGCCGT	chr2_240042054-240042054_+	Brunello	2516
AGGCATGGACGAAGGGCCGT	chr2_240042054-240042054_+	Brunello	2516
AGGCATGGACGAAGGGCCGT	chr2_240042054-240042054_+	Brunello	2516
AGGCATGGACGAAGGGCCGT	chr2_240042054-240042054_+	Brunello	2516
AGGCATGGACGAAGGGCCGT	chr2_240042054-240042054_+	Brunello	2516
AGGCATGGACGAAGGGCCGT	chr2_240042054-240042054_+	Brunello	2516
AGGCATGGACGAAGGGCCGT	chr2_240042054-240042054_+	Brunello	2516
GGGTGAAGAGGCATGGACGA	chr2_240042046-240042046_+	Brunello	2524
GGGTGAAGAGGCATGGACGA	chr2_240042046-240042046_+	Brunello	2524
GGGTGAAGAGGCATGGACGA	chr2_240042046-240042046_+	Brunello	2524
GGGTGAAGAGGCATGGACGA	chr2_240042046-240042046_+	Brunello	2524
GGGTGAAGAGGCATGGACGA	chr2_240042046-240042046_+	Brunello	2524
GGGTGAAGAGGCATGGACGA	chr2_240042046-240042046_+	Brunello	2524
GGGTGAAGAGGCATGGACGA	chr2_240042046-240042046_+	Brunello	2524
GGGTGAAGAGGCATGGACGA	chr2_240042046-240042046_+	Brunello	2524
GGGTGAAGAGGCATGGACGA	chr2_240042046-240042046_+	Brunello	2524
GGGTGAAGAGGCATGGACGA	chr2_240042046-240042046_+	Brunello	2524
GGGTGAAGAGGCATGGACGA	chr2_240042690-240042690_+	Brunello	1880
GGGTGAAGAGGCATGGACGA	chr2_240042690-240042690_+	Brunello	1880
GGGTGAAGAGGCATGGACGA	chr2_240042690-240042690_+	Brunello	1880
GGGTGAAGAGGCATGGACGA	chr2_240042690-240042690_+	Brunello	1880
GGGTGAAGAGGCATGGACGA	chr2_240042690-240042690_+	Brunello	1880
GGGTGAAGAGGCATGGACGA	chr2_240042690-240042690_+	Brunello	1880
GGGTGAAGAGGCATGGACGA	chr2_240042690-240042690_+	Brunello	1880
GGGTGAAGAGGCATGGACGA	chr2_240042690-240042690_+	Brunello	1880
GGGTGAAGAGGCATGGACGA	chr2_240042690-240042690_+	Brunello	1880
GGGTGAAGAGGCATGGACGA	chr2_240042690-240042690_+	Brunello	1880
GGGTGAAGAGGCATGGACGA	chr2_240042438-240042438_+	Brunello	2132
GGGTGAAGAGGCATGGACGA	chr2_240042438-240042438_+	Brunello	2132
GGGTGAAGAGGCATGGACGA	chr2_240042438-240042438_+	Brunello	2132
GGGTGAAGAGGCATGGACGA	chr2_240042438-240042438_+	Brunello	2132
GGGTGAAGAGGCATGGACGA	chr2_240042438-240042438_+	Brunello	2132
GGGTGAAGAGGCATGGACGA	chr2_240042438-240042438_+	Brunello	2132
GGGTGAAGAGGCATGGACGA	chr2_240042438-240042438_+	Brunello	2132
GGGTGAAGAGGCATGGACGA	chr2_240042438-240042438_+	Brunello	2132
GGGTGAAGAGGCATGGACGA	chr2_240042438-240042438_+	Brunello	2132
GGGTGAAGAGGCATGGACGA	chr2_240042438-240042438_+	Brunello	2132
GGGTGAAGAGGCATGGACGA	chr2_240042410-240042410_+	Brunello	2160
GGGTGAAGAGGCATGGACGA	chr2_240042410-240042410_+	Brunello	2160
GGGTGAAGAGGCATGGACGA	chr2_240042410-240042410_+	Brunello	2160
GGGTGAAGAGGCATGGACGA	chr2_240042410-240042410_+	Brunello	2160
GGGTGAAGAGGCATGGACGA	chr2_240042410-240042410_+	Brunello	2160
GGGTGAAGAGGCATGGACGA	chr2_240042410-240042410_+	Brunello	2160
GGGTGAAGAGGCATGGACGA	chr2_240042410-240042410_+	Brunello	2160
GGGTGAAGAGGCATGGACGA	chr2_240042410-240042410_+	Brunello	2160
GGGTGAAGAGGCATGGACGA	chr2_240042410-240042410_+	Brunello	2160
GGGTGAAGAGGCATGGACGA	chr2_240042410-240042410_+	Brunello	2160
GGGTGAAGAGGCATGGACGA	chr2_240042382-240042382_+	Brunello	2188
GGGTGAAGAGGCATGGACGA	chr2_240042382-240042382_+	Brunello	2188
GGGTGAAGAGGCATGGACGA	chr2_240042382-240042382_+	Brunello	2188
GGGTGAAGAGGCATGGACGA	chr2_240042382-240042382_+	Brunello	2188
GGGTGAAGAGGCATGGACGA	chr2_240042382-240042382_+	Brunello	2188
GGGTGAAGAGGCATGGACGA	chr2_240042382-240042382_+	Brunello	2188
GGGTGAAGAGGCATGGACGA	chr2_240042382-240042382_+	Brunello	2188
GGGTGAAGAGGCATGGACGA	chr2_240042382-240042382_+	Brunello	2188
GGGTGAAGAGGCATGGACGA	chr2_240042382-240042382_+	Brunello	2188
GGGTGAAGAGGCATGGACGA	chr2_240042382-240042382_+	Brunello	2188
GGGTGAAGAGGCATGGACGA	chr2_240042354-240042354_+	Brunello	2216
GGGTGAAGAGGCATGGACGA	chr2_240042354-240042354_+	Brunello	2216
GGGTGAAGAGGCATGGACGA	chr2_240042354-240042354_+	Brunello	2216
GGGTGAAGAGGCATGGACGA	chr2_240042354-240042354_+	Brunello	2216
GGGTGAAGAGGCATGGACGA	chr2_240042354-240042354_+	Brunello	2216
GGGTGAAGAGGCATGGACGA	chr2_240042354-240042354_+	Brunello	2216
GGGTGAAGAGGCATGGACGA	chr2_240042354-240042354_+	Brunello	2216
GGGTGAAGAGGCATGGACGA	chr2_240042354-240042354_+	Brunello	2216
GGGTGAAGAGGCATGGACGA	chr2_240042354-240042354_+	Brunello	2216
GGGTGAAGAGGCATGGACGA	chr2_240042354-240042354_+	Brunello	2216
GGGTGAAGAGGCATGGACGA	chr2_240042270-240042270_+	Brunello	2300
GGGTGAAGAGGCATGGACGA	chr2_240042270-240042270_+	Brunello	2300
GGGTGAAGAGGCATGGACGA	chr2_240042270-240042270_+	Brunello	2300
GGGTGAAGAGGCATGGACGA	chr2_240042270-240042270_+	Brunello	2300
GGGTGAAGAGGCATGGACGA	chr2_240042270-240042270_+	Brunello	2300
GGGTGAAGAGGCATGGACGA	chr2_240042270-240042270_+	Brunello	2300
GGGTGAAGAGGCATGGACGA	chr2_240042270-240042270_+	Brunello	2300
GGGTGAAGAGGCATGGACGA	chr2_240042270-240042270_+	Brunello	2300
GGGTGAAGAGGCATGGACGA	chr2_240042270-240042270_+	Brunello	2300
GGGTGAAGAGGCATGGACGA	chr2_240042270-240042270_+	Brunello	2300
GGGTGAAGAGGCATGGACGA	chr2_240042214-240042214_+	Brunello	2356
GGGTGAAGAGGCATGGACGA	chr2_240042214-240042214_+	Brunello	2356
GGGTGAAGAGGCATGGACGA	chr2_240042214-240042214_+	Brunello	2356
GGGTGAAGAGGCATGGACGA	chr2_240042214-240042214_+	Brunello	2356
GGGTGAAGAGGCATGGACGA	chr2_240042214-240042214_+	Brunello	2356
GGGTGAAGAGGCATGGACGA	chr2_240042214-240042214_+	Brunello	2356
GGGTGAAGAGGCATGGACGA	chr2_240042214-240042214_+	Brunello	2356
GGGTGAAGAGGCATGGACGA	chr2_240042214-240042214_+	Brunello	2356
GGGTGAAGAGGCATGGACGA	chr2_240042214-240042214_+	Brunello	2356
GGGTGAAGAGGCATGGACGA	chr2_240042214-240042214_+	Brunello	2356
GGGTGAAGAGGCATGGACGA	chr2_240042158-240042158_+	Brunello	2412
GGGTGAAGAGGCATGGACGA	chr2_240042158-240042158_+	Brunello	2412
GGGTGAAGAGGCATGGACGA	chr2_240042158-240042158_+	Brunello	2412
GGGTGAAGAGGCATGGACGA	chr2_240042158-240042158_+	Brunello	2412
GGGTGAAGAGGCATGGACGA	chr2_240042158-240042158_+	Brunello	2412
GGGTGAAGAGGCATGGACGA	chr2_240042158-240042158_+	Brunello	2412
GGGTGAAGAGGCATGGACGA	chr2_240042158-240042158_+	Brunello	2412
GGGTGAAGAGGCATGGACGA	chr2_240042158-240042158_+	Brunello	2412
GGGTGAAGAGGCATGGACGA	chr2_240042158-240042158_+	Brunello	2412
GGGTGAAGAGGCATGGACGA	chr2_240042158-240042158_+	Brunello	2412
GGGTGAAGAGGCATGGACGA	chr2_240042074-240042074_+	Brunello	2496
GGGTGAAGAGGCATGGACGA	chr2_240042074-240042074_+	Brunello	2496
GGGTGAAGAGGCATGGACGA	chr2_240042074-240042074_+	Brunello	2496
GGGTGAAGAGGCATGGACGA	chr2_240042074-240042074_+	Brunello	2496
GGGTGAAGAGGCATGGACGA	chr2_240042074-240042074_+	Brunello	2496
GGGTGAAGAGGCATGGACGA	chr2_240042074-240042074_+	Brunello	2496
GGGTGAAGAGGCATGGACGA	chr2_240042074-240042074_+	Brunello	2496
GGGTGAAGAGGCATGGACGA	chr2_240042074-240042074_+	Brunello	2496
GGGTGAAGAGGCATGGACGA	chr2_240042074-240042074_+	Brunello	2496
GGGTGAAGAGGCATGGACGA	chr2_240042074-240042074_+	Brunello	2496
GGTGAAGAGGCATGGACGAA	chr2_240042047-240042047_+	Brunello	2523
GGTGAAGAGGCATGGACGAA	chr2_240042047-240042047_+	Brunello	2523
GGTGAAGAGGCATGGACGAA	chr2_240042047-240042047_+	Brunello	2523
GGTGAAGAGGCATGGACGAA	chr2_240042047-240042047_+	Brunello	2523
GGTGAAGAGGCATGGACGAA	chr2_240042047-240042047_+	Brunello	2523
GGTGAAGAGGCATGGACGAA	chr2_240042047-240042047_+	Brunello	2523
GGTGAAGAGGCATGGACGAA	chr2_240042047-240042047_+	Brunello	2523
GGTGAAGAGGCATGGACGAA	chr2_240042047-240042047_+	Brunello	2523
GGTGAAGAGGCATGGACGAA	chr2_240042047-240042047_+	Brunello	2523
GGTGAAGAGGCATGGACGAA	chr2_240042047-240042047_+	Brunello	2523
GGTGAAGAGGCATGGACGAA	chr2_240042663-240042663_+	Brunello	1907
GGTGAAGAGGCATGGACGAA	chr2_240042663-240042663_+	Brunello	1907
GGTGAAGAGGCATGGACGAA	chr2_240042663-240042663_+	Brunello	1907
GGTGAAGAGGCATGGACGAA	chr2_240042663-240042663_+	Brunello	1907
GGTGAAGAGGCATGGACGAA	chr2_240042663-240042663_+	Brunello	1907
GGTGAAGAGGCATGGACGAA	chr2_240042663-240042663_+	Brunello	1907
GGTGAAGAGGCATGGACGAA	chr2_240042663-240042663_+	Brunello	1907
GGTGAAGAGGCATGGACGAA	chr2_240042663-240042663_+	Brunello	1907
GGTGAAGAGGCATGGACGAA	chr2_240042663-240042663_+	Brunello	1907
GGTGAAGAGGCATGGACGAA	chr2_240042663-240042663_+	Brunello	1907
GGTGAAGAGGCATGGACGAA	chr2_240042607-240042607_+	Brunello	1963
GGTGAAGAGGCATGGACGAA	chr2_240042607-240042607_+	Brunello	1963
GGTGAAGAGGCATGGACGAA	chr2_240042607-240042607_+	Brunello	1963
GGTGAAGAGGCATGGACGAA	chr2_240042607-240042607_+	Brunello	1963
GGTGAAGAGGCATGGACGAA	chr2_240042607-240042607_+	Brunello	1963
GGTGAAGAGGCATGGACGAA	chr2_240042607-240042607_+	Brunello	1963
GGTGAAGAGGCATGGACGAA	chr2_240042607-240042607_+	Brunello	1963
GGTGAAGAGGCATGGACGAA	chr2_240042607-240042607_+	Brunello	1963
GGTGAAGAGGCATGGACGAA	chr2_240042607-240042607_+	Brunello	1963
GGTGAAGAGGCATGGACGAA	chr2_240042607-240042607_+	Brunello	1963
GGTGAAGAGGCATGGACGAA	chr2_240042439-240042439_+	Brunello	2131
GGTGAAGAGGCATGGACGAA	chr2_240042439-240042439_+	Brunello	2131
GGTGAAGAGGCATGGACGAA	chr2_240042439-240042439_+	Brunello	2131
GGTGAAGAGGCATGGACGAA	chr2_240042439-240042439_+	Brunello	2131
GGTGAAGAGGCATGGACGAA	chr2_240042439-240042439_+	Brunello	2131
GGTGAAGAGGCATGGACGAA	chr2_240042439-240042439_+	Brunello	2131
GGTGAAGAGGCATGGACGAA	chr2_240042439-240042439_+	Brunello	2131
GGTGAAGAGGCATGGACGAA	chr2_240042439-240042439_+	Brunello	2131
GGTGAAGAGGCATGGACGAA	chr2_240042439-240042439_+	Brunello	2131
GGTGAAGAGGCATGGACGAA	chr2_240042439-240042439_+	Brunello	2131
GGTGAAGAGGCATGGACGAA	chr2_240042411-240042411_+	Brunello	2159
GGTGAAGAGGCATGGACGAA	chr2_240042411-240042411_+	Brunello	2159
GGTGAAGAGGCATGGACGAA	chr2_240042411-240042411_+	Brunello	2159
GGTGAAGAGGCATGGACGAA	chr2_240042411-240042411_+	Brunello	2159
GGTGAAGAGGCATGGACGAA	chr2_240042411-240042411_+	Brunello	2159
GGTGAAGAGGCATGGACGAA	chr2_240042411-240042411_+	Brunello	2159
GGTGAAGAGGCATGGACGAA	chr2_240042411-240042411_+	Brunello	2159
GGTGAAGAGGCATGGACGAA	chr2_240042411-240042411_+	Brunello	2159
GGTGAAGAGGCATGGACGAA	chr2_240042411-240042411_+	Brunello	2159
GGTGAAGAGGCATGGACGAA	chr2_240042411-240042411_+	Brunello	2159
GGTGAAGAGGCATGGACGAA	chr2_240042383-240042383_+	Brunello	2187
GGTGAAGAGGCATGGACGAA	chr2_240042383-240042383_+	Brunello	2187
GGTGAAGAGGCATGGACGAA	chr2_240042383-240042383_+	Brunello	2187
GGTGAAGAGGCATGGACGAA	chr2_240042383-240042383_+	Brunello	2187
GGTGAAGAGGCATGGACGAA	chr2_240042383-240042383_+	Brunello	2187
GGTGAAGAGGCATGGACGAA	chr2_240042383-240042383_+	Brunello	2187
GGTGAAGAGGCATGGACGAA	chr2_240042383-240042383_+	Brunello	2187
GGTGAAGAGGCATGGACGAA	chr2_240042383-240042383_+	Brunello	2187
GGTGAAGAGGCATGGACGAA	chr2_240042383-240042383_+	Brunello	2187
GGTGAAGAGGCATGGACGAA	chr2_240042383-240042383_+	Brunello	2187
GGTGAAGAGGCATGGACGAA	chr2_240042355-240042355_+	Brunello	2215
GGTGAAGAGGCATGGACGAA	chr2_240042355-240042355_+	Brunello	2215
GGTGAAGAGGCATGGACGAA	chr2_240042355-240042355_+	Brunello	2215
GGTGAAGAGGCATGGACGAA	chr2_240042355-240042355_+	Brunello	2215
GGTGAAGAGGCATGGACGAA	chr2_240042355-240042355_+	Brunello	2215
GGTGAAGAGGCATGGACGAA	chr2_240042355-240042355_+	Brunello	2215
GGTGAAGAGGCATGGACGAA	chr2_240042355-240042355_+	Brunello	2215
GGTGAAGAGGCATGGACGAA	chr2_240042355-240042355_+	Brunello	2215
GGTGAAGAGGCATGGACGAA	chr2_240042355-240042355_+	Brunello	2215
GGTGAAGAGGCATGGACGAA	chr2_240042355-240042355_+	Brunello	2215
GGTGAAGAGGCATGGACGAA	chr2_240042271-240042271_+	Brunello	2299
GGTGAAGAGGCATGGACGAA	chr2_240042271-240042271_+	Brunello	2299
GGTGAAGAGGCATGGACGAA	chr2_240042271-240042271_+	Brunello	2299
GGTGAAGAGGCATGGACGAA	chr2_240042271-240042271_+	Brunello	2299
GGTGAAGAGGCATGGACGAA	chr2_240042271-240042271_+	Brunello	2299
GGTGAAGAGGCATGGACGAA	chr2_240042271-240042271_+	Brunello	2299
GGTGAAGAGGCATGGACGAA	chr2_240042271-240042271_+	Brunello	2299
GGTGAAGAGGCATGGACGAA	chr2_240042271-240042271_+	Brunello	2299
GGTGAAGAGGCATGGACGAA	chr2_240042271-240042271_+	Brunello	2299
GGTGAAGAGGCATGGACGAA	chr2_240042271-240042271_+	Brunello	2299
GGTGAAGAGGCATGGACGAA	chr2_240042215-240042215_+	Brunello	2355
GGTGAAGAGGCATGGACGAA	chr2_240042215-240042215_+	Brunello	2355
GGTGAAGAGGCATGGACGAA	chr2_240042215-240042215_+	Brunello	2355
GGTGAAGAGGCATGGACGAA	chr2_240042215-240042215_+	Brunello	2355
GGTGAAGAGGCATGGACGAA	chr2_240042215-240042215_+	Brunello	2355
GGTGAAGAGGCATGGACGAA	chr2_240042215-240042215_+	Brunello	2355
GGTGAAGAGGCATGGACGAA	chr2_240042215-240042215_+	Brunello	2355
GGTGAAGAGGCATGGACGAA	chr2_240042215-240042215_+	Brunello	2355
GGTGAAGAGGCATGGACGAA	chr2_240042215-240042215_+	Brunello	2355
GGTGAAGAGGCATGGACGAA	chr2_240042215-240042215_+	Brunello	2355
GGTGAAGAGGCATGGACGAA	chr2_240042159-240042159_+	Brunello	2411
GGTGAAGAGGCATGGACGAA	chr2_240042159-240042159_+	Brunello	2411
GGTGAAGAGGCATGGACGAA	chr2_240042159-240042159_+	Brunello	2411
GGTGAAGAGGCATGGACGAA	chr2_240042159-240042159_+	Brunello	2411
GGTGAAGAGGCATGGACGAA	chr2_240042159-240042159_+	Brunello	2411
GGTGAAGAGGCATGGACGAA	chr2_240042159-240042159_+	Brunello	2411
GGTGAAGAGGCATGGACGAA	chr2_240042159-240042159_+	Brunello	2411
GGTGAAGAGGCATGGACGAA	chr2_240042159-240042159_+	Brunello	2411
GGTGAAGAGGCATGGACGAA	chr2_240042159-240042159_+	Brunello	2411
GGTGAAGAGGCATGGACGAA	chr2_240042159-240042159_+	Brunello	2411
CAGATCTGTACCCTCCACCC	chr3_126572296-126572296_-	Brunello	13107
CTTGTCTCCATGTTCCAGAG	chr3_126572404-126572404_+	Brunello	13215
GAGACTACTGAAGATCTCCA	chr3_126572329-126572329_-	Brunello	13140
TGAGGGCACGATTGAGTGTG	chr3_126572453-126572453_-	Brunello	13201
AGGTCTGGTGAACTTGATGA	chr1_153438223-153438223_-	Brunello	15001
CCCCACTCACACAGCCACTG	chr1_153438195-153438195_+	Brunello	14973
GATGGTAGGATGGACATGCC	chr1_153438243-153438243_-	Brunello	15021
GCAAAGATGAATATCCCTCT	chr1_153438318-153438318_-	Brunello	15096
GGACTCATGATGATCACGTG	chr2_132317531-132317531_-	Brunello	2636
GGATACATCTTCTAAATGTG	chr2_132317264-132317264_-	Brunello	2903
TGAGTGCTGTGATGGACACG	chr2_132317707-132317707_-	Brunello	2460
TGTAGGGATTGTCTCCTGAG	chr2_132317895-132317895_-	Brunello	2272
AGCAGAGTCATCTCTCATGA	chr4_8949932-8949932_+	Brunello	78093
CATCTTGGGAACCATGGCCG	chr3_112524926-112524926_+	Brunello	7583
CATCTTGGGAACCATGGCCG	chr3_112524926-112524926_+	Brunello	7583
CATCTTGGGAACCATGGCCG	chr3_112524926-112524926_+	Brunello	7583
CATCTTGGGAACCATGGCCG	chr3_112524926-112524926_+	Brunello	7583
CATCTTGGGAACCATGGCCG	chr3_112524926-112524926_+	Brunello	7583
CATCTTGGGAACCATGGCCG	chr3_112524926-112524926_+	Brunello	7583
CATCTTGGGAACCATGGCCG	chr3_112524926-112524926_+	Brunello	7583
CATCTTGGGAACCATGGCCG	chr3_112524926-112524926_+	Brunello	7583
CATCTTGGGAACCATGGCCG	chr3_112524926-112524926_+	Brunello	7583
CATCTTGGGAACCATGGCCG	chr3_112524926-112524926_+	Brunello	7583
CATCTTGGGAACCATGGCCG	chr4_79587851-79587851_+	Brunello	2624
CATCTTGGGAACCATGGCCG	chr4_79587851-79587851_+	Brunello	2624
CATCTTGGGAACCATGGCCG	chr4_79587851-79587851_+	Brunello	2624
CATCTTGGGAACCATGGCCG	chr4_79587851-79587851_+	Brunello	2624
CATCTTGGGAACCATGGCCG	chr4_79587851-79587851_+	Brunello	2624
CATCTTGGGAACCATGGCCG	chr4_79587851-79587851_+	Brunello	2624
CATCTTGGGAACCATGGCCG	chr4_79587851-79587851_+	Brunello	2624
CATCTTGGGAACCATGGCCG	chr4_79587851-79587851_+	Brunello	2624
CATCTTGGGAACCATGGCCG	chr4_79587851-79587851_+	Brunello	2624
CATCTTGGGAACCATGGCCG	chr4_79587851-79587851_+	Brunello	2624
CATCTTGGGAACCATGGCCG	chr8_7705899-7705899_+	Brunello	7287
CATCTTGGGAACCATGGCCG	chr8_7705899-7705899_+	Brunello	7287
CATCTTGGGAACCATGGCCG	chr8_7705899-7705899_+	Brunello	7287
CATCTTGGGAACCATGGCCG	chr8_7705899-7705899_+	Brunello	7287
CATCTTGGGAACCATGGCCG	chr8_7705899-7705899_+	Brunello	7287
CATCTTGGGAACCATGGCCG	chr8_7705899-7705899_+	Brunello	7287
CATCTTGGGAACCATGGCCG	chr8_7705899-7705899_+	Brunello	7287
CATCTTGGGAACCATGGCCG	chr8_7705899-7705899_+	Brunello	7287
CATCTTGGGAACCATGGCCG	chr8_7705899-7705899_+	Brunello	7287
CATCTTGGGAACCATGGCCG	chr8_7705899-7705899_+	Brunello	7287
CATCTTGGGAACCATGGCCG	chr8_7247354-7247354_+	Brunello	13264
CATCTTGGGAACCATGGCCG	chr8_7247354-7247354_+	Brunello	13264
CATCTTGGGAACCATGGCCG	chr8_7247354-7247354_+	Brunello	13264
CATCTTGGGAACCATGGCCG	chr8_7247354-7247354_+	Brunello	13264
CATCTTGGGAACCATGGCCG	chr8_7247354-7247354_+	Brunello	13264
CATCTTGGGAACCATGGCCG	chr8_7247354-7247354_+	Brunello	13264
CATCTTGGGAACCATGGCCG	chr8_7247354-7247354_+	Brunello	13264
CATCTTGGGAACCATGGCCG	chr8_7247354-7247354_+	Brunello	13264
CATCTTGGGAACCATGGCCG	chr8_7247354-7247354_+	Brunello	13264
CATCTTGGGAACCATGGCCG	chr8_7247354-7247354_+	Brunello	13264
CATCTTGGGAACCATGGCCG	chr13_67902481-67902481_-	Brunello	44326
CATCTTGGGAACCATGGCCG	chr13_67902481-67902481_-	Brunello	44326
CATCTTGGGAACCATGGCCG	chr13_67902481-67902481_-	Brunello	44326
CATCTTGGGAACCATGGCCG	chr13_67902481-67902481_-	Brunello	44326
CATCTTGGGAACCATGGCCG	chr13_67902481-67902481_-	Brunello	44326
CATCTTGGGAACCATGGCCG	chr13_67902481-67902481_-	Brunello	44326
CATCTTGGGAACCATGGCCG	chr13_67902481-67902481_-	Brunello	44326
CATCTTGGGAACCATGGCCG	chr13_67902481-67902481_-	Brunello	44326
CATCTTGGGAACCATGGCCG	chr13_67902481-67902481_-	Brunello	44326
CATCTTGGGAACCATGGCCG	chr13_67902481-67902481_-	Brunello	44326
CATCTTGGGAACCATGGCCG	chr2_95546812-95546812_-	Brunello	2181
CATCTTGGGAACCATGGCCG	chr2_95546812-95546812_-	Brunello	2181
CATCTTGGGAACCATGGCCG	chr2_95546812-95546812_-	Brunello	2181
CATCTTGGGAACCATGGCCG	chr2_95546812-95546812_-	Brunello	2181
CATCTTGGGAACCATGGCCG	chr2_95546812-95546812_-	Brunello	2181
CATCTTGGGAACCATGGCCG	chr2_95546812-95546812_-	Brunello	2181
CATCTTGGGAACCATGGCCG	chr2_95546812-95546812_-	Brunello	2181
CATCTTGGGAACCATGGCCG	chr2_95546812-95546812_-	Brunello	2181
CATCTTGGGAACCATGGCCG	chr2_95546812-95546812_-	Brunello	2181
CATCTTGGGAACCATGGCCG	chr2_95546812-95546812_-	Brunello	2181
CATCTTGGGAACCATGGCCG	chr4_8949877-8949877_-	Brunello	78038
CATCTTGGGAACCATGGCCG	chr4_8949877-8949877_-	Brunello	78038
CATCTTGGGAACCATGGCCG	chr4_8949877-8949877_-	Brunello	78038
CATCTTGGGAACCATGGCCG	chr4_8949877-8949877_-	Brunello	78038
CATCTTGGGAACCATGGCCG	chr4_8949877-8949877_-	Brunello	78038
CATCTTGGGAACCATGGCCG	chr4_8949877-8949877_-	Brunello	78038
CATCTTGGGAACCATGGCCG	chr4_8949877-8949877_-	Brunello	78038
CATCTTGGGAACCATGGCCG	chr4_8949877-8949877_-	Brunello	78038
CATCTTGGGAACCATGGCCG	chr4_8949877-8949877_-	Brunello	78038
CATCTTGGGAACCATGGCCG	chr4_8949877-8949877_-	Brunello	78038
CATCTTGGGAACCATGGCCG	chr8_8040211-8040211_-	Brunello	31456
CATCTTGGGAACCATGGCCG	chr8_8040211-8040211_-	Brunello	31456
CATCTTGGGAACCATGGCCG	chr8_8040211-8040211_-	Brunello	31456
CATCTTGGGAACCATGGCCG	chr8_8040211-8040211_-	Brunello	31456
CATCTTGGGAACCATGGCCG	chr8_8040211-8040211_-	Brunello	31456
CATCTTGGGAACCATGGCCG	chr8_8040211-8040211_-	Brunello	31456
CATCTTGGGAACCATGGCCG	chr8_8040211-8040211_-	Brunello	31456
CATCTTGGGAACCATGGCCG	chr8_8040211-8040211_-	Brunello	31456
CATCTTGGGAACCATGGCCG	chr8_8040211-8040211_-	Brunello	31456
CATCTTGGGAACCATGGCCG	chr8_8040211-8040211_-	Brunello	31456
CATCTTGGGAACCATGGCCG	chr8_7592219-7592219_-	Brunello	8088
CATCTTGGGAACCATGGCCG	chr8_7592219-7592219_-	Brunello	8088
CATCTTGGGAACCATGGCCG	chr8_7592219-7592219_-	Brunello	8088
CATCTTGGGAACCATGGCCG	chr8_7592219-7592219_-	Brunello	8088
CATCTTGGGAACCATGGCCG	chr8_7592219-7592219_-	Brunello	8088
CATCTTGGGAACCATGGCCG	chr8_7592219-7592219_-	Brunello	8088
CATCTTGGGAACCATGGCCG	chr8_7592219-7592219_-	Brunello	8088
CATCTTGGGAACCATGGCCG	chr8_7592219-7592219_-	Brunello	8088
CATCTTGGGAACCATGGCCG	chr8_7592219-7592219_-	Brunello	8088
CATCTTGGGAACCATGGCCG	chr8_7592219-7592219_-	Brunello	8088
CATCTTGGGAACCATGGCCG	chr8_KI270813v1_alt_275322-275322_-	Brunello	8088
CATCTTGGGAACCATGGCCG	chr8_KI270813v1_alt_275322-275322_-	Brunello	8088
CATCTTGGGAACCATGGCCG	chr8_KI270813v1_alt_275322-275322_-	Brunello	8088
CATCTTGGGAACCATGGCCG	chr8_KI270813v1_alt_275322-275322_-	Brunello	8088
CATCTTGGGAACCATGGCCG	chr8_KI270813v1_alt_275322-275322_-	Brunello	8088
CATCTTGGGAACCATGGCCG	chr8_KI270813v1_alt_275322-275322_-	Brunello	8088
CATCTTGGGAACCATGGCCG	chr8_KI270813v1_alt_275322-275322_-	Brunello	8088
CATCTTGGGAACCATGGCCG	chr8_KI270813v1_alt_275322-275322_-	Brunello	8088
CATCTTGGGAACCATGGCCG	chr8_KI270813v1_alt_275322-275322_-	Brunello	8088
CATCTTGGGAACCATGGCCG	chr8_KI270813v1_alt_275322-275322_-	Brunello	8088
GTAATTCAGAGGGCGACAGA	chr4_8950030-8950030_-	Brunello	78191
TGACAGCCAGGATACTGAGG	chr4_8949782-8949782_-	Brunello	77943
ACACAAAGAAGAACTGGACG	chr3_149982932-149982932_-	Brunello	9690
CGAGTCGGCGTAATCCGCCA	chr3_149983190-149983190_+	Brunello	9948
CTGCCGAACAGCGTTGGCTA	chr3_149983130-149983130_+	Brunello	9888
GTACCGAAGGCACTACACGC	chr5_32523291-32523291_+	Brunello	8486
GTACCGAAGGCACTACACGC	chr5_32523291-32523291_+	Brunello	8486
GTACCGAAGGCACTACACGC	chr3_149982773-149982773_-	Brunello	9531
GTACCGAAGGCACTACACGC	chr3_149982773-149982773_-	Brunello	9531
CCTGAGGTGTCCAAACATCG	chr16_60359365-60359365_+	Brunello	416
GAAATGGCCCCAGATTCCCC	chr16_60359560-60359560_+	Brunello	221
TCACGGACAAGACGAGCAGG	chr16_60359633-60359633_+	Brunello	148
TGTCTTAGCCCTCAGAACAC	chr16_60359454-60359454_-	Brunello	327
AACGTGTGGGACAAGAGCGA	chr1_16673239-16673239_+	Brunello	6094
AACGTGTGGGACAAGAGCGA	chr1_16673239-16673239_+	Brunello	6094
AACGTGTGGGACAAGAGCGA	chr1_16673239-16673239_+	Brunello	6094
AACGTGTGGGACAAGAGCGA	chr1_KI270713v1_random_35643-35643_+	Brunello	2300
AACGTGTGGGACAAGAGCGA	chr1_KI270713v1_random_35643-35643_+	Brunello	2300
AACGTGTGGGACAAGAGCGA	chr1_KI270713v1_random_35643-35643_+	Brunello	2300
AACGTGTGGGACAAGAGCGA	chr1_16734224-16734224_-	Brunello	6291
AACGTGTGGGACAAGAGCGA	chr1_16734224-16734224_-	Brunello	6291
AACGTGTGGGACAAGAGCGA	chr1_16734224-16734224_-	Brunello	6291
AGGCCCCCGAGCAAGCAGAG	chr1_149704698-149704698_+	Brunello	479
AGGCCCCCGAGCAAGCAGAG	chr1_149704698-149704698_+	Brunello	479
AGGCCCCCGAGCAAGCAGAG	chr1_149704698-149704698_+	Brunello	479
AGGCCCCCGAGCAAGCAGAG	chr1_149704698-149704698_+	Brunello	479
AGGCCCCCGAGCAAGCAGAG	chr1_149704698-149704698_+	Brunello	479
AGGCCCCCGAGCAAGCAGAG	chr1_143796089-143796089_+	Brunello	479
AGGCCCCCGAGCAAGCAGAG	chr1_143796089-143796089_+	Brunello	479
AGGCCCCCGAGCAAGCAGAG	chr1_143796089-143796089_+	Brunello	479
AGGCCCCCGAGCAAGCAGAG	chr1_143796089-143796089_+	Brunello	479
AGGCCCCCGAGCAAGCAGAG	chr1_143796089-143796089_+	Brunello	479
AGGCCCCCGAGCAAGCAGAG	chr1_16673198-16673198_+	Brunello	6053
AGGCCCCCGAGCAAGCAGAG	chr1_16673198-16673198_+	Brunello	6053
AGGCCCCCGAGCAAGCAGAG	chr1_16673198-16673198_+	Brunello	6053
AGGCCCCCGAGCAAGCAGAG	chr1_16673198-16673198_+	Brunello	6053
AGGCCCCCGAGCAAGCAGAG	chr1_16673198-16673198_+	Brunello	6053
AGGCCCCCGAGCAAGCAGAG	chr1_KI270713v1_random_35602-35602_+	Brunello	2259
AGGCCCCCGAGCAAGCAGAG	chr1_KI270713v1_random_35602-35602_+	Brunello	2259
AGGCCCCCGAGCAAGCAGAG	chr1_KI270713v1_random_35602-35602_+	Brunello	2259
AGGCCCCCGAGCAAGCAGAG	chr1_KI270713v1_random_35602-35602_+	Brunello	2259
AGGCCCCCGAGCAAGCAGAG	chr1_KI270713v1_random_35602-35602_+	Brunello	2259
AGGCCCCCGAGCAAGCAGAG	chr1_16734265-16734265_-	Brunello	6250
AGGCCCCCGAGCAAGCAGAG	chr1_16734265-16734265_-	Brunello	6250
AGGCCCCCGAGCAAGCAGAG	chr1_16734265-16734265_-	Brunello	6250
AGGCCCCCGAGCAAGCAGAG	chr1_16734265-16734265_-	Brunello	6250
AGGCCCCCGAGCAAGCAGAG	chr1_16734265-16734265_-	Brunello	6250
AGTCAGGAAGATCAGGGCGC	chr1_16673292-16673292_+	Brunello	6147
AGTCAGGAAGATCAGGGCGC	chr1_16673292-16673292_+	Brunello	6147
AGTCAGGAAGATCAGGGCGC	chr1_16673292-16673292_+	Brunello	6147
AGTCAGGAAGATCAGGGCGC	chr1_KI270713v1_random_35696-35696_+	Brunello	2353
AGTCAGGAAGATCAGGGCGC	chr1_KI270713v1_random_35696-35696_+	Brunello	2353
AGTCAGGAAGATCAGGGCGC	chr1_KI270713v1_random_35696-35696_+	Brunello	2353
AGTCAGGAAGATCAGGGCGC	chr1_16734171-16734171_-	Brunello	6344
AGTCAGGAAGATCAGGGCGC	chr1_16734171-16734171_-	Brunello	6344
AGTCAGGAAGATCAGGGCGC	chr1_16734171-16734171_-	Brunello	6344
CCAGCAGGATAAAGGCCACA	chr1_16868788-16868788_+	Brunello	3437
CCAGCAGGATAAAGGCCACA	chr1_16868788-16868788_+	Brunello	3437
CCAGCAGGATAAAGGCCACA	chr1_16868788-16868788_+	Brunello	3437
CCAGCAGGATAAAGGCCACA	chr1_16868788-16868788_+	Brunello	3437
CCAGCAGGATAAAGGCCACA	chr1_16868788-16868788_+	Brunello	3437
CCAGCAGGATAAAGGCCACA	chr1_16734381-16734381_+	Brunello	6134
CCAGCAGGATAAAGGCCACA	chr1_16734381-16734381_+	Brunello	6134
CCAGCAGGATAAAGGCCACA	chr1_16734381-16734381_+	Brunello	6134
CCAGCAGGATAAAGGCCACA	chr1_16734381-16734381_+	Brunello	6134
CCAGCAGGATAAAGGCCACA	chr1_16734381-16734381_+	Brunello	6134
CCAGCAGGATAAAGGCCACA	chr1_16673082-16673082_-	Brunello	5937
CCAGCAGGATAAAGGCCACA	chr1_16673082-16673082_-	Brunello	5937
CCAGCAGGATAAAGGCCACA	chr1_16673082-16673082_-	Brunello	5937
CCAGCAGGATAAAGGCCACA	chr1_16673082-16673082_-	Brunello	5937
CCAGCAGGATAAAGGCCACA	chr1_16673082-16673082_-	Brunello	5937
CCAGCAGGATAAAGGCCACA	chr1_16539145-16539145_-	Brunello	3493
CCAGCAGGATAAAGGCCACA	chr1_16539145-16539145_-	Brunello	3493
CCAGCAGGATAAAGGCCACA	chr1_16539145-16539145_-	Brunello	3493
CCAGCAGGATAAAGGCCACA	chr1_16539145-16539145_-	Brunello	3493
CCAGCAGGATAAAGGCCACA	chr1_16539145-16539145_-	Brunello	3493
CCAGCAGGATAAAGGCCACA	chr1_KI270713v1_random_35486-35486_-	Brunello	2143
CCAGCAGGATAAAGGCCACA	chr1_KI270713v1_random_35486-35486_-	Brunello	2143
CCAGCAGGATAAAGGCCACA	chr1_KI270713v1_random_35486-35486_-	Brunello	2143
CCAGCAGGATAAAGGCCACA	chr1_KI270713v1_random_35486-35486_-	Brunello	2143
CCAGCAGGATAAAGGCCACA	chr1_KI270713v1_random_35486-35486_-	Brunello	2143
ATTAAAAGTAAAAAGGGGTT	chr9_16253066-16253066_-	Brunello	23164
GAGGCAGCCGAACCCTCCTG	chr10_37602034-37602034_+	Brunello	17140
GGACTTGTATGAATGGCCAC	chr10_37602039-37602039_-	Brunello	17135
TGAATGGCCACAGGAGGGTT	chr10_37602030-37602030_-	Brunello	17144
TTTCCCTGATTAAAAGTAAG	chr10_37602015-37602015_+	Brunello	17159
CTTGTCTGAATGGCTCCACG	chr17_22524069-22524069_+	Brunello	110328
TTGTCTGAATGGCTCCACGA	chr17_22524070-22524070_+	Brunello	110329
CACGGGCAGGTCAATTTCAC	chr11_10508183-10508183_+	Brunello	86
CACGGGCAGGTCAATTTCAC	chr11_10508183-10508183_+	Brunello	86
CACGGGCAGGTCAATTTCAC	chr11_10508183-10508183_+	Brunello	86
CACGGGCAGGTCAATTTCAC	chr11_10508183-10508183_+	Brunello	86
CACGGGCAGGTCAATTTCAC	chr5_80650043-80650043_+	Brunello	549
CACGGGCAGGTCAATTTCAC	chr5_80650043-80650043_+	Brunello	549
CACGGGCAGGTCAATTTCAC	chr5_80650043-80650043_+	Brunello	549
CACGGGCAGGTCAATTTCAC	chr5_80650043-80650043_+	Brunello	549
CACGGGCAGGTCAATTTCAC	chr17_22524104-22524104_-	Brunello	110363
CACGGGCAGGTCAATTTCAC	chr17_22524104-22524104_-	Brunello	110363
CACGGGCAGGTCAATTTCAC	chr17_22524104-22524104_-	Brunello	110363
CACGGGCAGGTCAATTTCAC	chr17_22524104-22524104_-	Brunello	110363
CTTGTATGAATGGCTCCACG	chr11_10508218-10508218_-	Brunello	51
CTTGTATGAATGGCTCCACG	chr11_10508218-10508218_-	Brunello	51
CTTGTATGAATGGCTCCACG	chr11_10508218-10508218_-	Brunello	51
CTTGTATGAATGGCTCCACG	chr3_96617265-96617265_-	Brunello	197315
CTTGTATGAATGGCTCCACG	chr3_96617265-96617265_-	Brunello	197315
CTTGTATGAATGGCTCCACG	chr3_96617265-96617265_-	Brunello	197315
CTTGTATGAATGGCTCCACG	chr5_80650078-80650078_-	Brunello	584
CTTGTATGAATGGCTCCACG	chr5_80650078-80650078_-	Brunello	584
CTTGTATGAATGGCTCCACG	chr5_80650078-80650078_-	Brunello	584
TTAAAAGTCTCTTCACGGGC	chr5_80650030-80650030_+	Brunello	536
TTGTATGAATGGCTCCACGA	chr11_10508217-10508217_-	Brunello	52
TTGTATGAATGGCTCCACGA	chr11_10508217-10508217_-	Brunello	52
TTGTATGAATGGCTCCACGA	chr11_10508217-10508217_-	Brunello	52
TTGTATGAATGGCTCCACGA	chr3_96617264-96617264_-	Brunello	197316
TTGTATGAATGGCTCCACGA	chr3_96617264-96617264_-	Brunello	197316
TTGTATGAATGGCTCCACGA	chr3_96617264-96617264_-	Brunello	197316
TTGTATGAATGGCTCCACGA	chr5_80650077-80650077_-	Brunello	583
TTGTATGAATGGCTCCACGA	chr5_80650077-80650077_-	Brunello	583
TTGTATGAATGGCTCCACGA	chr5_80650077-80650077_-	Brunello	583
CACGGATAGATCAATTTCAC	chr20_57358996-57358996_+	Brunello	2458
GAGACAGCTGAACCTTCGTG	chr20_57359029-57359029_+	Brunello	2491
GAGACAGCTGAACCTTCGTG	chr20_57359029-57359029_+	Brunello	2491
GAGACAGCTGAACCTTCGTG	chr10_25638553-25638553_-	Brunello	13158
GAGACAGCTGAACCTTCGTG	chr10_25638553-25638553_-	Brunello	13158
TTGAATGAATGGCCACACGA	chr20_57359030-57359030_-	Brunello	2492
TTGATCTATCCGTGAAGAGG	chr20_57358976-57358976_-	Brunello	2438
CTTGTATGAATGGCCACACA	chr10_19746968-19746968_+	Brunello	12490
CTTGTATGAATGGCCACACA	chr10_19746968-19746968_+	Brunello	12490
CTTGTATGAATGGCCACACA	chr16_3371894-3371894_-	Brunello	6712
CTTGTATGAATGGCCACACA	chr16_3371894-3371894_-	Brunello	6712
GAGACAGCTGAACCCTTGTG	chr16_3371892-3371892_+	Brunello	6710
GAGACAGCTGAACCCTTGTG	chr16_3371892-3371892_+	Brunello	6710
GAGACAGCTGAACCCTTGTG	chr10_19746970-19746970_-	Brunello	12492
GAGACAGCTGAACCCTTGTG	chr10_19746970-19746970_-	Brunello	12492
TATACTGCCTCTTCATGGAT	chr16_3371846-3371846_+	Brunello	6664
TTGTATGAATGGCCACACAA	chr10_19746969-19746969_+	Brunello	12491
TTGTATGAATGGCCACACAA	chr10_19746969-19746969_+	Brunello	12491
TTGTATGAATGGCCACACAA	chr16_3371893-3371893_-	Brunello	6711
TTGTATGAATGGCCACACAA	chr16_3371893-3371893_-	Brunello	6711
AGTAAGAGACAGCTAAACCC	chr10_55599914-55599914_-	Brunello	24203
CATAGGTAGGTCAATTTCAC	chr10_55599942-55599942_-	Brunello	24231
GAGACAGCTAAACCCTGGTG	chr10_55599909-55599909_-	Brunello	24198
TTGTATGAATGGCCACACCA	chr10_55599908-55599908_+	Brunello	24197
AGAGACAGCTGAACCCTCGT	chr7_142667241-142667241_-	Brunello	82230
AGAGACAGCTGAACCCTCGT	chr7_142667241-142667241_-	Brunello	82230
AGAGACAGCTGAACCCTCGT	chr7_KI270803v1_alt_669794-669794_-	Brunello	82274
AGAGACAGCTGAACCCTCGT	chr7_KI270803v1_alt_669794-669794_-	Brunello	82274
CACAGGCAGGTCAGTTTCAC	chr7_142667273-142667273_-	Brunello	82198
CACAGGCAGGTCAGTTTCAC	chr7_142667273-142667273_-	Brunello	82198
CACAGGCAGGTCAGTTTCAC	chr7_KI270803v1_alt_669826-669826_-	Brunello	82242
CACAGGCAGGTCAGTTTCAC	chr7_KI270803v1_alt_669826-669826_-	Brunello	82242
GGCAGGTCAGTTTCACTGGT	chr7_142667269-142667269_-	Brunello	82202
GGCAGGTCAGTTTCACTGGT	chr7_142667269-142667269_-	Brunello	82202
GGCAGGTCAGTTTCACTGGT	chr7_142667269-142667269_-	Brunello	82202
GGCAGGTCAGTTTCACTGGT	chr7_KI270803v1_alt_669822-669822_-	Brunello	82246
GGCAGGTCAGTTTCACTGGT	chr7_KI270803v1_alt_669822-669822_-	Brunello	82246
GGCAGGTCAGTTTCACTGGT	chr7_KI270803v1_alt_669822-669822_-	Brunello	82246
GGCAGGTCAGTTTCACTGGT	chr9_33658706-33658706_-	Brunello	14797
GGCAGGTCAGTTTCACTGGT	chr9_33658706-33658706_-	Brunello	14797
GGCAGGTCAGTTTCACTGGT	chr9_33658706-33658706_-	Brunello	14797
TTGTATGAATGACCCCACGA	chr7_142667239-142667239_+	Brunello	82232
TTGTATGAATGACCCCACGA	chr7_142667239-142667239_+	Brunello	82232
TTGTATGAATGACCCCACGA	chr7_KI270803v1_alt_669792-669792_+	Brunello	82276
TTGTATGAATGACCCCACGA	chr7_KI270803v1_alt_669792-669792_+	Brunello	82276
AAATTGACCTGCCCGTGAAG	chr17_22524121-22524121_+	Brunello	110380
AAATTGACCTGCCCGTGAAG	chr17_22524121-22524121_+	Brunello	110380
AAATTGACCTGCCCGTGAAG	chr17_22524121-22524121_+	Brunello	110380
AAATTGACCTGCCCGTGAAG	chr11_10508166-10508166_-	Brunello	103
AAATTGACCTGCCCGTGAAG	chr11_10508166-10508166_-	Brunello	103
AAATTGACCTGCCCGTGAAG	chr11_10508166-10508166_-	Brunello	103
ATACTATGCCCGCCTCTTCA	chr11_10508165-10508165_+	Brunello	104
ATGCCCGCCTCTTCACGGGC	chr11_10508170-10508170_+	Brunello	99
ATGCCCGCCTCTTCACGGGC	chr11_10508170-10508170_+	Brunello	99
TGACCTGCCCGTGAAGAGGC	chr11_10508162-10508162_-	Brunello	107
TGACCTGCCCGTGAAGAGGC	chr11_10508162-10508162_-	Brunello	107
CAACTGACCTGCCCGTGAAG	chr6_61574387-61574387_+	Brunello	27944
CACGGGCAGGTCAGTTGCAG	chr6_61574370-61574370_-	Brunello	27927
CTGACCTGCCCGTGAAGAGG	chr6_61574390-61574390_+	Brunello	27947
CTTGTATGAATGGCTCGACG	chr6_61574335-61574335_+	Brunello	27892
AAATTGACCTATCCGCGAAG	chrX_55181934-55181934_-	Brunello	1545
CAATTTCCCTGATTAAAAGT	chrX_55181962-55181962_+	Brunello	1517
CTTGTATGAATGACCACACG	chrX_55181986-55181986_-	Brunello	1493
TTGTATGAATGACCACACGA	chrX_55181985-55181985_-	Brunello	1494
CCCCAGTTTGACGCATTGCA	chr19_46600923-46600923_+	Brunello	7
CATGACCGCAGACATCCTGG	chr18_47029712-47029712_-	Brunello	2814
CATGACCGCAGACATCCTGG	chr18_47029712-47029712_-	Brunello	2814
CATGACCGCAGACATCCTGG	chr18_47029712-47029712_-	Brunello	2814
CATGACCGCAGACATCCTGG	chr18_47023797-47023797_-	Brunello	8729
CATGACCGCAGACATCCTGG	chr18_47023797-47023797_-	Brunello	8729
CATGACCGCAGACATCCTGG	chr18_47023797-47023797_-	Brunello	8729
CATGACCGCAGACATCCTGG	chr18_46964278-46964278_-	Brunello	17355
CATGACCGCAGACATCCTGG	chr18_46964278-46964278_-	Brunello	17355
CATGACCGCAGACATCCTGG	chr18_46964278-46964278_-	Brunello	17355
CGGCCCGGCGGAATCAGCGA	chr18_46963648-46963648_+	Brunello	16725
CTCCGCGCCAACGCTCCAGG	chr18_46969419-46969419_-	Brunello	22496
CTCCGCGCCAACGCTCCAGG	chr18_46969419-46969419_-	Brunello	22496
CTCCGCGCCAACGCTCCAGG	chr18_46963492-46963492_-	Brunello	16569
CTCCGCGCCAACGCTCCAGG	chr18_46963492-46963492_-	Brunello	16569
GCCTGACCCGCAGGACCCTG	chr18_47029574-47029574_-	Brunello	2952
GCCTGACCCGCAGGACCCTG	chr18_47029574-47029574_-	Brunello	2952
GCCTGACCCGCAGGACCCTG	chr18_47029574-47029574_-	Brunello	2952
GCCTGACCCGCAGGACCCTG	chr18_47023659-47023659_-	Brunello	8867
GCCTGACCCGCAGGACCCTG	chr18_47023659-47023659_-	Brunello	8867
GCCTGACCCGCAGGACCCTG	chr18_47023659-47023659_-	Brunello	8867
GCCTGACCCGCAGGACCCTG	chr18_46964140-46964140_-	Brunello	17217
GCCTGACCCGCAGGACCCTG	chr18_46964140-46964140_-	Brunello	17217
GCCTGACCCGCAGGACCCTG	chr18_46964140-46964140_-	Brunello	17217
CTCCCATGAGGAAGTGCGAT	chrX_101390969-101390969_+	Brunello	41
GCGGAAAGAAAGAAACCGCG	chrX_101391005-101391005_-	Brunello	5
AGCAGGGCGGCCCCGCAGAG	chrX_40735660-40735660_+	Brunello	29
CGAGAAGTCCGCCGACCCCA	chrX_40735598-40735598_+	Brunello	56
GCGGACTTCTCGCTACATGG	chrX_40735576-40735576_-	Brunello	34
GAAGGAGTGAGTCAAGGCCC	chr6_44265736-44265736_-	Condon et al, 2020	185
GCTGGAGGCCTGCAGCTCCG	chr3_194755730-194755730_+	EKO	9507
TTGGGCGGGCCGATGTGGGC	chr20_44619479-44619479_-	EKO	42
CTCGGTTACCATAAAGAAGG	chrX_75746117-75746117_+	EKO	3038
GTGTTTAATGAACGAGGAGG	chr20_25222181-25222181_+	EKO	656
CAAGATCTATGACGGCCAAG	chr22_42776932-42776932_-	EKO	19569
GGCTGACCGCAAATACGAGA	chr8_69129966-69129966_+	EKO	25776
GCCGCGGAAGGGGAGACGCA	chr17_GL000258v2_alt_1232810-1232810_+	EKO	267
GCCGCGGAAGGGGAGACGCA	chr17_GL000258v2_alt_1232810-1232810_+	EKO	267
GCCGCGGAAGGGGAGACGCA	chr17_GL000258v2_alt_1232810-1232810_+	EKO	267
GCCGCGGAAGGGGAGACGCA	chr17_GL000258v2_alt_1232810-1232810_+	EKO	267
GCCGCGGAAGGGGAGACGCA	chr17_GL000258v2_alt_1232810-1232810_+	EKO	267
GCCGCGGAAGGGGAGACGCA	chr17_GL000258v2_alt_1232810-1232810_+	EKO	267
GCCGCGGAAGGGGAGACGCA	chr17_KI270908v1_alt_997237-997237_+	EKO	31135
GCCGCGGAAGGGGAGACGCA	chr17_KI270908v1_alt_997237-997237_+	EKO	31135
GCCGCGGAAGGGGAGACGCA	chr17_KI270908v1_alt_997237-997237_+	EKO	31135
GCCGCGGAAGGGGAGACGCA	chr17_KI270908v1_alt_997237-997237_+	EKO	31135
GCCGCGGAAGGGGAGACGCA	chr17_KI270908v1_alt_997237-997237_+	EKO	31135
GCCGCGGAAGGGGAGACGCA	chr17_KI270908v1_alt_997237-997237_+	EKO	31135
GCCGCGGAAGGGGAGACGCA	chr17_64919744-64919744_-	EKO	266
GCCGCGGAAGGGGAGACGCA	chr17_64919744-64919744_-	EKO	266
GCCGCGGAAGGGGAGACGCA	chr17_64919744-64919744_-	EKO	266
GCCGCGGAAGGGGAGACGCA	chr17_64919744-64919744_-	EKO	266
GCCGCGGAAGGGGAGACGCA	chr17_64919744-64919744_-	EKO	266
GCCGCGGAAGGGGAGACGCA	chr17_64919744-64919744_-	EKO	266
GCCGCGGAAGGGGAGACGCA	chr17_45585454-45585454_-	EKO	2801
GCCGCGGAAGGGGAGACGCA	chr17_45585454-45585454_-	EKO	2801
GCCGCGGAAGGGGAGACGCA	chr17_45585454-45585454_-	EKO	2801
GCCGCGGAAGGGGAGACGCA	chr17_45585454-45585454_-	EKO	2801
GCCGCGGAAGGGGAGACGCA	chr17_45585454-45585454_-	EKO	2801
GCCGCGGAAGGGGAGACGCA	chr17_45585454-45585454_-	EKO	2801
GCCGCGGAAGGGGAGACGCA	chr17_GL000258v2_alt_491768-491768_-	EKO	22254
GCCGCGGAAGGGGAGACGCA	chr17_GL000258v2_alt_491768-491768_-	EKO	22254
GCCGCGGAAGGGGAGACGCA	chr17_GL000258v2_alt_491768-491768_-	EKO	22254
GCCGCGGAAGGGGAGACGCA	chr17_GL000258v2_alt_491768-491768_-	EKO	22254
GCCGCGGAAGGGGAGACGCA	chr17_GL000258v2_alt_491768-491768_-	EKO	22254
GCCGCGGAAGGGGAGACGCA	chr17_GL000258v2_alt_491768-491768_-	EKO	22254
GCCGCGGAAGGGGAGACGCA	chr17_KI270908v1_alt_287593-287593_-	EKO	266
GCCGCGGAAGGGGAGACGCA	chr17_KI270908v1_alt_287593-287593_-	EKO	266
GCCGCGGAAGGGGAGACGCA	chr17_KI270908v1_alt_287593-287593_-	EKO	266
GCCGCGGAAGGGGAGACGCA	chr17_KI270908v1_alt_287593-287593_-	EKO	266
GCCGCGGAAGGGGAGACGCA	chr17_KI270908v1_alt_287593-287593_-	EKO	266
GCCGCGGAAGGGGAGACGCA	chr17_KI270908v1_alt_287593-287593_-	EKO	266
GATGAGAGGTCCGGATGCTG	chr1_16242879-16242879_+	EKO	3960
AACTTACTTGGGCGTAGTGG	chr13_81281849-81281849_-	EKO	16759
GTGCCCGCGGGGAGCAGTGG	chr4_2255252-2255252_+	EKO	2729
TGTGGAACGGATGGAGAGGA	chr11_129854840-129854840_+	EKO	24
ACAAGTGGAAATCGCCAAGC	chr9_32946314-32946314_+	EKO	26301
AGAAGGGCCTGAAACCCGCG	chr16_89649506-89649506_+	EKO	9
GCTTTCTCAGTGGAGAGGCT	chr1_49995239-49995239_+	EKO	28523
GGGGATCAGGCCAGCCTCAG	chr11_65085263-65085263_+	EKO	37
CTGGAGGGAAGAAGGAGAGA	chrX_71137708-71137708_-	EKO	17
GGCATTTGGGAGTGGGCAGG	chr9_8713360-8713360_-	EKO	20419
GAGAAAGGGAGCTCAGGCCA	chr10_44983964-44983964_-	EKO	57
GGACCCTGAAATGGCGCTGG	chr22_41064446-41064446_-	EKO	9155
TTCGGCTCACAGGGTAGCTG	chr12_123934253-123934253_+	EKO	367
TTCGGCTCACAGGGTAGCTG	chr12_123934253-123934253_+	EKO	367
TTCGGCTCACAGGGTAGCTG	chr12_KI270834v1_alt_107797-107797_+	EKO	367
TTCGGCTCACAGGGTAGCTG	chr12_KI270834v1_alt_107797-107797_+	EKO	367
GCCTGATAAAGCGCGCCAAC	chr4_47706519-47706519_+	EKO	13436
CCTGTTGGAAAAGGGCAGCT	chr12_124935637-124935637_+	EKO	11186
CAGTTTGTCGAAGAGTGGAG	chr6_28864460-28864460_-	EKO	783
CAGTTTGTCGAAGAGTGGAG	chr6_28864460-28864460_-	EKO	783
CAGTTTGTCGAAGAGTGGAG	chr6_28864460-28864460_-	EKO	783
CAGTTTGTCGAAGAGTGGAG	chr6_28864460-28864460_-	EKO	783
CAGTTTGTCGAAGAGTGGAG	chr6_28864460-28864460_-	EKO	783
CAGTTTGTCGAAGAGTGGAG	chr6_28864460-28864460_-	EKO	783
CAGTTTGTCGAAGAGTGGAG	chr6_28864460-28864460_-	EKO	783
CAGTTTGTCGAAGAGTGGAG	chr6_GL000250v2_alt_130044-130044_-	EKO	783
CAGTTTGTCGAAGAGTGGAG	chr6_GL000250v2_alt_130044-130044_-	EKO	783
CAGTTTGTCGAAGAGTGGAG	chr6_GL000250v2_alt_130044-130044_-	EKO	783
CAGTTTGTCGAAGAGTGGAG	chr6_GL000250v2_alt_130044-130044_-	EKO	783
CAGTTTGTCGAAGAGTGGAG	chr6_GL000250v2_alt_130044-130044_-	EKO	783
CAGTTTGTCGAAGAGTGGAG	chr6_GL000250v2_alt_130044-130044_-	EKO	783
CAGTTTGTCGAAGAGTGGAG	chr6_GL000250v2_alt_130044-130044_-	EKO	783
CAGTTTGTCGAAGAGTGGAG	chr6_GL000251v2_alt_355000-355000_-	EKO	783
CAGTTTGTCGAAGAGTGGAG	chr6_GL000251v2_alt_355000-355000_-	EKO	783
CAGTTTGTCGAAGAGTGGAG	chr6_GL000251v2_alt_355000-355000_-	EKO	783
CAGTTTGTCGAAGAGTGGAG	chr6_GL000251v2_alt_355000-355000_-	EKO	783
CAGTTTGTCGAAGAGTGGAG	chr6_GL000251v2_alt_355000-355000_-	EKO	783
CAGTTTGTCGAAGAGTGGAG	chr6_GL000251v2_alt_355000-355000_-	EKO	783
CAGTTTGTCGAAGAGTGGAG	chr6_GL000251v2_alt_355000-355000_-	EKO	783
CAGTTTGTCGAAGAGTGGAG	chr6_GL000252v2_alt_130062-130062_-	EKO	783
CAGTTTGTCGAAGAGTGGAG	chr6_GL000252v2_alt_130062-130062_-	EKO	783
CAGTTTGTCGAAGAGTGGAG	chr6_GL000252v2_alt_130062-130062_-	EKO	783
CAGTTTGTCGAAGAGTGGAG	chr6_GL000252v2_alt_130062-130062_-	EKO	783
CAGTTTGTCGAAGAGTGGAG	chr6_GL000252v2_alt_130062-130062_-	EKO	783
CAGTTTGTCGAAGAGTGGAG	chr6_GL000252v2_alt_130062-130062_-	EKO	783
CAGTTTGTCGAAGAGTGGAG	chr6_GL000252v2_alt_130062-130062_-	EKO	783
CAGTTTGTCGAAGAGTGGAG	chr6_GL000253v2_alt_130018-130018_-	EKO	783
CAGTTTGTCGAAGAGTGGAG	chr6_GL000253v2_alt_130018-130018_-	EKO	783
CAGTTTGTCGAAGAGTGGAG	chr6_GL000253v2_alt_130018-130018_-	EKO	783
CAGTTTGTCGAAGAGTGGAG	chr6_GL000253v2_alt_130018-130018_-	EKO	783
CAGTTTGTCGAAGAGTGGAG	chr6_GL000253v2_alt_130018-130018_-	EKO	783
CAGTTTGTCGAAGAGTGGAG	chr6_GL000253v2_alt_130018-130018_-	EKO	783
CAGTTTGTCGAAGAGTGGAG	chr6_GL000253v2_alt_130018-130018_-	EKO	783
CAGTTTGTCGAAGAGTGGAG	chr6_GL000255v2_alt_130042-130042_-	EKO	783
CAGTTTGTCGAAGAGTGGAG	chr6_GL000255v2_alt_130042-130042_-	EKO	783
CAGTTTGTCGAAGAGTGGAG	chr6_GL000255v2_alt_130042-130042_-	EKO	783
CAGTTTGTCGAAGAGTGGAG	chr6_GL000255v2_alt_130042-130042_-	EKO	783
CAGTTTGTCGAAGAGTGGAG	chr6_GL000255v2_alt_130042-130042_-	EKO	783
CAGTTTGTCGAAGAGTGGAG	chr6_GL000255v2_alt_130042-130042_-	EKO	783
CAGTTTGTCGAAGAGTGGAG	chr6_GL000255v2_alt_130042-130042_-	EKO	783
CAGTTTGTCGAAGAGTGGAG	chr6_GL000256v2_alt_173705-173705_-	EKO	783
CAGTTTGTCGAAGAGTGGAG	chr6_GL000256v2_alt_173705-173705_-	EKO	783
CAGTTTGTCGAAGAGTGGAG	chr6_GL000256v2_alt_173705-173705_-	EKO	783
CAGTTTGTCGAAGAGTGGAG	chr6_GL000256v2_alt_173705-173705_-	EKO	783
CAGTTTGTCGAAGAGTGGAG	chr6_GL000256v2_alt_173705-173705_-	EKO	783
CAGTTTGTCGAAGAGTGGAG	chr6_GL000256v2_alt_173705-173705_-	EKO	783
CAGTTTGTCGAAGAGTGGAG	chr6_GL000256v2_alt_173705-173705_-	EKO	783
CATTTCCTAGCTCTGTCTCC	chr5_32233013-32233013_-	EKO	759
AAAGAACAGACGGAGAGCCG	chr14_106165236-106165236_-	EKO	36333
AAAGAACAGACGGAGAGCCG	chr14_106165236-106165236_-	EKO	36333
AAAGAACAGACGGAGAGCCG	chr14_KI270846v1_alt_633005-633005_-	EKO	36333
AAAGAACAGACGGAGAGCCG	chr14_KI270846v1_alt_633005-633005_-	EKO	36333
GTGGTGTGTGAATGTCCAGG	chr1_114536092-114536092_-	EKO	2514
CGCGCCCACACGTCCATGAT	chr8_70104049-70104049_+	EKO	5720
AAGCTGCTCCGTTCTTATCT	chr15_80160483-80160483_-	EKO	24
AGACCACCTCTGTCAGGCTG	chr22_24260702-24260702_+	EKO	205
CATGGCTACTGACCAACTCA	chr2_98333935-98333935_-	EKO	3253
CACAGAGCCAGCCAGAGAGT	chr22_37650102-37650102_+	EKO	49
TCCTTCGGAGTCGATCACCA	chr15_65771259-65771259_+	EKO	9821
ACATCGTATTACACCCGAGG	chr5_37085401-37085401_+	EKO	5580
ATTGGATTTGATGACTGGCA	chr15_99838563-99838563_+	EKO	25477
GAAGTCCAGTTTTGTAGAAC	chr12_115364148-115364148_-	EKO	9362
GCTCCAGCTCCGCCCTGTTG	chr19_33906949-33906949_+	EKO	91188
GCTTCGGCTTGAGGAGGGGC	chr14_102662675-102662675_+	EKO	19219
GCACCGCCGGACCCCTGTTT	chr8_85663027-85663027_+	EKO	72286
GGAAGGAAGATGGCGCCTGC	chr13_51966778-51966778_+	EKO	1665
GACTACAGGCGCCTGCCATC	chr12_11055039-11055039_+	EKO	6325
GACTACAGGCGCCTGCCATC	chr12_11055039-11055039_+	EKO	6325
GACTACAGGCGCCTGCCATC	chr12_11055039-11055039_+	EKO	6325
GACTACAGGCGCCTGCCATC	chr12_11055039-11055039_+	EKO	6325
GACTACAGGCGCCTGCCATC	chr12_11055039-11055039_+	EKO	6325
GACTACAGGCGCCTGCCATC	chr12_11055039-11055039_+	EKO	6325
GACTACAGGCGCCTGCCATC	chr12_GL877876v1_alt_253745-253745_+	EKO	6325
GACTACAGGCGCCTGCCATC	chr12_GL877876v1_alt_253745-253745_+	EKO	6325
GACTACAGGCGCCTGCCATC	chr12_GL877876v1_alt_253745-253745_+	EKO	6325
GACTACAGGCGCCTGCCATC	chr12_GL877876v1_alt_253745-253745_+	EKO	6325
GACTACAGGCGCCTGCCATC	chr12_GL877876v1_alt_253745-253745_+	EKO	6325
GACTACAGGCGCCTGCCATC	chr12_GL877876v1_alt_253745-253745_+	EKO	6325
GACTACAGGCGCCTGCCATC	chr12_KI270904v1_alt_254035-254035_+	EKO	7851
GACTACAGGCGCCTGCCATC	chr12_KI270904v1_alt_254035-254035_+	EKO	7851
GACTACAGGCGCCTGCCATC	chr12_KI270904v1_alt_254035-254035_+	EKO	7851
GACTACAGGCGCCTGCCATC	chr12_KI270904v1_alt_254035-254035_+	EKO	7851
GACTACAGGCGCCTGCCATC	chr12_KI270904v1_alt_254035-254035_+	EKO	7851
GACTACAGGCGCCTGCCATC	chr12_KI270904v1_alt_254035-254035_+	EKO	7851
GACTACAGGCGCCTGCCATC	chr3_19935875-19935875_-	EKO	265
GACTACAGGCGCCTGCCATC	chr3_19935875-19935875_-	EKO	265
GACTACAGGCGCCTGCCATC	chr3_19935875-19935875_-	EKO	265
GACTACAGGCGCCTGCCATC	chr3_19935875-19935875_-	EKO	265
GACTACAGGCGCCTGCCATC	chr3_19935875-19935875_-	EKO	265
GACTACAGGCGCCTGCCATC	chr3_19935875-19935875_-	EKO	265
GACTACAGGCGCCTGCCATC	chr5_181240220-181240220_-	EKO	638
GACTACAGGCGCCTGCCATC	chr5_181240220-181240220_-	EKO	638
GACTACAGGCGCCTGCCATC	chr5_181240220-181240220_-	EKO	638
GACTACAGGCGCCTGCCATC	chr5_181240220-181240220_-	EKO	638
GACTACAGGCGCCTGCCATC	chr5_181240220-181240220_-	EKO	638
GACTACAGGCGCCTGCCATC	chr5_181240220-181240220_-	EKO	638
GACTACAGGCGCCTGCCATC	chr6_144312289-144312289_-	EKO	4197
GACTACAGGCGCCTGCCATC	chr6_144312289-144312289_-	EKO	4197
GACTACAGGCGCCTGCCATC	chr6_144312289-144312289_-	EKO	4197
GACTACAGGCGCCTGCCATC	chr6_144312289-144312289_-	EKO	4197
GACTACAGGCGCCTGCCATC	chr6_144312289-144312289_-	EKO	4197
GACTACAGGCGCCTGCCATC	chr6_144312289-144312289_-	EKO	4197
AACCCACTCCAGCCCTTTCC	chr14_106802866-106802866_+	EKO	48018
AACCCACTCCAGCCCTTTCC	chr14_106802866-106802866_+	EKO	48018
AACCCACTCCAGCCCTTTCC	chr14_KI270846v1_alt_1294040-1294040_+	EKO	48018
AACCCACTCCAGCCCTTTCC	chr14_KI270846v1_alt_1294040-1294040_+	EKO	48018
TGGGCCAGGCTACGGAGAGG	chr7_106125802-106125802_+	EKO	13226
GTGTTTTAACCAGGTCACTT	chr1_11745933-11745933_+	EKO	96
CAGCTCCGAAATCACCATCA	chr13_81690107-81690107_+	EKO	97392
GCAGGATCAGGACATGGGCC	chr3_51988487-51988487_-	EKO	36
GCTCCGACTCATGCATGTCG	chr5_98576809-98576809_-	EKO	191822
AGAGAGTCAGATACCTGGAG	chr6_118453130-118453130_-	EKO	7641
ACATAAGATGTCTCCGGGAG	chr3_32191143-32191143_-	EKO	22428
TGGAGAGCTGAGTTTATCCA	chr10_50738050-50738050_+	EKO	1885
GTGGGCCAAGAGGGCTGGCC	chr15_80160518-80160518_+	EKO	59
AGTAACCAGGGCAGGAGCCT	chr10_44383288-44383288_-	EKO	1656
CCCACCCTGCAGGCTGGGGC	chr17_63699390-63699390_-	EKO	42
ATAGACTCACAGTACCTGAA	chr1_149843940-149843940_-	EKO	1190
TCAACACCACAGCTAACTAC	chr2_58461613-58461613_-	EKO	59139
ACCTGCGAGAGGTGGGGCGG	chr5_177097276-177097276_-	EKO	15
GAAGGAGTCTGGTCCTGCGC	chr16_32847883-32847883_+	EKO	29592
GAAGGAGTCTGGTCCTGCGC	chr16_32847883-32847883_+	EKO	29592
GAAGGAGTCTGGTCCTGCGC	chr16_32847883-32847883_+	EKO	29592
GAAGGAGTCTGGTCCTGCGC	chr16_32847883-32847883_+	EKO	29592
GAAGGAGTCTGGTCCTGCGC	chr16_32847883-32847883_+	EKO	29592
GAAGGAGTCTGGTCCTGCGC	chr16_KI270728v1_random_1109972-1109972_+	EKO	28284
GAAGGAGTCTGGTCCTGCGC	chr16_KI270728v1_random_1109972-1109972_+	EKO	28284
GAAGGAGTCTGGTCCTGCGC	chr16_KI270728v1_random_1109972-1109972_+	EKO	28284
GAAGGAGTCTGGTCCTGCGC	chr16_KI270728v1_random_1109972-1109972_+	EKO	28284
GAAGGAGTCTGGTCCTGCGC	chr16_KI270728v1_random_1109972-1109972_+	EKO	28284
GAAGGAGTCTGGTCCTGCGC	chr14_106723846-106723846_-	EKO	57451
GAAGGAGTCTGGTCCTGCGC	chr14_106723846-106723846_-	EKO	57451
GAAGGAGTCTGGTCCTGCGC	chr14_106723846-106723846_-	EKO	57451
GAAGGAGTCTGGTCCTGCGC	chr14_106723846-106723846_-	EKO	57451
GAAGGAGTCTGGTCCTGCGC	chr14_106723846-106723846_-	EKO	57451
GAAGGAGTCTGGTCCTGCGC	chr14_KI270846v1_alt_1262017-1262017_-	EKO	80041
GAAGGAGTCTGGTCCTGCGC	chr14_KI270846v1_alt_1262017-1262017_-	EKO	80041
GAAGGAGTCTGGTCCTGCGC	chr14_KI270846v1_alt_1262017-1262017_-	EKO	80041
GAAGGAGTCTGGTCCTGCGC	chr14_KI270846v1_alt_1262017-1262017_-	EKO	80041
GAAGGAGTCTGGTCCTGCGC	chr14_KI270846v1_alt_1262017-1262017_-	EKO	80041
GAAGGAGTCTGGTCCTGCGC	chr14_KI270846v1_alt_1215525-1215525_-	EKO	57451
GAAGGAGTCTGGTCCTGCGC	chr14_KI270846v1_alt_1215525-1215525_-	EKO	57451
GAAGGAGTCTGGTCCTGCGC	chr14_KI270846v1_alt_1215525-1215525_-	EKO	57451
GAAGGAGTCTGGTCCTGCGC	chr14_KI270846v1_alt_1215525-1215525_-	EKO	57451
GAAGGAGTCTGGTCCTGCGC	chr14_KI270846v1_alt_1215525-1215525_-	EKO	57451
ACTGCAACCTCAGCCTGCCC	chr7_100871124-100871124_+	EKO	381
GGCACCTGTGTCTTTGGTGC	chr16_30354063-30354063_-	EKO	5
TCCTCTTGATGAACCTGTAA	chr12_49565670-49565670_+	EKO	3
GCAGAGTCAATTATACCCAC	chr7_151118475-151118475_-	EKO	29
GACCTGTGGCAACAAAGGAG	chr7_151193236-151193236_-	EKO	54
CTTTCATTGGGACATGAAAG	chr12_48198566-48198566_+	EKO	98
CTCCTCCTCTTTTATAGAGG	chr20_33235454-33235454_-	EKO	541
GTTGTCTACTGGTGGCTCTG	chr11_114583601-114583601_+	EKO	580
CGGGACATTCCTTATTCCTT	chr2_37194513-37194513_+	EKO	1514
CGGGACATTCCTTATTCCTT	chr2_37194513-37194513_+	EKO	1514
CGGGACATTCCTTATTCCTT	chr6_53354913-53354913_-	EKO	5963
CGGGACATTCCTTATTCCTT	chr6_53354913-53354913_-	EKO	5963
TTCTTATCACATTTCCGGGG	chr20_37096121-37096121_-	EKO	92
GAGTGAGTTATGATCACACC	chr19_49522142-49522142_-	EKO	2364
TGTGGAAATACTGTTGGAGG	chr22_22618999-22618999_+	EKO	12557
TGTGGAAATACTGTTGGAGG	chr22_22618999-22618999_+	EKO	12557
TGTGGAAATACTGTTGGAGG	chr22_KI270875v1_alt_254656-254656_+	EKO	52400
TGTGGAAATACTGTTGGAGG	chr22_KI270875v1_alt_254656-254656_+	EKO	52400
ATTCCAGTGGAAGCTGAGAC	chr12_62235063-62235063_+	EKO	23699
GAAAGGCCTTTTGAGAAATG	chr10_13308258-13308258_+	EKO	8194
CTGTGTCTCAGAGTCACCAG	chr16_66484764-66484764_-	EKO	1849
GGTGGGTGAGAGGATTGAGA	chr19_46206965-46206965_-	EKO	1966
CAGCTCCTCGCTAGGGCAGA	chr16_88827959-88827959_+	EKO	1121
GGGGCCTCCTCCTTGCGAGG	chr20_63678236-63678236_+	EKO	31
CACCCACCTTCCAGAGGCCC	chr14_34486121-34486121_+	EKO	23881
GGCTGTGCGTTTGTCACAGA	chr13_111932967-111932967_+	EKO	31791
GGCTGTGCGTTTGTCACAGA	chr13_111932967-111932967_+	EKO	31791
GGCTGTGCGTTTGTCACAGA	chr13_111932967-111932967_+	EKO	31791
GGCTGTGCGTTTGTCACAGA	chrX_155483521-155483521_+	EKO	5489
GGCTGTGCGTTTGTCACAGA	chrX_155483521-155483521_+	EKO	5489
GGCTGTGCGTTTGTCACAGA	chrX_155483521-155483521_+	EKO	5489
GGCTGTGCGTTTGTCACAGA	chrX_155357727-155357727_-	EKO	5770
GGCTGTGCGTTTGTCACAGA	chrX_155357727-155357727_-	EKO	5770
GGCTGTGCGTTTGTCACAGA	chrX_155357727-155357727_-	EKO	5770
TTCGTTTACTTCACTGACCA	chr13_64958950-64958950_-	EKO	161216
TTGGCACTCCCAGCAGGCCC	chr19_33360793-33360793_-	EKO	12915
GGGGCCACACAGGGACCCCG	chr17_16881575-16881575_-	EKO	35703
GGGGCCACACAGGGACCCCG	chr17_16881575-16881575_-	EKO	35703
GGGGCCACACAGGGACCCCG	chr17_KI270857v1_alt_401564-401564_-	EKO	93
GGGGCCACACAGGGACCCCG	chr17_KI270857v1_alt_401564-401564_-	EKO	93
TCCAGTATGCTGCTCTTCTG	chr2_171517732-171517732_-	EKO	4500
GTGGCCGAGCTGCAGTCTGT	chr11_3413267-3413267_+	EKO	4119
GCTCCAGGAGTTGCTGGTAA	chr2_171491725-171491725_+	EKO	696
GGGCCAACTACGTGAGACCG	chr19_1487957-1487957_-	EKO	6
GTGATATGCCTTATCCAGAA	chr6_158242654-158242654_-	EKO	10351
GTTCTCGCTCAGGCTGGAGT	chr7_142328734-142328734_+	EKO	1173
GTTCTCGCTCAGGCTGGAGT	chr7_142328734-142328734_+	EKO	1173
GTTCTCGCTCAGGCTGGAGT	chr7_KI270803v1_alt_290638-290638_+	EKO	1173
GTTCTCGCTCAGGCTGGAGT	chr7_KI270803v1_alt_290638-290638_+	EKO	1173
GGGGCTGGAAAGCAGCAGAT	chr12_68792740-68792740_+	EKO	547
GCGTATAGACAGCTGACATC	chr19_56151513-56151513_+	EKO	3405
GCGTATAGACAGCTGACATC	chr19_56151513-56151513_+	EKO	3405
GCGTATAGACAGCTGACATC	chr19_56151513-56151513_+	EKO	3405
GCGTATAGACAGCTGACATC	chr19_56151591-56151591_+	EKO	3327
GCGTATAGACAGCTGACATC	chr19_56151591-56151591_+	EKO	3327
GCGTATAGACAGCTGACATC	chr19_56151591-56151591_+	EKO	3327
GCGTATAGACAGCTGACATC	chr19_56150967-56150967_+	EKO	3759
GCGTATAGACAGCTGACATC	chr19_56150967-56150967_+	EKO	3759
GCGTATAGACAGCTGACATC	chr19_56150967-56150967_+	EKO	3759
GAACAGGGCTTCCTGCTTGA	chr4_76887304-76887304_+	EKO	6847
GGAAGACGTCTCTAGTGTAA	chr14_18635102-18635102_+	EKO	1468
GGAAGACGTCTCTAGTGTAA	chr14_18635102-18635102_+	EKO	1468
GGAAGACGTCTCTAGTGTAA	chr22_15562159-15562159_+	EKO	33020
GGAAGACGTCTCTAGTGTAA	chr22_15562159-15562159_+	EKO	33020
GATGCAGTTCAAGCCTGATG	chr1_144202617-144202617_+	EKO	15739
GATGCAGTTCAAGCCTGATG	chr1_144202617-144202617_+	EKO	15739
GATGCAGTTCAAGCCTGATG	chr1_144202617-144202617_+	EKO	15739
GATGCAGTTCAAGCCTGATG	chr1_144202617-144202617_+	EKO	15739
GATGCAGTTCAAGCCTGATG	chr1_144202617-144202617_+	EKO	15739
GATGCAGTTCAAGCCTGATG	chr1_144202617-144202617_+	EKO	15739
GATGCAGTTCAAGCCTGATG	chr1_143377009-143377009_+	EKO	5472
GATGCAGTTCAAGCCTGATG	chr1_143377009-143377009_+	EKO	5472
GATGCAGTTCAAGCCTGATG	chr1_143377009-143377009_+	EKO	5472
GATGCAGTTCAAGCCTGATG	chr1_143377009-143377009_+	EKO	5472
GATGCAGTTCAAGCCTGATG	chr1_143377009-143377009_+	EKO	5472
GATGCAGTTCAAGCCTGATG	chr1_143377009-143377009_+	EKO	5472
GATGCAGTTCAAGCCTGATG	chr1_KI270712v1_random_154502-154502_+	EKO	13333
GATGCAGTTCAAGCCTGATG	chr1_KI270712v1_random_154502-154502_+	EKO	13333
GATGCAGTTCAAGCCTGATG	chr1_KI270712v1_random_154502-154502_+	EKO	13333
GATGCAGTTCAAGCCTGATG	chr1_KI270712v1_random_154502-154502_+	EKO	13333
GATGCAGTTCAAGCCTGATG	chr1_KI270712v1_random_154502-154502_+	EKO	13333
GATGCAGTTCAAGCCTGATG	chr1_KI270712v1_random_154502-154502_+	EKO	13333
GATGCAGTTCAAGCCTGATG	chr2_91612310-91612310_+	EKO	24372
GATGCAGTTCAAGCCTGATG	chr2_91612310-91612310_+	EKO	24372
GATGCAGTTCAAGCCTGATG	chr2_91612310-91612310_+	EKO	24372
GATGCAGTTCAAGCCTGATG	chr2_91612310-91612310_+	EKO	24372
GATGCAGTTCAAGCCTGATG	chr2_91612310-91612310_+	EKO	24372
GATGCAGTTCAAGCCTGATG	chr2_91612310-91612310_+	EKO	24372
GATGCAGTTCAAGCCTGATG	chr2_89537990-89537990_+	EKO	4848
GATGCAGTTCAAGCCTGATG	chr2_89537990-89537990_+	EKO	4848
GATGCAGTTCAAGCCTGATG	chr2_89537990-89537990_+	EKO	4848
GATGCAGTTCAAGCCTGATG	chr2_89537990-89537990_+	EKO	4848
GATGCAGTTCAAGCCTGATG	chr2_89537990-89537990_+	EKO	4848
GATGCAGTTCAAGCCTGATG	chr2_89537990-89537990_+	EKO	4848
GATGCAGTTCAAGCCTGATG	chr1_144763773-144763773_-	EKO	22967
GATGCAGTTCAAGCCTGATG	chr1_144763773-144763773_-	EKO	22967
GATGCAGTTCAAGCCTGATG	chr1_144763773-144763773_-	EKO	22967
GATGCAGTTCAAGCCTGATG	chr1_144763773-144763773_-	EKO	22967
GATGCAGTTCAAGCCTGATG	chr1_144763773-144763773_-	EKO	22967
GATGCAGTTCAAGCCTGATG	chr1_144763773-144763773_-	EKO	22967
GTGTTAACGCTAAGCCAGGC	chr2_24972696-24972696_+	EKO	464
GCTGCTGGTGGCTGAGCAAC	chr9_79391396-79391396_-	EKO	126476
CCCAACCCCTGCTGCTGAGC	chr15_28680643-28680643_+	EKO	1152
CCCAACCCCTGCTGCTGAGC	chr15_28680643-28680643_+	EKO	1152
CCCAACCCCTGCTGCTGAGC	chr15_KI270905v1_alt_956433-956433_+	EKO	1152
CCCAACCCCTGCTGCTGAGC	chr15_KI270905v1_alt_956433-956433_+	EKO	1152
CGGGGCCTGGAGAGGCTGCC	chr16_90162762-90162762_-	EKO	1040
GCCGCCTTGACTCGGCACGG	chr20_63011213-63011213_+	EKO	1740
TTTGCGGGAGCCACTCTGCC	chr9_108040209-108040209_-	EKO	7960
ACAGTCAGGATCACATGCCA	chr22_22720930-22720930_+	EKO	9336
GATGGCACCGAAAGCAAAGA	chr14_102662692-102662692_-	EKO	19202
GATGGCACCGAAAGCAAAGA	chr14_102662692-102662692_-	EKO	19202
GATGGCACCGAAAGCAAAGA	chr21_36016530-36016530_-	EKO	8235
GATGGCACCGAAAGCAAAGA	chr21_36016530-36016530_-	EKO	8235
GCCGCTCAGTGTCACTGGCT	chrX_153671426-153671426_+	EKO	66
GACAAGCTGACTTTTGGGAC	chr14_22493436-22493436_+	EKO	10477
AAGCCCGCCATCCCGGGACG	chr22_15820065-15820065_+	EKO	555
AAGCCCGCCATCCCGGGACG	chr22_15820065-15820065_+	EKO	555
AAGCCCGCCATCCCGGGACG	chr14_19302522-19302522_-	EKO	4167
AAGCCCGCCATCCCGGGACG	chr14_19302522-19302522_-	EKO	4167
ATTGGTACCTGCAGAAGCCA	chr2_89960580-89960580_+	EKO	110151
ATTGGTACCTGCAGAAGCCA	chr2_89960580-89960580_+	EKO	110151
ATTGGTACCTGCAGAAGCCA	chr2_89960580-89960580_+	EKO	110151
ATTGGTACCTGCAGAAGCCA	chr2_89221865-89221865_-	EKO	19618
ATTGGTACCTGCAGAAGCCA	chr2_89221865-89221865_-	EKO	19618
ATTGGTACCTGCAGAAGCCA	chr2_89221865-89221865_-	EKO	19618
ATTGGTACCTGCAGAAGCCA	chr2_89128873-89128873_-	EKO	112610
ATTGGTACCTGCAGAAGCCA	chr2_89128873-89128873_-	EKO	112610
ATTGGTACCTGCAGAAGCCA	chr2_89128873-89128873_-	EKO	112610
GGAGTTGAGGGAAAGAGAGA	chr12_53215453-53215453_+	EKO	19
GGACTGACCCCTGGGACAGG	chr14_101005965-101005965_+	EKO	6852
CAGCCACGCTGTAAACAAGG	chr17_19213919-19213919_+	EKO	1710
CAGCCACGCTGTAAACAAGG	chr17_19213919-19213919_+	EKO	1710
CAGCCACGCTGTAAACAAGG	chr17_19213919-19213919_+	EKO	1710
CAGCCACGCTGTAAACAAGG	chr17_19213919-19213919_+	EKO	1710
CAGCCACGCTGTAAACAAGG	chr17_19213919-19213919_+	EKO	1710
CAGCCACGCTGTAAACAAGG	chr17_19213919-19213919_+	EKO	1710
CAGCCACGCTGTAAACAAGG	chr17_19213919-19213919_+	EKO	1710
CAGCCACGCTGTAAACAAGG	chr17_19213919-19213919_+	EKO	1710
CAGCCACGCTGTAAACAAGG	chr17_19213919-19213919_+	EKO	1710
CAGCCACGCTGTAAACAAGG	chr17_19087752-19087752_+	EKO	1690
CAGCCACGCTGTAAACAAGG	chr17_19087752-19087752_+	EKO	1690
CAGCCACGCTGTAAACAAGG	chr17_19087752-19087752_+	EKO	1690
CAGCCACGCTGTAAACAAGG	chr17_19087752-19087752_+	EKO	1690
CAGCCACGCTGTAAACAAGG	chr17_19087752-19087752_+	EKO	1690
CAGCCACGCTGTAAACAAGG	chr17_19087752-19087752_+	EKO	1690
CAGCCACGCTGTAAACAAGG	chr17_19087752-19087752_+	EKO	1690
CAGCCACGCTGTAAACAAGG	chr17_19087752-19087752_+	EKO	1690
CAGCCACGCTGTAAACAAGG	chr17_19087752-19087752_+	EKO	1690
CAGCCACGCTGTAAACAAGG	chr17_19164334-19164334_-	EKO	1710
CAGCCACGCTGTAAACAAGG	chr17_19164334-19164334_-	EKO	1710
CAGCCACGCTGTAAACAAGG	chr17_19164334-19164334_-	EKO	1710
CAGCCACGCTGTAAACAAGG	chr17_19164334-19164334_-	EKO	1710
CAGCCACGCTGTAAACAAGG	chr17_19164334-19164334_-	EKO	1710
CAGCCACGCTGTAAACAAGG	chr17_19164334-19164334_-	EKO	1710
CAGCCACGCTGTAAACAAGG	chr17_19164334-19164334_-	EKO	1710
CAGCCACGCTGTAAACAAGG	chr17_19164334-19164334_-	EKO	1710
CAGCCACGCTGTAAACAAGG	chr17_19164334-19164334_-	EKO	1710
AAGAGGATGTTCATGACTAG	chr4_129789187-129789187_+	EKO	9088
AGGGAGCCATGGCTCCCTGG	chr9_128301091-128301091_+	EKO	4067
GCAGCCCAACTCATTCAGCC	chr2_91752388-91752388_+	EKO	16827
GCAGCCCAACTCATTCAGCC	chr2_91752388-91752388_+	EKO	16827
GCAGCCCAACTCATTCAGCC	chr13_18294315-18294315_-	EKO	44866
GCAGCCCAACTCATTCAGCC	chr13_18294315-18294315_-	EKO	44866
AAACAGATCTGCGCTTCCAG	chrX_50905692-50905692_+	EKO	5042
ATAGGACTGAGACCCCTTGG	chr20_31721218-31721218_+	EKO	288
TTTCCCAGTGTGTTGTGGCA	chr5_178032751-178032751_+	EKO	2344
GTGGATCAGCAGGCACCTGA	chr17_15704551-15704551_+	EKO	1835
ACTGGAATGGAGGGCTGAGG	chr17_40190570-40190570_+	EKO	39
TAGCATTCCAAGCTGTATCA	chr12_76862945-76862945_-	EKO	230
GAGGCTGACTTAGCATCCGC	chr18_12067839-12067839_+	EKO	25956
ACAGTGGATTCAGTTTCAGT	chr14_23934427-23934427_+	EKO	486
TCACCCGCCATCTTGCAAGA	chr4_65573452-65573452_-	EKO	28188
TCACCCGCCATCTTGCAAGA	chr4_65573452-65573452_-	EKO	28188
TCACCCGCCATCTTGCAAGA	chr7_137721980-137721980_-	EKO	31978
TCACCCGCCATCTTGCAAGA	chr7_137721980-137721980_-	EKO	31978
TGCGGCACAGGTGCCCACGG	chr4_38627194-38627194_-	EKO	844
GGACCTGGGCACCACCACGC	chr2_95527004-95527004_-	EKO	9126
GCAGATGTACTCAACGCCTC	chr9_32567144-32567144_+	EKO	284
ACTGGTTTTGACTCTAGTTG	chr8_129664846-129664846_-	EKO	15081
GTGTCACAGCACTGGGTGTT	chr22_22914277-22914277_+	EKO	5775
GAACAGCACCATGTTTAACG	chr7_56304813-56304813_-	EKO	70870
CGAAGCTCCTCACATCATTG	chr12_53153733-53153733_+	EKO	3929
GGGAGACGCGCCCAAAGCCG	chr3_141311441-141311441_-	EKO	12744
GTGATTGATTTCCCCATGTG	chr19_40580230-40580230_-	EKO	93
CCAGATCAAGGAGGGGAAGC	chr3_9348971-9348971_+	EKO	6829
GCTGGCCCTGTACGAATCCC	chr11_58884992-58884992_+	EKO	19163
GGGAGAGGAGGCGGGTCCCG	chr5_157986586-157986586_-	EKO	45610
ATGACCTTCAGGCCATTAAG	chr2_189923884-189923884_+	EKO	2804
CCAAGGGTCTCAGGTTGTGT	chr1_168938815-168938815_+	EKO	30845
GGTCATCACAATCTCTGCAC	chr2_89196380-89196380_+	EKO	45103
GGTCATCACAATCTCTGCAC	chr2_89196380-89196380_+	EKO	45103
GGTCATCACAATCTCTGCAC	chr2_89196380-89196380_+	EKO	45103
GGTCATCACAATCTCTGCAC	chr2_89196380-89196380_+	EKO	45103
GGTCATCACAATCTCTGCAC	chr2_89986400-89986400_-	EKO	135971
GGTCATCACAATCTCTGCAC	chr2_89986400-89986400_-	EKO	135971
GGTCATCACAATCTCTGCAC	chr2_89986400-89986400_-	EKO	135971
GGTCATCACAATCTCTGCAC	chr2_89986400-89986400_-	EKO	135971
GGGAAGTGAAAGGGAGGCTG	chr9_97392434-97392434_-	EKO	156
GTGGCACTATCTCCGCCTCC	chr19_44950972-44950972_-	EKO	1407
CTACACTACACAAGGAGAGT	chr22_16858988-16858988_-	EKO	29653
CTCCGCAGGTGCTCACTCCC	chr14_106511412-106511412_-	EKO	4965
CTCCGCAGGTGCTCACTCCC	chr14_106511412-106511412_-	EKO	4965
CTCCGCAGGTGCTCACTCCC	chr14_KI270846v1_alt_1003091-1003091_-	EKO	15897
CTCCGCAGGTGCTCACTCCC	chr14_KI270846v1_alt_1003091-1003091_-	EKO	15897
GATGCTGGAGGAGAGTCACA	chr2_30924276-30924276_+	EKO	13
CTCAGTGGCAAGAAGAGCCT	chr12_70672164-70672164_+	EKO	555
ACCGTCCGCCCGCTCGGAAG	chr9_96687215-96687215_+	EKO	31884
CAAGCCAAGTTTGAGAAGTA	chr8_98905372-98905372_-	EKO	15470
ACACTGGTGTGCCCAGAGAT	chr7_142520348-142520348_-	EKO	12074
ACACTGGTGTGCCCAGAGAT	chr7_142520348-142520348_-	EKO	12074
ACACTGGTGTGCCCAGAGAT	chr7_142520348-142520348_-	EKO	12074
ACACTGGTGTGCCCAGAGAT	chr7_KI270803v1_alt_524080-524080_-	EKO	12073
ACACTGGTGTGCCCAGAGAT	chr7_KI270803v1_alt_524080-524080_-	EKO	12073
ACACTGGTGTGCCCAGAGAT	chr7_KI270803v1_alt_524080-524080_-	EKO	12073
ACACTGGTGTGCCCAGAGAT	chr7_KI270803v1_alt_503942-503942_-	EKO	20101
ACACTGGTGTGCCCAGAGAT	chr7_KI270803v1_alt_503942-503942_-	EKO	20101
ACACTGGTGTGCCCAGAGAT	chr7_KI270803v1_alt_503942-503942_-	EKO	20101
CTTGCTGGGAGGCCAGAACT	chr7_56821586-56821586_+	EKO	8850
AGTGGCTCTAGGTTGACCTT	chr14_22477734-22477734_+	EKO	3506
GTCACGGGAAAGCACTGCGT	chr7_21220662-21220662_-	EKO	197514
TTGGCGTGCAGTTAAGTGAG	chrX_120869274-120869274_+	EKO	3277
AGCTTCCAGCAGCGCTACGT	chr13_49187669-49187669_-	EKO	479
GTACCGGTTCTGCGGCGGGG	chr15_92714891-92714891_-	EKO	15728
TGATCAACCGACGACTTCAG	chr14_75596152-75596152_-	EKO	9387
GTGGACCCAGCAGAAAATGC	chr3_44731679-44731679_+	EKO	119
CAGGAGTCTCGGGTCTTCTC	chr17_19093703-19093703_+	EKO	77
CTGCAAAGTGACACAAAGGC	chr6_89603011-89603011_-	EKO	17
AGTGGAGACACAGCCGGAGG	chr3_44977220-44977220_-	EKO	886
AATGTAGGAGCACTTGTTTG	chr1_207867945-207867945_+	EKO	13026
AACACCAACTACCCGGGCGC	chr21_25561964-25561964_+	EKO	180
GTTTGCCCAGTGCCATACCG	chr2_100370487-100370487_-	EKO	21372
ATATCCGGGGTTCATGGCGG	chr9_37637295-37637295_+	EKO	13658
GCAAGGTGTCGAGAGGGAAA	chr6_31144872-31144872_-	EKO	12
GCAAGGTGTCGAGAGGGAAA	chr6_31144872-31144872_-	EKO	12
GCAAGGTGTCGAGAGGGAAA	chr6_31144872-31144872_-	EKO	12
GCAAGGTGTCGAGAGGGAAA	chr6_31144872-31144872_-	EKO	12
GCAAGGTGTCGAGAGGGAAA	chr6_31144872-31144872_-	EKO	12
GCAAGGTGTCGAGAGGGAAA	chr6_31144872-31144872_-	EKO	12
GCAAGGTGTCGAGAGGGAAA	chr6_GL000251v2_alt_2627303-2627303_-	EKO	12
GCAAGGTGTCGAGAGGGAAA	chr6_GL000251v2_alt_2627303-2627303_-	EKO	12
GCAAGGTGTCGAGAGGGAAA	chr6_GL000251v2_alt_2627303-2627303_-	EKO	12
GCAAGGTGTCGAGAGGGAAA	chr6_GL000251v2_alt_2627303-2627303_-	EKO	12
GCAAGGTGTCGAGAGGGAAA	chr6_GL000251v2_alt_2627303-2627303_-	EKO	12
GCAAGGTGTCGAGAGGGAAA	chr6_GL000251v2_alt_2627303-2627303_-	EKO	12
GCAAGGTGTCGAGAGGGAAA	chr6_GL000252v2_alt_2404194-2404194_-	EKO	12
GCAAGGTGTCGAGAGGGAAA	chr6_GL000252v2_alt_2404194-2404194_-	EKO	12
GCAAGGTGTCGAGAGGGAAA	chr6_GL000252v2_alt_2404194-2404194_-	EKO	12
GCAAGGTGTCGAGAGGGAAA	chr6_GL000252v2_alt_2404194-2404194_-	EKO	12
GCAAGGTGTCGAGAGGGAAA	chr6_GL000252v2_alt_2404194-2404194_-	EKO	12
GCAAGGTGTCGAGAGGGAAA	chr6_GL000252v2_alt_2404194-2404194_-	EKO	12
GCAAGGTGTCGAGAGGGAAA	chr6_GL000253v2_alt_2455387-2455387_-	EKO	12
GCAAGGTGTCGAGAGGGAAA	chr6_GL000253v2_alt_2455387-2455387_-	EKO	12
GCAAGGTGTCGAGAGGGAAA	chr6_GL000253v2_alt_2455387-2455387_-	EKO	12
GCAAGGTGTCGAGAGGGAAA	chr6_GL000253v2_alt_2455387-2455387_-	EKO	12
GCAAGGTGTCGAGAGGGAAA	chr6_GL000253v2_alt_2455387-2455387_-	EKO	12
GCAAGGTGTCGAGAGGGAAA	chr6_GL000253v2_alt_2455387-2455387_-	EKO	12
GCAAGGTGTCGAGAGGGAAA	chr6_GL000254v2_alt_2489000-2489000_-	EKO	12
GCAAGGTGTCGAGAGGGAAA	chr6_GL000254v2_alt_2489000-2489000_-	EKO	12
GCAAGGTGTCGAGAGGGAAA	chr6_GL000254v2_alt_2489000-2489000_-	EKO	12
GCAAGGTGTCGAGAGGGAAA	chr6_GL000254v2_alt_2489000-2489000_-	EKO	12
GCAAGGTGTCGAGAGGGAAA	chr6_GL000254v2_alt_2489000-2489000_-	EKO	12
GCAAGGTGTCGAGAGGGAAA	chr6_GL000254v2_alt_2489000-2489000_-	EKO	12
GCAAGGTGTCGAGAGGGAAA	chr6_GL000255v2_alt_2402890-2402890_-	EKO	12
GCAAGGTGTCGAGAGGGAAA	chr6_GL000255v2_alt_2402890-2402890_-	EKO	12
GCAAGGTGTCGAGAGGGAAA	chr6_GL000255v2_alt_2402890-2402890_-	EKO	12
GCAAGGTGTCGAGAGGGAAA	chr6_GL000255v2_alt_2402890-2402890_-	EKO	12
GCAAGGTGTCGAGAGGGAAA	chr6_GL000255v2_alt_2402890-2402890_-	EKO	12
GCAAGGTGTCGAGAGGGAAA	chr6_GL000255v2_alt_2402890-2402890_-	EKO	12
CATCCAGGAATACTGGCCAG	chr8_80559118-80559118_+	EKO	32853
CTTCCACCTGGAGAAGCCCT	chr14_22003624-22003624_+	EKO	283444
CCCAAGAAGGGATCCTGGGG	chr16_2740418-2740418_-	EKO	539
TTACATCTGGGCCCATCTGC	chr22_17895245-17895245_-	EKO	38
GAGGCACCGGCGGAGAGCGC	chr17_45432899-45432899_+	EKO	29
GAGGCACCGGCGGAGAGCGC	chr17_45432899-45432899_+	EKO	29
GAGGCACCGGCGGAGAGCGC	chr17_45432899-45432899_+	EKO	29
GAGGCACCGGCGGAGAGCGC	chr17_GL000258v2_alt_123397-123397_+	EKO	29
GAGGCACCGGCGGAGAGCGC	chr17_GL000258v2_alt_123397-123397_+	EKO	29
GAGGCACCGGCGGAGAGCGC	chr17_GL000258v2_alt_123397-123397_+	EKO	29
GAGGCACCGGCGGAGAGCGC	chr17_KI270908v1_alt_123404-123404_+	EKO	29
GAGGCACCGGCGGAGAGCGC	chr17_KI270908v1_alt_123404-123404_+	EKO	29
GAGGCACCGGCGGAGAGCGC	chr17_KI270908v1_alt_123404-123404_+	EKO	29
ATCCAGGCAGAGCGGCCCAG	chr1_23796639-23796639_-	EKO	53
AGCTCTTTCAACTCCAGAGC	chrX_73998792-73998792_-	EKO	3831
GAGAAAAGGAAGCCTCTGTG	chr3_52819794-52819794_+	EKO	2
GATCCCCTGAAAAGTACTTG	chr14_21797748-21797748_-	EKO	85428
GGCGGCTTTGTGGAATAGAC	chr9_107777832-107777832_+	EKO	15602
ATAGCCACTAATAACTGACG	chr7_42795250-42795250_-	EKO	71028
GTACAGGTTCTGCAGGGCAG	chr15_90891545-90891545_-	EKO	8
AAGTGGTGCCAGGGCTCTCA	chr5_79228002-79228002_+	EKO	8128
GTATGAGGAGCTGCAGAGTC	chr8_61579090-61579090_+	EKO	2232
CAGCCAGGATGTGTTATTTC	chr7_99562362-99562362_+	EKO	5
GAGTCTGCACATTTAACTAC	chr7_99666717-99666717_-	EKO	28
TCACTGGATTCTGATGGCAC	chr1_90893541-90893541_+	EKO	21762
GGTGGGTGCGGGTGCAGCTC	chr2_240692052-240692052_+	EKO	16
CCTCAAAAGTAAGGGAGAAG	chr14_64752307-64752307_-	EKO	1229
TGGAGCCAGAGACTCGACTG	chr22_22202046-22202046_-	EKO	42739
GGGAGGTATGAGAGTTGGAA	chr15_96361345-96361345_-	EKO	6833
TGCCTGCCAAGAGAGAATGT	chr10_38605169-38605169_+	EKO	91426
GGAGGACATGAACAGAGAAG	chr6_108786707-108786707_-	EKO	16765
GACCGTAAGTGCCCCAGGCA	chr15_89477823-89477823_-	EKO	13
TGAACCATGGATACTTGTCC	chr7_KI270803v1_alt_511231-511231_+	EKO	24922
GGGTAGTGTATCCCGGGAAG	chr3_187064566-187064566_-	EKO	8282
GAAGTGGCTCCAAGAAAACG	chr6_28783743-28783743_-	EKO	75881
GAAGTGGCTCCAAGAAAACG	chr6_28783743-28783743_-	EKO	75881
GAAGTGGCTCCAAGAAAACG	chr6_28783743-28783743_-	EKO	75881
GAAGTGGCTCCAAGAAAACG	chr6_28783743-28783743_-	EKO	75881
GAAGTGGCTCCAAGAAAACG	chr6_28783743-28783743_-	EKO	75881
GAAGTGGCTCCAAGAAAACG	chr6_28783743-28783743_-	EKO	75881
GAAGTGGCTCCAAGAAAACG	chr6_28783743-28783743_-	EKO	75881
GAAGTGGCTCCAAGAAAACG	chr6_28783743-28783743_-	EKO	75881
GAAGTGGCTCCAAGAAAACG	chr6_GL000250v2_alt_49328-49328_-	EKO	75880
GAAGTGGCTCCAAGAAAACG	chr6_GL000250v2_alt_49328-49328_-	EKO	75880
GAAGTGGCTCCAAGAAAACG	chr6_GL000250v2_alt_49328-49328_-	EKO	75880
GAAGTGGCTCCAAGAAAACG	chr6_GL000250v2_alt_49328-49328_-	EKO	75880
GAAGTGGCTCCAAGAAAACG	chr6_GL000250v2_alt_49328-49328_-	EKO	75880
GAAGTGGCTCCAAGAAAACG	chr6_GL000250v2_alt_49328-49328_-	EKO	75880
GAAGTGGCTCCAAGAAAACG	chr6_GL000250v2_alt_49328-49328_-	EKO	75880
GAAGTGGCTCCAAGAAAACG	chr6_GL000250v2_alt_49328-49328_-	EKO	75880
GAAGTGGCTCCAAGAAAACG	chr6_GL000251v2_alt_274441-274441_-	EKO	75700
GAAGTGGCTCCAAGAAAACG	chr6_GL000251v2_alt_274441-274441_-	EKO	75700
GAAGTGGCTCCAAGAAAACG	chr6_GL000251v2_alt_274441-274441_-	EKO	75700
GAAGTGGCTCCAAGAAAACG	chr6_GL000251v2_alt_274441-274441_-	EKO	75700
GAAGTGGCTCCAAGAAAACG	chr6_GL000251v2_alt_274441-274441_-	EKO	75700
GAAGTGGCTCCAAGAAAACG	chr6_GL000251v2_alt_274441-274441_-	EKO	75700
GAAGTGGCTCCAAGAAAACG	chr6_GL000251v2_alt_274441-274441_-	EKO	75700
GAAGTGGCTCCAAGAAAACG	chr6_GL000251v2_alt_274441-274441_-	EKO	75700
GAAGTGGCTCCAAGAAAACG	chr6_GL000252v2_alt_49336-49336_-	EKO	75890
GAAGTGGCTCCAAGAAAACG	chr6_GL000252v2_alt_49336-49336_-	EKO	75890
GAAGTGGCTCCAAGAAAACG	chr6_GL000252v2_alt_49336-49336_-	EKO	75890
GAAGTGGCTCCAAGAAAACG	chr6_GL000252v2_alt_49336-49336_-	EKO	75890
GAAGTGGCTCCAAGAAAACG	chr6_GL000252v2_alt_49336-49336_-	EKO	75890
GAAGTGGCTCCAAGAAAACG	chr6_GL000252v2_alt_49336-49336_-	EKO	75890
GAAGTGGCTCCAAGAAAACG	chr6_GL000252v2_alt_49336-49336_-	EKO	75890
GAAGTGGCTCCAAGAAAACG	chr6_GL000252v2_alt_49336-49336_-	EKO	75890
GAAGTGGCTCCAAGAAAACG	chr6_GL000253v2_alt_49326-49326_-	EKO	75856
GAAGTGGCTCCAAGAAAACG	chr6_GL000253v2_alt_49326-49326_-	EKO	75856
GAAGTGGCTCCAAGAAAACG	chr6_GL000253v2_alt_49326-49326_-	EKO	75856
GAAGTGGCTCCAAGAAAACG	chr6_GL000253v2_alt_49326-49326_-	EKO	75856
GAAGTGGCTCCAAGAAAACG	chr6_GL000253v2_alt_49326-49326_-	EKO	75856
GAAGTGGCTCCAAGAAAACG	chr6_GL000253v2_alt_49326-49326_-	EKO	75856
GAAGTGGCTCCAAGAAAACG	chr6_GL000253v2_alt_49326-49326_-	EKO	75856
GAAGTGGCTCCAAGAAAACG	chr6_GL000253v2_alt_49326-49326_-	EKO	75856
GAAGTGGCTCCAAGAAAACG	chr6_GL000254v2_alt_49336-49336_-	EKO	75885
GAAGTGGCTCCAAGAAAACG	chr6_GL000254v2_alt_49336-49336_-	EKO	75885
GAAGTGGCTCCAAGAAAACG	chr6_GL000254v2_alt_49336-49336_-	EKO	75885
GAAGTGGCTCCAAGAAAACG	chr6_GL000254v2_alt_49336-49336_-	EKO	75885
GAAGTGGCTCCAAGAAAACG	chr6_GL000254v2_alt_49336-49336_-	EKO	75885
GAAGTGGCTCCAAGAAAACG	chr6_GL000254v2_alt_49336-49336_-	EKO	75885
GAAGTGGCTCCAAGAAAACG	chr6_GL000254v2_alt_49336-49336_-	EKO	75885
GAAGTGGCTCCAAGAAAACG	chr6_GL000254v2_alt_49336-49336_-	EKO	75885
GAAGTGGCTCCAAGAAAACG	chr6_GL000255v2_alt_49334-49334_-	EKO	75871
GAAGTGGCTCCAAGAAAACG	chr6_GL000255v2_alt_49334-49334_-	EKO	75871
GAAGTGGCTCCAAGAAAACG	chr6_GL000255v2_alt_49334-49334_-	EKO	75871
GAAGTGGCTCCAAGAAAACG	chr6_GL000255v2_alt_49334-49334_-	EKO	75871
GAAGTGGCTCCAAGAAAACG	chr6_GL000255v2_alt_49334-49334_-	EKO	75871
GAAGTGGCTCCAAGAAAACG	chr6_GL000255v2_alt_49334-49334_-	EKO	75871
GAAGTGGCTCCAAGAAAACG	chr6_GL000255v2_alt_49334-49334_-	EKO	75871
GAAGTGGCTCCAAGAAAACG	chr6_GL000255v2_alt_49334-49334_-	EKO	75871
GAAGTGGCTCCAAGAAAACG	chr6_GL000256v2_alt_93082-93082_-	EKO	75790
GAAGTGGCTCCAAGAAAACG	chr6_GL000256v2_alt_93082-93082_-	EKO	75790
GAAGTGGCTCCAAGAAAACG	chr6_GL000256v2_alt_93082-93082_-	EKO	75790
GAAGTGGCTCCAAGAAAACG	chr6_GL000256v2_alt_93082-93082_-	EKO	75790
GAAGTGGCTCCAAGAAAACG	chr6_GL000256v2_alt_93082-93082_-	EKO	75790
GAAGTGGCTCCAAGAAAACG	chr6_GL000256v2_alt_93082-93082_-	EKO	75790
GAAGTGGCTCCAAGAAAACG	chr6_GL000256v2_alt_93082-93082_-	EKO	75790
GAAGTGGCTCCAAGAAAACG	chr6_GL000256v2_alt_93082-93082_-	EKO	75790
GCCTGGGAGTTCGAGGCTGC	chr1_27627110-27627110_+	EKO	513
GCCTGGGAGTTCGAGGCTGC	chr1_27627110-27627110_+	EKO	513
GCCTGGGAGTTCGAGGCTGC	chr1_27627110-27627110_+	EKO	513
GCCTGGGAGTTCGAGGCTGC	chr12_114814337-114814337_-	EKO	20886
GCCTGGGAGTTCGAGGCTGC	chr12_114814337-114814337_-	EKO	20886
GCCTGGGAGTTCGAGGCTGC	chr12_114814337-114814337_-	EKO	20886
GCCTGGGAGTTCGAGGCTGC	chr4_70744278-70744278_-	EKO	2598
GCCTGGGAGTTCGAGGCTGC	chr4_70744278-70744278_-	EKO	2598
GCCTGGGAGTTCGAGGCTGC	chr4_70744278-70744278_-	EKO	2598
TGATTCCTGTGTACATGAGC	chr11_119076844-119076844_+	EKO	52
CAGCCTCATCCTCAAACTGG	chr22_22162630-22162630_-	EKO	64011
CTCAGGAGATTTCCAAGTTA	chr10_28525028-28525028_+	EKO	417
GTGGCTCTGCAGGCTCCTGG	chr1_20373452-20373452_+	EKO	142
GTCATAGGTCTGCACAGAGC	chr7_4790429-4790429_+	EKO	29
GGACCTCTGCAGACGTCGCT	chrX_155985882-155985882_-	EKO	11748
GGACCTCTGCAGACGTCGCT	chrX_155985882-155985882_-	EKO	11748
GGACCTCTGCAGACGTCGCT	chrX_155985882-155985882_-	EKO	11748
GGACCTCTGCAGACGTCGCT	chrX_155985882-155985882_-	EKO	11748
GGACCTCTGCAGACGTCGCT	chrY_57172402-57172402_-	EKO	11748
GGACCTCTGCAGACGTCGCT	chrY_57172402-57172402_-	EKO	11748
GGACCTCTGCAGACGTCGCT	chrY_57172402-57172402_-	EKO	11748
GGACCTCTGCAGACGTCGCT	chrY_57172402-57172402_-	EKO	11748
GCAGTATACTCGGGAGGCTG	chrX_153936031-153936031_+	EKO	455
GTGTCTCAGGCCCCACCGCA	chrX_74186425-74186425_-	EKO	31951
CAGGAGGAGGAGAGGAGTCA	chr22_22201684-22201684_-	EKO	43101
TGAAGGGGAAGGGCCAGGCG	chr11_107772650-107772650_-	EKO	18340
GAGAACCACTGTGCTAACTG	chr14_105865557-105865557_-	EKO	6004
GAGAACCACTGTGCTAACTG	chr14_105865557-105865557_-	EKO	6004
GAGAACCACTGTGCTAACTG	chr14_KI270846v1_alt_333326-333326_-	EKO	6004
GAGAACCACTGTGCTAACTG	chr14_KI270846v1_alt_333326-333326_-	EKO	6004
AACTCTGGCCCCTATGGCGG	chr18_32412307-32412307_-	EKO	8507
ATGTGGTGCTCCATAAACCT	chr12_12200074-12200074_+	EKO	3128
GATCCTGGCCATCTGTGCTG	chr22_22772335-22772335_-	EKO	11784
CTTGGCAAGTTTCTCAATAG	chr7_55638469-55638469_+	EKO	42286
TGGGGCAGGTGGCACCACCA	chr9_62834063-62834063_-	EKO	184
GTCCCCAGCAAGACCAGCAA	chr6_154537588-154537588_+	EKO	15288
AGCGGCGGCAACAGCGGCGG	chr16_32811566-32811566_+	EKO	65909
AGCGGCGGCAACAGCGGCGG	chr16_32811566-32811566_+	EKO	65909
AGCGGCGGCAACAGCGGCGG	chr16_KI270728v1_random_1073620-1073620_+	EKO	36002
AGCGGCGGCAACAGCGGCGG	chr16_KI270728v1_random_1073620-1073620_+	EKO	36002
TGCTGGAATCTGGAAGTCAG	chr10_32906520-32906520_+	EKO	542
GACACGCCTGACGACGCGCA	chr19_17226653-17226653_-	EKO	39
GACACAGTCACCATTGACTG	chr11_89820167-89820167_+	EKO	157
GACACAGTCACCATTGACTG	chr11_89820167-89820167_+	EKO	157
GACACAGTCACCATTGACTG	chr11_89820167-89820167_+	EKO	157
GACACAGTCACCATTGACTG	chr11_89820167-89820167_+	EKO	157
GACACAGTCACCATTGACTG	chr11_90024423-90024423_-	EKO	6682
GACACAGTCACCATTGACTG	chr11_90024423-90024423_-	EKO	6682
GACACAGTCACCATTGACTG	chr11_90024423-90024423_-	EKO	6682
GACACAGTCACCATTGACTG	chr11_90024423-90024423_-	EKO	6682
GGAAGCGCTTCATTCCGGGA	chr12_120369495-120369495_-	EKO	321
CTCAGCCTTACAAGTGGCGA	chr12_106016457-106016457_+	EKO	46887
CTCAGCCTTACAAGTGGCGA	chr12_106016457-106016457_+	EKO	46887
CTCAGCCTTACAAGTGGCGA	chr12_106016457-106016457_+	EKO	46887
CTCAGCCTTACAAGTGGCGA	chr2_187825900-187825900_+	EKO	19190
CTCAGCCTTACAAGTGGCGA	chr2_187825900-187825900_+	EKO	19190
CTCAGCCTTACAAGTGGCGA	chr2_187825900-187825900_+	EKO	19190
CTCAGCCTTACAAGTGGCGA	chr1_210266685-210266685_-	EKO	19822
CTCAGCCTTACAAGTGGCGA	chr1_210266685-210266685_-	EKO	19822
CTCAGCCTTACAAGTGGCGA	chr1_210266685-210266685_-	EKO	19822
ACACCCCGGGCACTGAGTGG	chr14_105463274-105463274_-	EKO	16
GCCAAGATGATGGACGGCAC	chr11_23404531-23404531_+	EKO	14573
CAGCCGGAGGCCTCTCTTGG	chr7_75501321-75501321_+	EKO	40
CAGCCGGAGGCCTCTCTTGG	chr7_75501321-75501321_+	EKO	40
CAGCCGGAGGCCTCTCTTGG	chr7_72864368-72864368_-	EKO	40
CAGCCGGAGGCCTCTCTTGG	chr7_72864368-72864368_-	EKO	40
CGTAGCCAACGCTGTTCGGC	chr3_149983118-149983118_-	EKO	9876
GACGCTTAGTGACATGAAGC	chr11_16484370-16484370_-	EKO	7982
CAGGCTCTGGGGTTAGGATG	chr12_131030021-131030021_+	EKO	15681
GGGGAAGCTGCTCATCATGT	chr4_9755008-9755008_+	EKO	16116
GCTGCTGGCACAGAGATAGA	chr7_142500513-142500513_-	EKO	269
GCTGCTGGCACAGAGATAGA	chr7_142500513-142500513_-	EKO	269
GCTGCTGGCACAGAGATAGA	chr7_142500513-142500513_-	EKO	269
GCTGCTGGCACAGAGATAGA	chr7_142500513-142500513_-	EKO	269
GCTGCTGGCACAGAGATAGA	chr7_142500513-142500513_-	EKO	269
GCTGCTGGCACAGAGATAGA	chr7_142500513-142500513_-	EKO	269
GCTGCTGGCACAGAGATAGA	chr7_142500513-142500513_-	EKO	269
GCTGCTGGCACAGAGATAGA	chr7_142500513-142500513_-	EKO	269
GCTGCTGGCACAGAGATAGA	chr7_142520535-142520535_-	EKO	11887
GCTGCTGGCACAGAGATAGA	chr7_142520535-142520535_-	EKO	11887
GCTGCTGGCACAGAGATAGA	chr7_142520535-142520535_-	EKO	11887
GCTGCTGGCACAGAGATAGA	chr7_142520535-142520535_-	EKO	11887
GCTGCTGGCACAGAGATAGA	chr7_142520535-142520535_-	EKO	11887
GCTGCTGGCACAGAGATAGA	chr7_142520535-142520535_-	EKO	11887
GCTGCTGGCACAGAGATAGA	chr7_142520535-142520535_-	EKO	11887
GCTGCTGGCACAGAGATAGA	chr7_142520535-142520535_-	EKO	11887
GCTGCTGGCACAGAGATAGA	chr7_KI270803v1_alt_504129-504129_-	EKO	20288
GCTGCTGGCACAGAGATAGA	chr7_KI270803v1_alt_504129-504129_-	EKO	20288
GCTGCTGGCACAGAGATAGA	chr7_KI270803v1_alt_504129-504129_-	EKO	20288
GCTGCTGGCACAGAGATAGA	chr7_KI270803v1_alt_504129-504129_-	EKO	20288
GCTGCTGGCACAGAGATAGA	chr7_KI270803v1_alt_504129-504129_-	EKO	20288
GCTGCTGGCACAGAGATAGA	chr7_KI270803v1_alt_504129-504129_-	EKO	20288
GCTGCTGGCACAGAGATAGA	chr7_KI270803v1_alt_504129-504129_-	EKO	20288
GCTGCTGGCACAGAGATAGA	chr7_KI270803v1_alt_504129-504129_-	EKO	20288
GCTGCTGGCACAGAGATAGA	chr7_KI270803v1_alt_484110-484110_-	EKO	269
GCTGCTGGCACAGAGATAGA	chr7_KI270803v1_alt_484110-484110_-	EKO	269
GCTGCTGGCACAGAGATAGA	chr7_KI270803v1_alt_484110-484110_-	EKO	269
GCTGCTGGCACAGAGATAGA	chr7_KI270803v1_alt_484110-484110_-	EKO	269
GCTGCTGGCACAGAGATAGA	chr7_KI270803v1_alt_484110-484110_-	EKO	269
GCTGCTGGCACAGAGATAGA	chr7_KI270803v1_alt_484110-484110_-	EKO	269
GCTGCTGGCACAGAGATAGA	chr7_KI270803v1_alt_484110-484110_-	EKO	269
GCTGCTGGCACAGAGATAGA	chr7_KI270803v1_alt_484110-484110_-	EKO	269
GAGGAGGGGTTTTGCAGAGC	chr19_49500545-49500545_+	EKO	239
GAAGGTGGAGACGGGGCTGC	chr6_110923708-110923708_+	EKO	27995
GCTTCAGGTCCTGCCAGAGG	chr5_2752672-2752672_-	EKO	7
GCAGTTCTCACAAGCTTTGT	chr5_21884156-21884156_-	EKO	297
GCTGGCTGTTGAAATGAGAG	chr5_181237279-181237279_-	EKO	237
CTGGTAGCCAGTAAGGTGCC	chr18_59824343-59824343_+	EKO	75652
TCAGGGGACGGACTCTGTGA	chr7_99638279-99638279_-	EKO	5871
GGGTGCCGGGGACCATCCCG	chr12_130162080-130162080_+	EKO	383
ATGGCTGTAGGGGCGATCTA	chr7_131242694-131242694_-	EKO	39720
GAGTGTGGAATCCCAGACCA	chr22_30418390-30418390_+	EKO	1415
GCCTGTCGGGCATAATGATG	chr2_218978740-218978740_+	EKO	818
GACCCTGACACCTCTAATTC	chr3_98658751-98658751_+	EKO	55581
AGCGCAAGAGAAAGTATAAC	chr19_52143183-52143183_+	EKO	3245
AGCGCAAGAGAAAGTATAAC	chr19_52143183-52143183_+	EKO	3245
AGCGCAAGAGAAAGTATAAC	chr19_52143183-52143183_+	EKO	3245
AGCGCAAGAGAAAGTATAAC	chr8_56588547-56588547_+	EKO	21843
AGCGCAAGAGAAAGTATAAC	chr8_56588547-56588547_+	EKO	21843
AGCGCAAGAGAAAGTATAAC	chr8_56588547-56588547_+	EKO	21843
AGCGCAAGAGAAAGTATAAC	chr11_67682917-67682917_-	EKO	1665
AGCGCAAGAGAAAGTATAAC	chr11_67682917-67682917_-	EKO	1665
AGCGCAAGAGAAAGTATAAC	chr11_67682917-67682917_-	EKO	1665
GAGAAGGGCGGCGTGAGCGG	chr12_131929884-131929884_-	EKO	22
CATGGCGAACAGGATGAAGA	chr14_31320243-31320243_+	EKO	1255
GGGAAAATGCAAGATAGACC	chr7_73244853-73244853_-	EKO	8908
CAGTGACCCCTAGGCCTTTC	chr8_144394049-144394049_-	EKO	11
AGATTGTGCTTGCAGATGAC	chr13_76990506-76990506_+	EKO	1574
AGATTGTGCTTGCAGATGAC	chr13_76990506-76990506_+	EKO	1574
AGATTGTGCTTGCAGATGAC	chr13_76988099-76988099_+	EKO	3981
AGATTGTGCTTGCAGATGAC	chr13_76988099-76988099_+	EKO	3981
AGCCAGAAGACAAGATGTGC	chr4_15855967-15855967_+	EKO	2735
GACAAAGGAGAAGTTCCCAA	chr7_142488190-142488190_+	EKO	11993
GACAAAGGAGAAGTTCCCAA	chr7_142488190-142488190_+	EKO	11993
GACAAAGGAGAAGTTCCCAA	chr7_KI270803v1_alt_471786-471786_+	EKO	11994
GACAAAGGAGAAGTTCCCAA	chr7_KI270803v1_alt_471786-471786_+	EKO	11994
GGAAGCCGAGACCTGGGCAT	chr1_21872899-21872899_-	EKO	97
GAAGGACTACGACTCCCGGA	chr19_51594575-51594575_-	EKO	195
CTTGTCCTTGGATCCTGAAA	chr16_77193447-77193447_-	EKO	3
CTTGTCCTTGGATCCTGAAA	chr16_77193447-77193447_-	EKO	3
GAATTGCTTGAACCAAGAAG	chr10_103399778-103399778_-	EKO	9
AGGAGGAAGAGAAGCTGCGC	chr2_89143093-89143093_+	EKO	98390
AGGAGGAAGAGAAGCTGCGC	chr2_89143093-89143093_+	EKO	98390
AGGAGGAAGAGAAGCTGCGC	chr2_89143093-89143093_+	EKO	98390
AGGAGGAAGAGAAGCTGCGC	chr2_89143093-89143093_+	EKO	98390
AGGAGGAAGAGAAGCTGCGC	chr2_89143093-89143093_+	EKO	98390
AGGAGGAAGAGAAGCTGCGC	chr2_89085675-89085675_+	EKO	155808
AGGAGGAAGAGAAGCTGCGC	chr2_89085675-89085675_+	EKO	155808
AGGAGGAAGAGAAGCTGCGC	chr2_89085675-89085675_+	EKO	155808
AGGAGGAAGAGAAGCTGCGC	chr2_89085675-89085675_+	EKO	155808
AGGAGGAAGAGAAGCTGCGC	chr2_89085675-89085675_+	EKO	155808
AGGAGGAAGAGAAGCTGCGC	chr2_90172913-90172913_-	EKO	322484
AGGAGGAAGAGAAGCTGCGC	chr2_90172913-90172913_-	EKO	322484
AGGAGGAAGAGAAGCTGCGC	chr2_90172913-90172913_-	EKO	322484
AGGAGGAAGAGAAGCTGCGC	chr2_90172913-90172913_-	EKO	322484
AGGAGGAAGAGAAGCTGCGC	chr2_90172913-90172913_-	EKO	322484
AGGAGGAAGAGAAGCTGCGC	chr2_90114901-90114901_-	EKO	264472
AGGAGGAAGAGAAGCTGCGC	chr2_90114901-90114901_-	EKO	264472
AGGAGGAAGAGAAGCTGCGC	chr2_90114901-90114901_-	EKO	264472
AGGAGGAAGAGAAGCTGCGC	chr2_90114901-90114901_-	EKO	264472
AGGAGGAAGAGAAGCTGCGC	chr2_90114901-90114901_-	EKO	264472
AGGAGGAAGAGAAGCTGCGC	chr2_90038959-90038959_-	EKO	188530
AGGAGGAAGAGAAGCTGCGC	chr2_90038959-90038959_-	EKO	188530
AGGAGGAAGAGAAGCTGCGC	chr2_90038959-90038959_-	EKO	188530
AGGAGGAAGAGAAGCTGCGC	chr2_90038959-90038959_-	EKO	188530
AGGAGGAAGAGAAGCTGCGC	chr2_90038959-90038959_-	EKO	188530
AGAGCTCCCAAGACCCAGGG	chr16_57069793-57069793_+	EKO	42
GGCTTTGTCGGTACCAGTAA	chr7_142384649-142384649_-	EKO	47967
GGCTTTGTCGGTACCAGTAA	chr7_142384649-142384649_-	EKO	47967
GGCTTTGTCGGTACCAGTAA	chr7_KI270803v1_alt_368239-368239_-	EKO	70868
GGCTTTGTCGGTACCAGTAA	chr7_KI270803v1_alt_368239-368239_-	EKO	70868
TTGGAAACCAGCCCAATTCA	chrX_75584992-75584992_-	EKO	5254
CTTGGCTGAGGTTGCCGCTG	chr10_23137323-23137323_+	EKO	15310
CTTCCCGATGATGCCTGGGC	chr17_80214768-80214768_+	EKO	3
GCGCCTGGATGGGCCTGTGG	chr11_65864056-65864056_-	EKO	155
TTGGAAAGTTTTGAGCACAG	chrX_75744357-75744357_-	EKO	1278
GACTCTGGGGTCGGGCCCGG	chr6_1619599-1619599_-	EKO	4206
GGCCTTCGGGCTGGTCGCAG	chrX_49234392-49234392_-	EKO	988
GGGCTCTGCACCCTCCACCA	chr17_21015725-21015725_-	EKO	26
GACTACGCTGCACCCGTGAA	chr14_106153726-106153726_-	EKO	47843
GACTACGCTGCACCCGTGAA	chr14_106153726-106153726_-	EKO	47843
GACTACGCTGCACCCGTGAA	chr14_KI270846v1_alt_621495-621495_-	EKO	47843
GACTACGCTGCACCCGTGAA	chr14_KI270846v1_alt_621495-621495_-	EKO	47843
CCTGGGAGACACCATTACAA	chrY_11979139-11979139_+	EKO	375638
ATGCTGGTCACCAGGACCCA	chr15_43116338-43116338_-	EKO	10300
AGACAGGTCAGGCTACGCGG	chr18_74389964-74389964_-	EKO	19483
AGCAGTGGTGATTTGCTGGC	chr16_33112545-33112545_+	EKO	79224
AGCAGTGGTGATTTGCTGGC	chr16_33112545-33112545_+	EKO	79224
AGCAGTGGTGATTTGCTGGC	chr16_32757862-32757862_-	EKO	63292
AGCAGTGGTGATTTGCTGGC	chr16_32757862-32757862_-	EKO	63292
TGAAGCAAAGCAAGCGCATG	chr6_30470219-30470219_+	EKO	6616
TGAAGCAAAGCAAGCGCATG	chr6_30470219-30470219_+	EKO	6616
TGAAGCAAAGCAAGCGCATG	chr6_30470219-30470219_+	EKO	6616
TGAAGCAAAGCAAGCGCATG	chr6_30470219-30470219_+	EKO	6616
TGAAGCAAAGCAAGCGCATG	chr6_30470219-30470219_+	EKO	6616
TGAAGCAAAGCAAGCGCATG	chr6_30470219-30470219_+	EKO	6616
TGAAGCAAAGCAAGCGCATG	chr6_GL000251v2_alt_1949957-1949957_+	EKO	6554
TGAAGCAAAGCAAGCGCATG	chr6_GL000251v2_alt_1949957-1949957_+	EKO	6554
TGAAGCAAAGCAAGCGCATG	chr6_GL000251v2_alt_1949957-1949957_+	EKO	6554
TGAAGCAAAGCAAGCGCATG	chr6_GL000251v2_alt_1949957-1949957_+	EKO	6554
TGAAGCAAAGCAAGCGCATG	chr6_GL000251v2_alt_1949957-1949957_+	EKO	6554
TGAAGCAAAGCAAGCGCATG	chr6_GL000251v2_alt_1949957-1949957_+	EKO	6554
TGAAGCAAAGCAAGCGCATG	chr6_GL000252v2_alt_1726093-1726093_+	EKO	6620
TGAAGCAAAGCAAGCGCATG	chr6_GL000252v2_alt_1726093-1726093_+	EKO	6620
TGAAGCAAAGCAAGCGCATG	chr6_GL000252v2_alt_1726093-1726093_+	EKO	6620
TGAAGCAAAGCAAGCGCATG	chr6_GL000252v2_alt_1726093-1726093_+	EKO	6620
TGAAGCAAAGCAAGCGCATG	chr6_GL000252v2_alt_1726093-1726093_+	EKO	6620
TGAAGCAAAGCAAGCGCATG	chr6_GL000252v2_alt_1726093-1726093_+	EKO	6620
TGAAGCAAAGCAAGCGCATG	chr6_GL000253v2_alt_1780454-1780454_+	EKO	6616
TGAAGCAAAGCAAGCGCATG	chr6_GL000253v2_alt_1780454-1780454_+	EKO	6616
TGAAGCAAAGCAAGCGCATG	chr6_GL000253v2_alt_1780454-1780454_+	EKO	6616
TGAAGCAAAGCAAGCGCATG	chr6_GL000253v2_alt_1780454-1780454_+	EKO	6616
TGAAGCAAAGCAAGCGCATG	chr6_GL000253v2_alt_1780454-1780454_+	EKO	6616
TGAAGCAAAGCAAGCGCATG	chr6_GL000253v2_alt_1780454-1780454_+	EKO	6616
TGAAGCAAAGCAAGCGCATG	chr6_GL000255v2_alt_1725319-1725319_+	EKO	3185
TGAAGCAAAGCAAGCGCATG	chr6_GL000255v2_alt_1725319-1725319_+	EKO	3185
TGAAGCAAAGCAAGCGCATG	chr6_GL000255v2_alt_1725319-1725319_+	EKO	3185
TGAAGCAAAGCAAGCGCATG	chr6_GL000255v2_alt_1725319-1725319_+	EKO	3185
TGAAGCAAAGCAAGCGCATG	chr6_GL000255v2_alt_1725319-1725319_+	EKO	3185
TGAAGCAAAGCAAGCGCATG	chr6_GL000255v2_alt_1725319-1725319_+	EKO	3185
TGAAGCAAAGCAAGCGCATG	chr6_GL000256v2_alt_1768576-1768576_+	EKO	6533
TGAAGCAAAGCAAGCGCATG	chr6_GL000256v2_alt_1768576-1768576_+	EKO	6533
TGAAGCAAAGCAAGCGCATG	chr6_GL000256v2_alt_1768576-1768576_+	EKO	6533
TGAAGCAAAGCAAGCGCATG	chr6_GL000256v2_alt_1768576-1768576_+	EKO	6533
TGAAGCAAAGCAAGCGCATG	chr6_GL000256v2_alt_1768576-1768576_+	EKO	6533
TGAAGCAAAGCAAGCGCATG	chr6_GL000256v2_alt_1768576-1768576_+	EKO	6533
GAAGAGGAGGACGTGAGTGG	chr4_164197112-164197112_-	EKO	85450
TTTCTCACCACAGTTCCAAA	chr9_129120619-129120619_-	EKO	9
AGAGAATCATCAGCTGGTGG	chr1_37826566-37826566_-	EKO	2754
GAGTTCCCCGGACCAGACGG	chr14_22469296-22469296_-	EKO	4010
ACTTCTAAGGAGATGCCAGG	chr15_85330201-85330201_-	EKO	19134
GAAGCCTGCGGGCCAGCGGC	chr15_24909511-24909511_+	EKO	2851
TTATGTGCAGAACACGATCA	chr1_9576652-9576652_+	EKO	3240
GCATATGTTCGACTGGCTCC	chr17_61070292-61070292_+	EKO	4627
AACTACGCAGACTCTGTGAA	chr16_33803112-33803112_+	EKO	18837
AACTACGCAGACTCTGTGAA	chr16_33803112-33803112_+	EKO	18837
AACTACGCAGACTCTGTGAA	chr16_33803112-33803112_+	EKO	18837
AACTACGCAGACTCTGTGAA	chr16_33803112-33803112_+	EKO	18837
AACTACGCAGACTCTGTGAA	chr16_33803112-33803112_+	EKO	18837
AACTACGCAGACTCTGTGAA	chr16_33803112-33803112_+	EKO	18837
AACTACGCAGACTCTGTGAA	chr16_33803112-33803112_+	EKO	18837
AACTACGCAGACTCTGTGAA	chr16_33803112-33803112_+	EKO	18837
AACTACGCAGACTCTGTGAA	chr16_33803112-33803112_+	EKO	18837
AACTACGCAGACTCTGTGAA	chr16_33803112-33803112_+	EKO	18837
AACTACGCAGACTCTGTGAA	chr16_33803112-33803112_+	EKO	18837
AACTACGCAGACTCTGTGAA	chr16_33803112-33803112_+	EKO	18837
AACTACGCAGACTCTGTGAA	chr16_33803112-33803112_+	EKO	18837
AACTACGCAGACTCTGTGAA	chr16_33803112-33803112_+	EKO	18837
AACTACGCAGACTCTGTGAA	chr16_33803112-33803112_+	EKO	18837
AACTACGCAGACTCTGTGAA	chr16_33803112-33803112_+	EKO	18837
AACTACGCAGACTCTGTGAA	chr16_33803112-33803112_+	EKO	18837
AACTACGCAGACTCTGTGAA	chr16_33803112-33803112_+	EKO	18837
AACTACGCAGACTCTGTGAA	chr16_33803112-33803112_+	EKO	18837
AACTACGCAGACTCTGTGAA	chr16_33803112-33803112_+	EKO	18837
AACTACGCAGACTCTGTGAA	chr16_33803112-33803112_+	EKO	18837
AACTACGCAGACTCTGTGAA	chr16_33803112-33803112_+	EKO	18837
AACTACGCAGACTCTGTGAA	chr16_33803112-33803112_+	EKO	18837
AACTACGCAGACTCTGTGAA	chr16_33803112-33803112_+	EKO	18837
AACTACGCAGACTCTGTGAA	chr16_33009519-33009519_+	EKO	124377
AACTACGCAGACTCTGTGAA	chr16_33009519-33009519_+	EKO	124377
AACTACGCAGACTCTGTGAA	chr16_33009519-33009519_+	EKO	124377
AACTACGCAGACTCTGTGAA	chr16_33009519-33009519_+	EKO	124377
AACTACGCAGACTCTGTGAA	chr16_33009519-33009519_+	EKO	124377
AACTACGCAGACTCTGTGAA	chr16_33009519-33009519_+	EKO	124377
AACTACGCAGACTCTGTGAA	chr16_33009519-33009519_+	EKO	124377
AACTACGCAGACTCTGTGAA	chr16_33009519-33009519_+	EKO	124377
AACTACGCAGACTCTGTGAA	chr16_33009519-33009519_+	EKO	124377
AACTACGCAGACTCTGTGAA	chr16_33009519-33009519_+	EKO	124377
AACTACGCAGACTCTGTGAA	chr16_33009519-33009519_+	EKO	124377
AACTACGCAGACTCTGTGAA	chr16_33009519-33009519_+	EKO	124377
AACTACGCAGACTCTGTGAA	chr16_33009519-33009519_+	EKO	124377
AACTACGCAGACTCTGTGAA	chr16_33009519-33009519_+	EKO	124377
AACTACGCAGACTCTGTGAA	chr16_33009519-33009519_+	EKO	124377
AACTACGCAGACTCTGTGAA	chr16_33009519-33009519_+	EKO	124377
AACTACGCAGACTCTGTGAA	chr16_33009519-33009519_+	EKO	124377
AACTACGCAGACTCTGTGAA	chr16_33009519-33009519_+	EKO	124377
AACTACGCAGACTCTGTGAA	chr16_33009519-33009519_+	EKO	124377
AACTACGCAGACTCTGTGAA	chr16_33009519-33009519_+	EKO	124377
AACTACGCAGACTCTGTGAA	chr16_33009519-33009519_+	EKO	124377
AACTACGCAGACTCTGTGAA	chr16_33009519-33009519_+	EKO	124377
AACTACGCAGACTCTGTGAA	chr16_33009519-33009519_+	EKO	124377
AACTACGCAGACTCTGTGAA	chr16_33009519-33009519_+	EKO	124377
AACTACGCAGACTCTGTGAA	chr16_32066255-32066255_+	EKO	15322
AACTACGCAGACTCTGTGAA	chr16_32066255-32066255_+	EKO	15322
AACTACGCAGACTCTGTGAA	chr16_32066255-32066255_+	EKO	15322
AACTACGCAGACTCTGTGAA	chr16_32066255-32066255_+	EKO	15322
AACTACGCAGACTCTGTGAA	chr16_32066255-32066255_+	EKO	15322
AACTACGCAGACTCTGTGAA	chr16_32066255-32066255_+	EKO	15322
AACTACGCAGACTCTGTGAA	chr16_32066255-32066255_+	EKO	15322
AACTACGCAGACTCTGTGAA	chr16_32066255-32066255_+	EKO	15322
AACTACGCAGACTCTGTGAA	chr16_32066255-32066255_+	EKO	15322
AACTACGCAGACTCTGTGAA	chr16_32066255-32066255_+	EKO	15322
AACTACGCAGACTCTGTGAA	chr16_32066255-32066255_+	EKO	15322
AACTACGCAGACTCTGTGAA	chr16_32066255-32066255_+	EKO	15322
AACTACGCAGACTCTGTGAA	chr16_32066255-32066255_+	EKO	15322
AACTACGCAGACTCTGTGAA	chr16_32066255-32066255_+	EKO	15322
AACTACGCAGACTCTGTGAA	chr16_32066255-32066255_+	EKO	15322
AACTACGCAGACTCTGTGAA	chr16_32066255-32066255_+	EKO	15322
AACTACGCAGACTCTGTGAA	chr16_32066255-32066255_+	EKO	15322
AACTACGCAGACTCTGTGAA	chr16_32066255-32066255_+	EKO	15322
AACTACGCAGACTCTGTGAA	chr16_32066255-32066255_+	EKO	15322
AACTACGCAGACTCTGTGAA	chr16_32066255-32066255_+	EKO	15322
AACTACGCAGACTCTGTGAA	chr16_32066255-32066255_+	EKO	15322
AACTACGCAGACTCTGTGAA	chr16_32066255-32066255_+	EKO	15322
AACTACGCAGACTCTGTGAA	chr16_32066255-32066255_+	EKO	15322
AACTACGCAGACTCTGTGAA	chr16_32066255-32066255_+	EKO	15322
AACTACGCAGACTCTGTGAA	chr16_KI270728v1_random_1271174-1271174_+	EKO	15325
AACTACGCAGACTCTGTGAA	chr16_KI270728v1_random_1271174-1271174_+	EKO	15325
AACTACGCAGACTCTGTGAA	chr16_KI270728v1_random_1271174-1271174_+	EKO	15325
AACTACGCAGACTCTGTGAA	chr16_KI270728v1_random_1271174-1271174_+	EKO	15325
AACTACGCAGACTCTGTGAA	chr16_KI270728v1_random_1271174-1271174_+	EKO	15325
AACTACGCAGACTCTGTGAA	chr16_KI270728v1_random_1271174-1271174_+	EKO	15325
AACTACGCAGACTCTGTGAA	chr16_KI270728v1_random_1271174-1271174_+	EKO	15325
AACTACGCAGACTCTGTGAA	chr16_KI270728v1_random_1271174-1271174_+	EKO	15325
AACTACGCAGACTCTGTGAA	chr16_KI270728v1_random_1271174-1271174_+	EKO	15325
AACTACGCAGACTCTGTGAA	chr16_KI270728v1_random_1271174-1271174_+	EKO	15325
AACTACGCAGACTCTGTGAA	chr16_KI270728v1_random_1271174-1271174_+	EKO	15325
AACTACGCAGACTCTGTGAA	chr16_KI270728v1_random_1271174-1271174_+	EKO	15325
AACTACGCAGACTCTGTGAA	chr16_KI270728v1_random_1271174-1271174_+	EKO	15325
AACTACGCAGACTCTGTGAA	chr16_KI270728v1_random_1271174-1271174_+	EKO	15325
[truncated: 117,156 more rows]

## Sheet: S5
Gene	Sequence	Hit coordinates in GRCh38
RFC2	TGTACCGGAGGACTGCACAG	chr7:74240059-74240082(+)
GPT2	TTACAGAGGAGGCTACATGG	chr16:46922247-46922270(+)
RBM5	CAAGTGATAAAACTCCACGA	chr3:50100549-50100572(-)
RBM5-AS1	CAAGTGATAAAACTCCACGA	chr3:50100549-50100572(-)
ITPKA	GAAGTCGATGAGCCACACGC	chr15:41503008-41503031(-)
MAMDC2	TTATCTGGTAGACCAAACGG	chr9:70108301-70108324(-)
MED13	TGTCACAGGAAACAGAATAG	chr17:62063223-62063246(+)
DNAH7	TGACACGGGAGAAATCACGG	chr2:195872323-195872346(+)
CXXC1	TGTGGCGCAAGGCAACACGT	chr18:50283724-50283747(+)
FCSK	AGGAACAGACAGCAGCATGT	chr16:70466921-70466944(-)
ACVR1C	TTTACTGGGAAATAGCCCGG	chr2:157541102-157541125(-)
DNHD1	ATGCCCAAGAGACTATACGG	chr11:6539903-6539926(+)
GARS1	TGAGACCAGAAACTGCACAG	chr7:30612100-30612123(+)
HLA-DQA1	AGAGGAAGGAGACTGCCTGG	chr6:32641414-32641437(+)
MAPKAPK5	AAAGTCACACAACTTCACTG	chr12:111871088-111871111(-)
SETD1A	AGTGCTGGTGAAGAGCACAC	chr16:30961432-30961455(-)
SORCS1	GTGGTACGGAAACAACACGG	chr10:106620426-106620449(-)
SLC7A1	ATACCGTAAGACCAACACAC	chr13:29519442-29519465(+)
SEPTIN3	TCGGCCGAAAAACTCCATGG	chr22:41992730-41992753(+)
NPFFR2	GATGTTGGCAAACAGCACAG	chr4:72147207-72147230(-)
TMEM145	AGCATAGCAGAACCACACGT	chr19:42317784-42317807(-)
SLC32A1	GGTGTAGCAGCACACAACGG	chr20:38727524-38727547(-)
SLC7A6	AGGACAGGGCAACAGCAATG	chr16:68291598-68291621(-)
PTPN3	TATGGAGTAGAACTGCACAG	chr9:109436886-109436909(-)
DRG1	GGAGTAAGGAAGCACCACTG	chr22:31427097-31427120(-)
BAAT	GAGACCAGAAGAGACCCATG	chr9:101371160-101371183(+)
HARS1	AGGGCTGGATTACTACACTG	chr5:140676847-140676870(-)
THADA	AATGACTGGAGACACCACAG	chr2:43551834-43551857(+)
ACSL3	GTGGTGAAGAGTAACCAATG	chr2:222922791-222922814(-)
TEX261	GTAGAGGCCAATCAGTACAG	chr2:70991953-70991976(+)
LUC7L3	TTGATGGGAAAACAACACAT	chr17:50744753-50744776(+)
GPR37L1	GATGCAAAGGAGCAGCACTG	chr1:202128344-202128367(-)
ERGIC3	AAAGTACTGGAACATCATGG	chr20:35556206-35556229(-)
ATP13A2	ACTGTGCAGAGACACACCGG	chr1:16997101-16997124(-)
DHX9	AAAGAGAAGCAACTGCAGGG	chr1:182883562-182883585(-)
SIM1	AGGTTCCTGGCGAAACACGG	chr6:100447357-100447380(-)
NIPA1	GGAGTGGATAATCAGCACGA	chr15:22820392-22820415(-)
UTP20	AATATGAGGTAACACCACGA	chr12:101299812-101299835(-)
ABCG8	GCGCAGGAGAGTCAGCATTG	chr2:43852442-43852465(+)
SPACA9	GAGGCCCGGAACCACTACGG	chr9:132888326-132888349(+)
ARID1A	TGAGCCTGAGAGGAAGATGT	chr1:26767848-26767871(+)
KDM2A	ATGGATGTGATACCAAACAG	chr11:67215914-67215937(-)
TEX261	ACTGATAGAAGAATACACAG	chr2:70993727-70993750(-)
NCR3LG1	AGAGTGGGGACGCCTCACTG	chr11:17356881-17356904(+)
ATF3	TGAGCCCGGACAATACACGT	chr1:212619459-212619482(-)
ARHGEF33	AGTGTGAGATAAATACTCGG	chr2:38956963-38956986(-)
IARS2	GATGACGGAGACCAAAACAC	chr1:220102386-220102409(-)
ACVR2A	ATGGTGACAAAGATAAACGG	chr2:147896396-147896419(+)
ARHGEF4	GAGCCGGGAGAGCTCCACGC	chr2:131041278-131041301(-)
SMIM39	GAGCCGGGAGAGCTCCACGC	chr2:131041278-131041301(-)
PCNX2	TTAGTGGGGAGACATACATG	chr1:232999204-232999227(+)
ACSS1	GATTACAGGACACAGCTACG	chr20:25021457-25021480(-)
YES1	AAATTGGTGAAACACTACAC	chr18:745706-745729(-)
VSX2	ACTGAGGGAGAACAGCATTG	chr14:74260732-74260755(+)
SFXN1	GGAAACAGGGCACAACACAG	chr5:175522390-175522413(-)
TMCO4	GATGGAGACACACCCCCCAG	chr1:19739876-19739899(+)
FBN1	TCTGATGGGACACATCTCAG	chr15:48520665-48520688(+)
RND1	GCAGCCAATGAGCAAAACGC	chr12:48861074-48861097(+)
A4GNT	GATTAGAGGAAGCAACACAC	chr3:138124364-138124387(-)
CNR1	GATGAACAGAAGCAGTACGC	chr6:88144404-88144427(+)
SLC38A5	AACAAGGAAAAACAGCATGC	chrX:48462235-48462258(+)
CYREN	ACAGTGATGAGAGAGCGTGG	chr7:135164760-135164783(+)
TMEM140	ACAGTGATGAGAGAGCGTGG	chr7:135164760-135164783(+)
ME2	GAGCAGGCAAGACCAACCGT	chr18:50912897-50912920(-)
DUSP7	CTCGTCGTAGAGCAGCACGG	chr3:52055952-52055975(+)
DNAH8	ATGGACAGGAAGCATATCAG	chr6:38951444-38951467(-)
AP1S1	TCAGCCGGCAGGGAAAACTG	chr7:101156612-101156635(+)
MAP4K5	CAGACTGTAAAGCTCCACAG	chr14:50435014-50435037(+)
RHOG	GAGGGTAGGAGAGTGTACGG	chr11:3827918-3827941(+)
ACACB	GGAGCGCATGCACTTCACGG	chr12:109167920-109167943(-)
IFIH1	AGGGAGTGGAAAAACCAGAG	chr2:162288214-162288237(-)
CD44	CTGTGCAGCAAACAACACAG	chr11:35180327-35180350(+)
ACER1	AAGGAGGGGAAATAGCAGCG	chr19:6312163-6312186(+)
IMPA2	AGTGATTGGAAGCTCCACAT	chr18:12028847-12028870(+)
MTHFD1	AGGGCTCTCAAGATGCACGG	chr14:64442369-64442392(+)
RTKN	GCAGCAGGAACACAGCCCAG	chr2:74430339-74430362(+)
CRISPLD2	CATGTGCACGCACTACACAC	chr16:84849495-84849518(+)
SPSB4	AGCGCATGGTGACTTCACAG	chr3:141066757-141066780(-)
GBA2	GTAGCGGGGAAACTGTCCGG	chr9:35740887-35740910(-)
EIF4E	AAACTTGGCAAGCAAACCTG	chr4:98891274-98891297(-)
ABLIM1	ACAGTCGGGATGCCAAACGG	chr10:114487990-114488013(+)
ZDHHC6	GCAGCATGGATACAACCCAG	chr10:112442234-112442257(+)
PSMD1	ACAACAAAGAGACAACACTT	chr2:231138750-231138773(-)
PPT2	ATAGAGGTTAGACCGCATGG	chr6:32155900-32155923(-)
PPT2-EGFL8	ATAGAGGTTAGACCGCATGG	chr6:32155900-32155923(-)
VAT1	GAAGTCAAAGAGGACCATGT	chr17:43018637-43018660(+)
PYGB	CAACGTGGGAGACTACATCG	chr20:25277244-25277267(+)
CACNA1C	GAAGAGGAGAAGGAGCAGGG	chr12:2581648-2581671(-)
ADCY4	CAGGCGAGTGCACATCACAG	chr14:24329513-24329536(-)
IGF1R	GATCAGGGACCAGTCCACAG	chr15:98707924-98707947(-)
TKFC	TATCGTGAAGAACTACACTG	chr11:61339266-61339289(+)
GREB1	GCAGATGAAGAACTACACGT	chr2:11610774-11610797(+)
SORL1	TGGACGCAGAGGCTGCACGG	chr11:121452421-121452444(+)
NFATC1	CATCGGGAGGAAGAACACAC	chr18:79451019-79451042(+)
VWA8	CAAATGGAGACACTGCCTGG	chr13:41833465-41833488(-)
NBAS	GAAGAAAGGGAACCATCCAC	chr2:15415664-15415687(+)
RAB8A	GGAGAAGCGGAACAGGACAC	chr19:16111965-16111988(-)
MCHR1	TCTGGCATACAGCCACACAG	chr22:40681392-40681415(-)
RAB40C	CTTGTCGATGAGGTGCACGG	chr16:627386-627409(-)
TTBK2	GTGCAGTTGAGAAAGATTGG	chr15:42872741-42872764(-)
ABCA2	GATGACAATGAGGAACACGT	chr9:137011472-137011495(+)
KCNH5	ATTATAAGGAACCATAATGG	chr14:62981108-62981131(+)
SLC25A25	GATGTGGTGGAGACACCTGG	chr9:128103745-128103768(+)
ATP2B3	ATGGCTGGCAGAGTGCACGC	chrX:153548718-153548741(+)
ETNK2	ATTGTGACAAAACACCACAG	chr1:204141354-204141377(+)
NFATC2	CATTGGAAGAAAGAACACGC	chr20:51474063-51474086(-)
MYO5C	AGAGTGGCAGAGTTGCTCAG	chr15:52261058-52261081(-)
MAPK14	AAAGAACCTACAGAGAACTG	chr6:36052778-36052801(+)
HECTD1	GTCACAGGAGAACTACACAA	chr14:31133236-31133259(-)
YPEL1	AGAACTGCAAGACCACGCTC	chr22:21703378-21703401(-)
AQP4	ATGGCCAAAGCACTGCACCA	chr18:26862358-26862381(+)
ANKRD13D	GCAGGTTCAAGGCAACACTG	chr11:67300985-67301008(+)
DMD	TGTCTTGTAAAAGAACCCAG	chrX:32573779-32573802(+)
TBCK	CAAGTAGTAAGGTATCCCAG	chr4:106193719-106193742(+)
AGT	AGAGCGTGGGAGGACCACAG	chr1:230710136-230710159(+)
CANT1	AAGGACGAGCGTCTGTACGT	chr17:78995172-78995195(-)
MYBPC3	CCTTGGTGGACACCTCACAG	chr11:47348462-47348485(+)
MTFP1	AGAGAGAGGCAGCACACACG	chr22:30427277-30427300(-)
CEMIP2	AATGACTATAGAATGCACGG	chr9:71746210-71746233(+)
TES	AAGAATGAGAAGCTATACTG	chr7:116251903-116251926(+)
GCGR	GGGGACGACGAACAGCATGG	chr17:81811888-81811911(-)
ATP6V0E2	CAAGAGGTAACAGCAGACGG	chr7:149875623-149875646(-)
PDGFRA	CTGCTGATGAAAGCACACGG	chr4:54278493-54278516(+)
ZDHHC23	GATCACAGAGTACCACACGC	chr3:113958379-113958402(-)
COL6A1	GTACCGGCGCAACTTCACGG	chr21:45986978-45987001(+)
RHEBL1	GCGGAGACTCACCTACACAG	chr12:49069721-49069744(+)
POLR1A	AGGGAAGGGGAGCTGCTCTG	chr2:86052968-86052991(-)
FYN	TGTGACAGGGAACTACTAGG	chr6:111700223-111700246(+)
IREB2	AAAATCTTGAAGAAGAACAC	chr15:78463062-78463085(-)
ATP6V0A2	AGAGGCTGGGAGCAAAACTG	chr12:123726263-123726286(+)
DNALI1	ACTGTGAGTAGAGTTCCCTG	chr1:37559467-37559490(-)
GRIK2	AAAAACTGAAAGCACCAAGC	chr6:102055503-102055526(-)
FBXO42	GTATCAGGAACACAAAACTG	chr1:16315204-16315227(-)
SLC23A2	GTAGCCCCAGAAATATACAC	chr20:4902443-4902466(+)
SLC7A2	AATGCAGTCAAATCCCACAA	chr8:17550401-17550424(-)
BCS1L	GTGGACCTGAAGGAGTACGT	chr2:218663164-218663187(+)
CEP85	TAAAGTAGAAGGCATCACAT	chr1:26255236-26255259(-)
ANKMY2	AGGTAATAAAGACATCACAT	chr7:16625060-16625083(-)
TMEM201	GATCCGGTAGAGCAACACGC	chr1:9589012-9589035(-)
SLC1A3	CAGGAAGAGAATACCCACGG	chr5:36679631-36679654(-)
TRIP6	GCCGCGGTGACACACCACGC	chr7:100871633-100871656(-)
MGRN1	AAAGGCAGCCAAGAGCACGT	chr16:4665122-4665145(-)
ATP9A	CTCGTGTAAGAACACCAGGG	chr20:51604823-51604846(+)
RIPOR1	GGGGCATCGCGAGTACACGG	chr16:67540183-67540206(+)
ITPR1	GAGGCGGGCATATTTCACGG	chr3:4673329-4673352(-)
HEXA	TATACGGTTCAGGTACCAGG	chr15:72346581-72346604(+)
SLC35G1	ATAGTATATAAGCATCATGG	chr10:93900816-93900839(-)
SLC10A2	AGTGAAGGAGAGCTGAACGA	chr13:103049370-103049393(+)
DLL3	GCAGCCCGTAGAACCCACGC	chr19:39505257-39505280(-)
MICAL3	TGGCTGTACGGAGACCACAG	chr22:17904796-17904819(+)
NMNAT2	GCAGGCGAGCAAGATAACGT	chr1:183418225-183418248(+)
SEPTIN2	CCACTTCCACAACACCCCAG	chr2:241343828-241343851(-)
DDX23	AATGCTTGCACACTGCACGG	chr12:48831290-48831313(-)
SLC7A14	TGTCAGGCAGATGACCAGGG	chr3:170486233-170486256(+)
FRAS1	ATGGCGTGGAGGCTGCACGA	chr4:78466226-78466249(-)
ATAT1	TGAGAATATAAACAACATGG	chr6:30627685-30627708(-)
EIF2S3	GAAGAGTTGAAAAACACTGG	chrX:24073241-24073264(+)
SLC29A1	AAAGTCAAGAAACAGGACAC	chr6:44232356-44232379(-)
PDE6G	GGTGGTTGAAGGCCTCCCAA	chr17:81651111-81651134(+)
RGR	GCAGTGCAGCCATCGCATGG	chr10:84248998-84249021(+)
LIG3	ATTGCTGGACATCTTCACTG	chr17:35004274-35004297(+)
LAMA1	GAATGGGAGAGAATATCACT	chr18:7080000-7080023(-)
AP5M1	AGTCAAGAGAAGTTACACAA	chr14:57280280-57280303(-)
SRP14	GAAGAAGAAGATCAGCACTG	chr15:40038280-40038303(-)
MTMR11	CAGCCCTGGAAGGAACACGA	chr1:149932277-149932300(-)
RAB11FIP5	GATGAGCGAGCGGTGCATGG	chr2:73112423-73112446(+)
EPB41L3	GAAGCGAATAGTCATCACGG	chr18:5395089-5395112(-)
NRXN3	CTGGAAGAAGAGGTGCATGG	chr14:78966300-78966323(-)
CLTC	TCGTCCTAGAAACTGCATGG	chr17:59685722-59685745(+)
FKBP15	ATGATTCTGAAAGAGCCAGC	chr9:113199825-113199848(+)
A2ML1	ATAGCAACAGGATTGCACAG	chr12:8835513-8835536(+)
GET1-SH3BGR	TAGTAGGAAAGGCTACCAGG	chr21:39393248-39393271(-)
GET1	TAGTAGGAAAGGCTACCAGG	chr21:39393248-39393271(-)
E2F1	AAGGTCCTGACACGTCACGT	chr20:33677512-33677535(+)
BHMT2	GGAGAAGAGAGGCTATGTGA	chr5:79077544-79077567(+)
ELF1	AGACCATGGGAAGAGCACTC	chr13:40942950-40942973(-)
SPTBN1	AAAGTGGATAAACTGTACGC	chr2:54649010-54649033(+)
SLC5A2	AGAGCAGAAGAACAGCACAA	chr16:31489261-31489284(-)
ACSL1	TCTGAGGAACGTCAGCACAG	chr4:184765908-184765931(+)
SLC25A43	AAATAGTAGAAAAAGCATGG	chrX:119406624-119406647(-)
SARS1	GGACTGGTAGAACTCCTCTG	chr1:109236046-109236069(-)
DOCK2	GGTGTGGAGAAGGAGCGTGT	chr5:170041110-170041133(-)
SERINC4	TAAACCTTGACAATCCACAG	chr15:43796170-43796193(+)
RDH10	TATCTGACAAACCTCAACTC	chr8:73319183-73319206(-)
DNAH9	CAGGTTGAAAGTCCACACGT	chr17:11969441-11969464(-)
SYT12	TGAGCGCAACGTCAGCACGG	chr11:67043750-67043773(+)
MTA2	AGATCCAACAGGAAGCACAG	chr11:62595816-62595839(+)
SERPINC1	AAAGCCGTGGAGATACTCAG	chr1:173914604-173914627(+)
GALNT16	AATGATGGGACTCACCACGC	chr14:69331470-69331493(-)
CACNA2D2	GGTGACACGGAACTACACCT	chr3:50375668-50375691(-)
SLC6A17	CAGCACAGCAAACACCACGA	chr1:110192149-110192172(-)
BAIAP3	CATGACGGTGAACAACACAC	chr16:1348130-1348153(-)
FANCI	GAAATGAAAGAATAACACAG	chr15:89307639-89307662(-)
NIPAL4	GCTACCTGAAAGATGCAATG	chr5:157467063-157467086(+)
DHX57	TGAGAGCAGGATCCAAACAG	chr2:38823027-38823050(+)
KCTD20	CATCCGTCAGCACAACAATG	chr6:36481676-36481699(-)
TBCK	TAAACATGGTAAGAAACCAA	chr4:106194720-106194743(+)
DPM2	TACCAAGAGAATCACCCAGG	chr9:127937430-127937453(+)
SPOUT1	GAGGCAGGAAGCCAGTCGGA	chr9:128824771-128824794(+)
GPI	TGAGAAGATCAACTACACCG	chr19:34366829-34366852(+)
AMDHD1	GATGAGGGCTGGCACCACGC	chr12:95956809-95956832(+)
MARK2	GTAGCCCAGGAGCAGATAGG	chr11:63901034-63901057(-)
ALLC	ATGGTTGGGAAACTGCAAGA	chr2:3696301-3696324(+)
RASSF4	ATAGGCTGGAGTAAACACGG	chr10:44989274-44989297(-)
SUPT5H	GGTGGAGTGCAGCTCCACAC	chr19:39473050-39473073(-)
TRIM10	CACAGGGGGGAGACACACGT	chr6:30154312-30154335(-)
GRIK3	ACTGTCGTCATAGACCACGG	chr1:36880637-36880660(+)
ZNFX1	AATGTGGGGGGTCAAAAGGC	chr20:49251577-49251600(+)
PLBD2	CATGCACTGGATGAACACGG	chr12:113372656-113372679(+)
ARG2	CATCAACCCAGACAACACAA	chr14:67645687-67645710(-)
PRSS12	ACGGCCCGGAGAGAGCTGGG	chr4:118282045-118282068(-)
BRINP1	TGTGGCTGAGATGAGCAGGT	chr9:119248966-119248989(+)
PHAF1	TTGCCCAGGAAACAGCTCAG	chr16:67134367-67134390(-)
YTHDC2	TGGGTCTGGAAAGACCACAC	chr5:113526763-113526786(+)
TMEM106B	AGGGCAAGAAAACCAACTGG	chr7:12218455-12218478(+)
CGAS	GAAATTAAGAAGAAACATGG	chr6:73428797-73428820(-)
SPSB1	GTACCCGACAGAGTGCAGGG	chr1:9356255-9356278(-)
ARAP1	GCTTGCAGATAACAACACAG	chr11:72707183-72707206(+)
C3	AATGAACAGAGATACTACGG	chr19:6686142-6686165(-)
DDX51	CTGTTGGGGCAGAAACACAG	chr12:132142317-132142340(+)
ERGIC1	GTGGTGATGAATCTGTACAG	chr5:172935286-172935309(-)
CDC42BPB	GATCAGCCCAACCATCAGGG	chr14:102952519-102952542(+)
USP13	ATTTCGCTGAAATCCCATGG	chr3:179764118-179764141(-)
GBF1	GATGCGCCAGAGCTGCACAA	chr10:102361799-102361822(-)
GPR161	ACGGATGACCAACCAAACAG	chr1:168097100-168097123(+)
AHCYL1	AGATGTTACAAGCAGACCAG	chr1:110012934-110012957(-)
HSDL2	GTTTGGTTCAAACAGCACTG	chr9:112416922-112416945(+)
USP7	AGAAAATGACATCAACGCGG	chr16:8899671-8899694(+)
TMEM245	GATGAAGTAGACCAGCACCG	chr9:109119685-109119708(+)
TFIP11	CAAGGAAGAAGCCACCTACG	chr22:26510115-26510138(-)
TMEM174	GATGCCTGAGAAGAGCAAGG	chr5:73173355-73173378(-)
TDRD1	AGAAGCGTAAGCCAAAACAG	chr10:114211886-114211909(-)
CERK	ATGGAGGCTAAGGTGAACAG	chr22:46712184-46712207(+)
KIF1A	GCGGTGTGCACGGAACACCG	chr2:240718130-240718153(-)
CACNA1D	AAACGTGACAGACTTCACGG	chr3:53722360-53722383(-)
ZZEF1	ACAGCGGTATCGATGCCAGG	chr17:4054099-4054122(+)
SLC12A4	GAGGATGGAGATGATCACAC	chr16:67952233-67952256(+)
HEPHL1	GATGTGCGAATGGTACACCC	chr11:94063639-94063662(-)
TDP1	AGGTGTGTATGACAACCCGG	chr14:89980569-89980592(-)
TGFB3	GATGTGGCCGAAGTCCAAGG	chr14:75980788-75980811(+)
XPO1	AGTGAGCTCTCAAAAAACGT	chr2:61492372-61492395(+)
MAU2	GATGTGGCCCAGAAGCACGA	chr19:19349389-19349412(-)
SDK1	GTTCCACAGGAACTGAATGG	chr7:4049395-4049418(-)
GPR161	AAGGCACGCAAGGTGCACTG	chr1:168096932-168096955(-)
CADM1	CTATGTTTGAAGCTTCACAG	chr11:115214646-115214669(+)
ANKS1A	AGCGCAGTATGGCCACACAG	chr6:34981721-34981744(+)
PSMD2	GATATGGGGAGCCTACACTC	chr3:184307360-184307383(+)
ADGRA1	GGTGCCCAGGAAGTACACAC	chr10:133128396-133128419(-)
PRKD3	AAAGAGGAAGAGCAGCACAA	chr2:37277909-37277932(-)
CLCN7	CGACGAGTAGATCAGCACGA	chr16:1452802-1452825(+)
RTTN	AGAATGGAGACACAAAACTG	chr18:70190566-70190589(+)
TRPC4	GAACAAAAAAGTCAAATAGG	chr13:37692098-37692121(+)
ERP44	ATGATGAAGAGAGAATACAG	chr9:100022138-100022161(-)
GLT8D2	ATGAAACACAATCAGCATTG	chr12:103993437-103993460(+)
MRPL38	AGAGCAGGAAGGCAAGACGG	chr17:75899567-75899590(+)
ACSF2	AATGTCCACGAACATCGTGG	chr17:50463837-50463860(-)
MCMBP	GGTGCCTGGGGAATCTACGT	chr10:119857345-119857368(-)
SCPEP1	ATAGAGCCACCAGAACATGT	chr17:56981150-56981173(-)
KALRN	CAGCCAGCGGAGAATCACGG	chr3:124697640-124697663(-)
FBXO45	ATAACCTTGGCACTGCATGG	chr3:196577666-196577689(-)
NMT1	GATCCGAGAGATCACCAGGC	chr17:45098456-45098479(+)
TPP2	GTTACGGAGAAGCAACTCAC	chr13:102627890-102627913(+)
TOM1L2	CGGGAACCGGAACTACAGAG	chr17:17898612-17898635(-)
DEPDC5	AGCACAAGGAAACTACCTGG	chr22:31798612-31798635(+)
OSGEP	TGTGAGTGGAGGAAATACGC	chr14:20451972-20451995(-)
DUOX2	ATAGTGGTTGAAGATCTGAG	chr15:45109522-45109545(-)
ANO5	ATGTAGCAAAGACTGACAGG	chr11:22259559-22259582(-)
AP3B2	AAAGCTTACAGACAACATCC	chr15:82677272-82677295(-)
ARHGEF17	TGGATGGTAGAGACACACGT	chr11:73365480-73365503(-)
MAU2	ACAGGAGAGTAACAACATGG	chr19:19354350-19354373(+)
TTLL1	AATATAGAGAGAGATCACGT	chr22:43064275-43064298(+)
SCARB2	ACAGTTGACGAATTGCTCTG	chr4:76179592-76179615(-)
SLC10A2	GTATAGATAAGGAGGCACAG	chr13:103058313-103058336(+)
DOCK1	TGTGGCGGAAGGTAAACCGA	chr10:127026386-127026409(-)
AGO4	TGAGCGAGTGCACCTCACAT	chr1:35850947-35850970(-)
GUCY1A1	GATGCCGGGAAGAATCAGGG	chr4:155710796-155710819(-)
BRS3	TCAGCCAGTAGAGAGCAAAG	chrX:136492152-136492175(-)
CAPN3	GAAAGGTGGGAACACCACAG	chr15:42388951-42388974(+)
PRC1	AGAAGTGGGAAGAAACCTGG	chr15:90979175-90979198(-)
CHD5	GAGGGAGTAAAGGAACACGA	chr1:6142422-6142445(+)
PIAS4	GATGAGGGACACCCGCACAC	chr19:4033144-4033167(-)
RGN	ATACTGGAGACTCACCACAC	chrX:47081185-47081208(-)
KCNJ8	GGACGGCAATCACAGCATGG	chr12:21766393-21766416(+)
MYO19	TAGGAGGTAGGTCTGGACTG	chr17:36514505-36514528(+)
KDELR2	CAGGTAGATCAGGTACACTG	chr7:6469706-6469729(+)
TDRD12	ATTGTGAGGAGCTAAAGTGC	chr19:32738868-32738891(+)
SPEG	AATGAGCACGAGGTACCGAG	chr2:219490578-219490601(-)
PPARA	TCTGTCGGGATGTCACACAA	chr22:46218379-46218402(+)
CIAO2A	AGAGTCGCCAAAGAGCAATG	chr15:64088691-64088714(+)
NUP107	AACAGGAGATGGTCACATGG	chr12:68700810-68700833(+)
WNT11	GTTGGGGGCGAGCTCAATGG	chr11:76196504-76196527(+)
PCCB	GGCACAGCACAGGAATACGG	chr3:136327153-136327176(+)
CLCA2	ACTCATCGAACACACCCCAA	chr1:86430892-86430915(-)
KDM4A	TGAGCCTGACCACTTCACAC	chr1:43697916-43697939(-)
CAPN9	ATAGCCGATTGTCAGCACAT	chr1:230780301-230780324(-)
HERC3	GAAGTGGAGATCGACCACAG	chr4:88681222-88681245(-)
LRRK2	TGTGCCAACGAGAATCACAG	chr12:40310446-40310469(-)
TOR1A	AGCATGTGGAAAGTGCAATG	chr9:129822601-129822624(+)
HAPLN2	TAGCCCCGAAAACTTCCAGG	chr1:156625199-156625222(-)
AHSG	AGACACTGTAAACTCCACAT	chr3:186618551-186618574(-)
ADGRL1	CAGGACGTCGAGGAGCATGG	chr19:14159473-14159496(+)
L3MBTL2	GTGGTGGACACAGTAATCGG	chr22:41224106-41224129(+)
TPP2	AGAACTGGGTCCAAACACTG	chr13:102644987-102645010(+)
AKR1A1	TAGCAGCACAATCAATGTGG	chr1:45566606-45566629(-)
MYRF	ACAGAACCAGAACTACACGC	chr11:61776822-61776845(+)
MRPL4	GGAGTACGGAGTCCCCCCAG	chr19:10258489-10258512(-)
CTRC	GAAGCCGGTAGTCTACACCC	chr1:15445697-15445720(+)
DYNC1H1	GCTTACGATACGCACCACTG	chr14:102043938-102043961(+)
NDP	AGTGACAGGAGAGGATGTAC	chrX:43949818-43949841(+)
NDP-AS1	AGTGACAGGAGAGGATGTAC	chrX:43949818-43949841(+)
DNA2	AAAGACTACACACTCATCGT	chr10:68431901-68431924(-)
KCNT1	CTGCAGTGGGAGCACCACGA	chr9:135759836-135759859(-)
CHDH	CAACTGGTGCTACCACACAG	chr3:53823677-53823700(-)
APLP2	GAGAGGTCGAAGTACCAACG	chr11:130123658-130123681(-)
DET1	GGCACACAGAGGCAGTACGC	chr15:88516915-88516938(-)
ATP6V1C1	TAAACAAGGTGACATTACAC	chr8:103062981-103063004(-)
KLF1	CAGAGCGCGAAAAAGCACGT	chr19:12884919-12884942(+)
ZSWIM5	GACGCAGGGAGATGGTACGA	chr1:45020090-45020113(-)
CRAT	GCAGGCCAGATGCTGCATGG	chr9:129100559-129100582(-)
CPNE2	GATGCTGGTCCACAGGACTG	chr16:57119256-57119279(+)
SAMD11	TGGCTGTGGAGAGTACACTC	chr1:943355-943378(+)
RENBP	ATGACGGAGCAGAAACCAGC	chrX:153941615-153941638(+)
SLC7A2	TCACCTGAGGATGAGAACAC	chr8:17558378-17558401(-)
INPPL1	AGAATCCGGTCACACCATGA	chr11:72233455-72233478(-)
SVOPL	GATGGTGGGGATGATCACAG	chr7:138649074-138649097(+)
CD1C	GGAGACCCAAGAGAAATCGG	chr1:158292309-158292332(-)
CDCP2	ATGGAAGGTGAGCAGCACCG	chr1:54144673-54144696(+)
ZCCHC4	AAGGGAAAGAAGAAACTCGG	chr4:25314075-25314098(+)
GRXCR1	AGGTTGTCCGGACCACACGA	chr4:42962941-42962964(-)
PDZD7	CGTGGGGGACAAGATCACGG	chr10:101023571-101023594(-)
NFATC4	GCTGCCTGAGAACAACATGG	chr14:24373343-24373366(+)
ATP5F1B	AATGGCACGCGACAGTACAG	chr12:56640099-56640122(+)
TERF2IP	TCGACGCTCATCCTGCACGG	chr16:75648008-75648031(+)
NEGR1	AACGTGACACAGGAGCACTT	chr1:71592878-71592901(-)
GPRC5D	AAAGAGAAAGTAGCGTACGG	chr12:12950096-12950119(+)
ATP8B2	AATGAAGAACATGAGCACGG	chr1:154346342-154346365(-)
PMPCA	CTTACGTTGGAAAAGCATGG	chr9:136412845-136412868(+)
AP1G2-AS1	GCTGTTGGTAATGAGCAGGT	chr14:23566569-23566592(+)
AP1G2	GCTGTTGGTAATGAGCAGGT	chr14:23566569-23566592(+)
DENND5B	TTGAAATGGGAACAAAAGTG	chr12:31460322-31460345(+)
HID1	CAGCTGTGAATACATCTGGG	chr17:74962288-74962311(-)
HECW1	GATACGGTGGAAGATCCAGT	chr7:43561832-43561855(-)
CTDSPL	GGGCCCGGAACACACCCCAG	chr3:37975737-37975760(-)
CPAMD8	CAGGAGAGCAACCACCACGT	chr19:16914444-16914467(+)
CHN2	GCAACCAGGATGCTACACGC	chr7:29398456-29398479(+)
FRY	AAAGCAACACAGCTACTCAG	chr13:32147363-32147386(+)
SEPTIN3	GAAGCAGGGCAAACTCACAG	chr22:41994302-41994325(-)
SLC4A7	ACAGTATAGGAAAAGAATCG	chr3:27409418-27409441(+)
NPSR1	GCTGAGGGACACCAGGACGT	chr7:34811791-34811814(-)
SYNE1	CTATCGCCGAAACAGAACTG	chr6:152505225-152505248(-)
PLCG1	TGACTGCCACAGATCCACAT	chr20:41172593-41172616(-)
SSC4D	CAGCTGGCGACACACTACGT	chr7:76400463-76400486(+)
TKFC	GAAGATGGGAGGCTCATCTG	chr11:61345341-61345364(+)
PLA2G4E	GTTGAGTGGAAACTTCACGT	chr15:42005995-42006018(+)
RHOBTB2	GATGTGGTGGAGACACCAGT	chr8:23015659-23015682(-)
CPNE5	GTTGGCACAGAACTGCATGG	chr6:36778927-36778950(+)
GPR174	GAGGAGTGGAAAGAGTACAC	chrX:79171449-79171472(-)
DROSHA	TAGGCGGGGAGACTGTGATC	chr5:31495296-31495319(+)
MMP2	GATTCGAGAAAACCGCAGTG	chr16:55484098-55484121(-)
LIMS2	AGTGTGAGAAGCCATTCCTG	chr2:127640949-127640972(-)
COQ4	AATGCACCCAGGATGCACAT	chr9:128332893-128332916(-)
GCNA	GATACCATCAATCAGCCAGG	chrX:71612396-71612419(-)
SLC4A2	ACAGTGGCAGCAGCCAACCA	chr7:151075360-151075383(-)
KDM2B	GCCACACACAAGGCACACGG	chr12:121445379-121445402(+)
ANPEP	AATGACCTGTGGCTGAACGA	chr15:89803946-89803969(-)
NRBP2	AAAGGAGAAGATGTCCACAG	chr8:143838900-143838923(+)
UBR4	GATGTGCAGTGTCAGACAGT	chr1:19120184-19120207(+)
AKR1A1	AGATAGCAGCACAATCAATG	chr1:45566609-45566632(-)
SEPHS2	GTAGAGGTCACTCAGCACGT	chr16:30445238-30445261(+)
GUCY2F	GAGGCCTGAAGCCACCATGT	chrX:109388621-109388644(+)
CACNA1I	TGACGATGAAGAAATCCAGG	chr22:39600623-39600646(-)
SZT2	AATAGAGGAGAAATGCCCGG	chr1:43419876-43419899(-)
SEMA4B	GATGGCAGGACCCTGTACGT	chr15:90217512-90217535(+)
TRAM2	GTAGAAGCACCAAATCACCG	chr6:52516017-52516040(+)
IARS2	GAAGGAAAAGACCAGCTCGG	chr1:220134430-220134453(+)
PCNX1	ATGAAGGGGACCCTGCATGG	chr14:71102077-71102100(+)
SCYL1	AGGAGCTGGAGATCTCCTGG	chr11:65526005-65526028(+)
CAD	AGGAGGGGCGCACCACACAG	chr2:27233657-27233680(-)
MSR1	AGGGTGGAGATACTCCACAG	chr8:16120533-16120556(-)
HTR3A	GATGGACCAGAGCATAACCA	chr11:113989725-113989748(-)
PHACTR4	AAAAACGAGAAATTAAACGT	chr1:28490977-28491000(+)
MIP	GGTAACGCTATACAGCACAG	chr12:56454289-56454312(+)
BACH2	TGCGCAGGAACTCAGCACAG	chr6:89951753-89951776(+)
TMEM230	GCCAATCAAAAACAGCACAG	chr20:5106241-5106264(+)
SLCO3A1	GACGCCCAGGGGCTGCACAG	chr15:91916386-91916409(-)
LENG1	GGGAAGAAGAGACAGCACGG	chr19:54156822-54156845(-)
CYP4Z1	CCCACAAGGGAACAGCACAT	chr1:47068671-47068694(-)
GGCX	ATAGTTCCAAAGGGGCACGT	chr2:85556199-85556222(+)
SLCO5A1	TAACACAGCCAGCCAGACAA	chr8:69682206-69682229(+)
HDAC4	AGGGAGCCGGACGAACACGG	chr2:239095024-239095047(+)
ADCY7	TAGCCGGGTGCACATCACGG	chr16:50301078-50301101(+)
NIT2	TGCCTGGGGACACAGCACCG	chr3:100352469-100352492(+)
GTPBP4	CATACAGGACCGCAGCACGG	chr10:1000759-1000782(-)
NDUFAF2	AGGGAAGTGAAGGAGCACGT	chr5:60945303-60945326(+)
UGP2	GTGGTGGTGAAACTCAATGG	chr2:63882534-63882557(+)
DNAH5	GTTTTGGATGAACTGCACAG	chr5:13717341-13717364(+)
DAO	CGTGATTGTCAACTGCACTG	chr12:108894282-108894305(+)
SLC12A6	AAAAAGGATACAAACAAAGG	chr15:34250619-34250642(+)
HDAC3	TGTCAATGTAGAGCACCCGA	chr5:141629277-141629300(+)
TRAF4	AGTGTGCAGGTAGATCACGG	chr17:28748081-28748104(-)
ARHGEF16	AACAGGAAAAGGTAGCACGT	chr1:3477970-3477993(-)
PSD2	GAAGAGGAATACCCTCCAGT	chr5:139837751-139837774(-)
UQCRC1	AAGGTAGAGCATCATCACGG	chr3:48601090-48601113(+)
PIP	AGAATTGAAAGAATGCATGG	chr7:143135277-143135300(+)
GFRA3	GATGTCTACGAGCATACCTG	chr5:138254063-138254086(-)
HCRTR1	GTTGGCGTACACCAGCCAGT	chr1:31625058-31625081(-)
USP31	CAAACCTGAATGCAAACCGT	chr16:23087718-23087741(+)
PAX6	AGCGGAGTGAATCAGCTCGG	chr11:31802806-31802829(-)
SLC25A17	CTAGCCTGGCACCATATCGA	chr22:40792657-40792680(-)
KAT6A	TAGAAAAGTAGCCAACAAGG	chr8:41947752-41947775(+)
PKN1	CGGGTCGGGAAGCACCACGT	chr19:14441407-14441430(-)
ULK3	CATGGACCAGAGGTCCACGC	chr15:74840513-74840536(+)
HMGCR	AGGGATGGGAGGCCACAAAG	chr5:75342634-75342657(-)
NOL6	AGGCAGTGACATCAGCACAG	chr9:33468334-33468357(+)
LAMTOR5	GAAACACGATGGCATCACGG	chr1:110401545-110401568(-)
SLC26A3	GAGCACAGGAGGCAAAACAC	chr7:107782978-107783001(-)
P4HTM	GACGACTACTCGCTGCACGG	chr3:49006703-49006726(+)
GAB1	AGTGATGGGAGATCTAACTG	chr4:143459438-143459461(-)
PCCA	ATAGAGGAGAAATTGCATGT	chr13:100111865-100111888(+)
JAK3	CAAGCACAAGAACTGCATGG	chr19:17837930-17837953(-)
SSPOP	TGTGCAGGAAAAGACCAGGG	chr7:149806871-149806894(-)
MARCHF6	AGAGAGCAGATAGTCCATGG	chr5:10390413-10390436(+)
SORCS2	CAAGGGGAGGAGCTTCACGT	chr4:7714304-7714327(+)
TMEM54	GAGGTAGCGTGACAACACGA	chr1:32895924-32895947(+)
AGTR1	AATATTTGGAAACAGCTTGG	chr3:148741160-148741183(+)
KCNK17	GTTGAGTGGGATCCCCACAA	chr6:39304575-39304598(+)
KIAA0100	AGTTGAGGCAGACAATGCGT	chr17:28639594-28639617(+)
CELF3	AAGTACACCGGGCTGCACAA	chr1:151715874-151715897(-)
PXDN	GTTGTGGTATGAGAACCCTG	chr2:1643553-1643576(-)
DMGDH	GGGGGTCAGAAACTACTGGG	chr5:79042295-79042318(-)
GPAT4	TAGGTGGGTCAAGTGCACGG	chr8:41612841-41612864(+)
FLNA	GAAGGCTAGAAACAGTGAGG	chrX:154351582-154351605(+)
TMEM129	ATGCAGGTGAGGCACCACAT	chr4:1717300-1717323(+)
HAS1	GTAGAACAGACGCAGCACAG	chr19:51713891-51713914(+)
ABL1	GCTGCTCAGCAGATACTCAG	chr9:130854953-130854976(-)
FANCM	TGACGGTGGTTACAACACGC	chr14:45164375-45164398(+)
PPTC7	TCTGTCCAGCACCACAATGC	chr12:110546043-110546066(+)
RIC1	ATAGTGACCTGGGAATACGG	chr9:5742930-5742953(+)
HID1	TATCTCAAACAGCTTCACGT	chr17:74951581-74951604(+)
CADPS	GTGGTGGTCAGATTTAATGG	chr3:62492415-62492438(-)
SACM1L	AACTCCCCAGAAGAGCACAT	chr3:45743556-45743579(-)
ALG5	GAATCAGGGACACACAGTGT	chr13:36965636-36965659(-)
CCNO	TTTGCAAGCGATGAGCAAGG	chr5:55232363-55232386(+)
SURF1	GTGGAAGGGAGTGACCACAT	chr9:133353762-133353785(+)
TOMM20L	AGAATGGGGATTCAACACCT	chr14:58407333-58407356(+)
ADGRV1	GTTGGATGAACACTACTGGG	chr5:90643801-90643824(+)
ENPP3	ACTGTGTATGAACTCCACAT	chr6:131726167-131726190(-)
SLC4A4	TACCTCATCAGACATCAGGG	chr4:71447713-71447736(-)
SLC12A6	GGGCATGAAGCACAACACGG	chr15:34239027-34239050(-)
TBR1	AATCACTGGAGGTTTCAAGG	chr2:161417766-161417789(+)
ATG3	CATGGGTGAACTGAACACAT	chr3:112536477-112536500(+)
PINLYP	ACACTGCGAAATATGTACGG	chr19:43578599-43578622(+)
POP1	GAAGTGGGGCTACTGCCTTG	chr8:98130138-98130161(+)
FAT4	GAGATCTGATAGCAACCAGG	chr4:125406952-125406975(+)
WDHD1	AAAATCTGATCACTACTGGG	chr14:54981570-54981593(-)
DDO	AGTGTGAGGAATAAGCATTC	chr6:110413297-110413320(+)
NBAS	AAGGCGATGAGGAAGCAGGT	chr2:15461268-15461291(+)
TNR	TGTCGTACAAGGGAGCATGG	chr1:175324415-175324438(-)
FAH	GGTGGCTGGAAGGTGCATCG	chr15:80160432-80160455(-)
KCTD2	GTTCTCTGGAGACAACACAG	chr17:75062172-75062195(-)
HSPA5	GGTGAGAAGAGACACATCGA	chr9:125239228-125239251(+)
APP	TGCGCTCATAAATCACACGG	chr21:25954655-25954678(+)
GCLC	TTTGTAGGAAAGGATCACTC	chr6:53505418-53505441(+)
TTN	AGCGTGGAGAAACTTATAGA	chr2:178582387-178582410(-)
UGDH	TGAGCAATGACACTACATGT	chr4:39521438-39521461(+)
CDKAL1	AATGAAAAGAGAATACTGTG	chr6:21000312-21000335(+)
SLC35B3	GTAAAAGGCAAACTGCACTA	chr6:8427986-8428009(+)
UCKL1	AGTGAGAATCATCACCACGG	chr20:63940194-63940217(-)
SLC9A9	CTGAAGCCAAGTCAACATGG	chr3:143467041-143467064(+)
EIF2B5	TGAGAGGGTAGACCCATCGG	chr3:184140515-184140538(-)
MTMR9	AAACGGGAGGAGGTGCAAGG	chr8:11306224-11306247(+)
ADGRB3	CAGAAGGGGCAACACCACAC	chr6:69339349-69339372(-)
DIPK2A	ATTATGTTGGAGAAGAACTG	chr3:143985612-143985635(+)
CHD4	CACGGGGACAGGTATCACAC	chr12:6600287-6600310(+)
SLC23A1	AGGATGCACAGGTACCAAGG	chr5:139382504-139382527(+)
LHFPL1	GGCCTGGCAGATGTGCACAG	chrX:112671131-112671154(-)
TMEM74	AGAGCCCCGCAATCACACAG	chr8:108784389-108784412(+)
PDS5A	ACAGAGCTGAAACTGTTCTG	chr4:39863350-39863373(+)
RHOA	AAAACACATCAGTATAACAT	chr3:49368452-49368475(+)
NLE1	GAGATCCCAGAAGCGCACGG	chr17:35139265-35139288(+)
HAGH	TCGGGACTGAAGGTGTACGG	chr16:1819951-1819974(-)
GORASP1	GAAGCTGCAGAAGCGCACAC	chr3:39102710-39102733(+)
GCLC	CAGTACCACAAACACCACAT	chr6:53505445-53505468(+)
NEDD9	ATATCCGTAACACCGCCAGT	chr6:11190548-11190571(+)
DYNC1H1	AATTTGGAGAGTCTGACCTG	chr14:102043977-102044000(+)
ATP2B1	GGAATGGGAACATTACTCTG	chr12:89601329-89601352(-)
ENTPD7	TGTGCAGAGGATGTAAAGAG	chr10:99679826-99679849(-)
MTBP	AAGATCACAGAAACACACAC	chr8:120518078-120518101(+)
PSD3	AAAAAGCAAGACCCTCCAGT	chr8:18575135-18575158(+)
PRKCI	ACTGAGATGATACTGTACAC	chr3:170259972-170259995(-)
PPEF2	TTTGGGGTAAACCAGCATGA	chr4:75884643-75884666(+)
TPCN1	AGAAAGACGAGGTAACTCCA	chr12:113284743-113284766(-)
CCN5	GCTGCCGGGTATGTGCACGG	chr20:44719990-44720013(+)
AXL	CGTGTCGGAAAGCTGCAGGG	chr19:41221150-41221173(-)
RPL34	TATTGTAGGAAAGCCTACGT	chr4:108621979-108622002(-)
SBNO1	TGAGTAGAAAACGAGCATTG	chr12:123331240-123331263(-)
SLC26A11	GACCAGGAGGGACATAATGG	chr17:80222733-80222756(-)
CECR2	ATGGAGAAGAAACTGAATGG	chr22:17539013-17539036(+)
VCAN	TTGGACTGATGGCAGCACAC	chr5:83555016-83555039(+)
ERCC6	AGAATTGCCACTCTGAACGG	chr10:49493147-49493170(+)
IL17RB	TGTGAGGTGCAATTACACAG	chr3:53852068-53852091(+)
INSL6	AAAGAAATAGAAAAACTCTG	chr9:5185465-5185488(-)
VSTM2B	AGGGCAATGACATCTCACAC	chr19:29529831-29529854(+)
MAPKAP1	ACACTTACCTAGCTGTACGT	chr9:125484434-125484457(+)
SEMA3G	CCAGACGGGGAGCTGTACAC	chr3:52441671-52441694(-)
STAT3	GAGATTATGAAACACCAAAG	chr17:42346661-42346684(+)
C15orf61	ACGCAGAAGGAGGTCCAGTG	chr15:67521383-67521406(-)
PPP3CC	ATACCCACAACACTGTCCGA	chr8:22513392-22513415(+)
RPE65	TGAGTCCAATGAAACCATGG	chr1:68439189-68439212(-)
TMEM132A	GTGGAGGTGACAGAGCATGT	chr11:60932073-60932096(+)
JKAMP	TGGTGAAGAAGATTGCATGT	chr14:59498791-59498814(+)
APOD	GCAGGTACAGGAATACACGA	chr3:195569061-195569084(+)
MMP2	GGAGCGATGTGACCCCACTG	chr16:55484086-55484109(+)
FBXL17	AAAACTGGAAGTCTAAACAA	chr5:108367862-108367885(+)
DENND2A	GCATCGGGAAAACAGAACTG	chr7:140559740-140559763(+)
OTOG	AACATCACCAGACAGAACGG	chr11:17613626-17613649(-)
DHTKD1	TTTGCCGGAGCAGAACACGA	chr10:12118756-12118779(-)
PCSK5	CTACACGGGAAAGAACATTG	chr9:76023802-76023825(+)
CORO6	CCAGTCAATATCCAGCACAG	chr17:29619704-29619727(+)
PACS2	GCTGCAGGTGGACTACTGGA	chr14:105392645-105392668(+)
MTTP	GTACTGAGAAAACTGCACTG	chr4:99621161-99621184(-)
TP53BP2	ACGAAGATGAAATCGAATGG	chr1:223784165-223784188(-)
PREX2	TCGTGGCCGGATCAACACGG	chr8:68044534-68044557(+)
ENPP1	ACGGTATAGGATGTCCAAAG	chr6:131880001-131880024(-)
ZDHHC3	CAGGATAAGGAGAATCACTG	chr3:44929389-44929412(+)
HS6ST1	CATGCAGTACAATAGCACGC	chr2:128268427-128268450(-)
ARNT	AGCCAACAGTAGCCACACAG	chr1:150829103-150829126(+)
TTBK1	TCATAGCTGAAAAAGATCGG	chr6:43252732-43252755(+)
CAP1	AAGATCAGTAAAGAGATTGG	chr1:40060131-40060154(+)
PPP2R2C	TGACTGCGAGACCTACATGT	chr4:6372576-6372599(-)
SLC26A11	TAACAGGGGAGACAGCTGAG	chr17:80237005-80237028(+)
EPHB4	AGGGAAGAAGGAGAGCTGTG	chr7:100812931-100812954(-)
KIF21B	TGTGTGAGCAAGCTCATCGA	chr1:201009308-201009331(-)
MOV10L1	TCACTCGAACGAGAACATGG	chr22:50160806-50160829(-)
TNC	TGAGGCCGGGAACTGAATAT	chr9:115076095-115076118(-)
TRPM5	AGGGCCGGTAGAGCACCCGG	chr11:2411393-2411416(+)
BRF1	GAGGCAGGCAGCAATCACGT	chr14:105272751-105272774(+)
ATP9A	GAACTCGTGTAAGAACACCA	chr20:51604820-51604843(+)
BTBD3	GCTCTGGGAGAGGAGCACAC	chr20:11922770-11922793(-)
CSMD1	AGATAATGCACACTGTGTGT	chr8:3574970-3574993(-)
SYNDIG1L	TAGAAGGCAGCAATGCCCAG	chr14:74407861-74407884(+)
SMTN	GTTGTAGAGCGACTGCACAT	chr22:31104398-31104421(-)
TUBGCP4	GGATCGCATTCGCAGCACTG	chr15:43386302-43386325(+)
DNAH8	TGAGTGGAGAAAAAATCCGG	chr6:38923124-38923147(+)
DNAH8-AS1	TGAGTGGAGAAAAAATCCGG	chr6:38923124-38923147(+)
NWD2	CAGGTCATAGATCTGTACTG	chr4:37356362-37356385(+)
SLC9A6	ATACAATGGCACCAAACAGT	chrX:135998930-135998953(-)
ABL1	GTGGAAGAAATACAGCCTGA	chr9:130862992-130863015(+)
KDM5A	TTTGCCGCAAGACAGCCAGT	chr12:307867-307890(-)
WSB2	ACTGTGGTCAGATTGTCTGG	chr12:118043271-118043294(-)
SYNPO2	GGTAGGTGAGATCTGCACAA	chr4:119023500-119023523(-)
DCLRE1B	GTAATTGGGGAGCAGTAGAG	chr1:113905724-113905747(-)
SLC4A4	GTTTGGAGAAAACCCCTGGT	chr4:71534261-71534284(+)
ITIH5	AGTGAACGGAGAGTTAATTG	chr10:7566377-7566400(-)
SLC19A3	ATAAGCAGAGGATCACAGTG	chr2:227702254-227702277(+)
KDM2B	GAACACCAAAGAGTCTACAG	chr12:121521056-121521079(+)
FANCM	GAAATTGTACATGACCACGG	chr14:45136392-45136415(-)
NEGR1	GGTCAGAAAAGGGGACACGG	chr1:72282325-72282348(-)
CACNG2	TCTGGAGTAGAGCCAATAGT	chr22:36702465-36702488(+)
SDK2	CTGCCATCGGATTAGCACGG	chr17:73385846-73385869(+)
USP35	CTGCCGGTAAAACAGCACAT	chr11:78210607-78210630(-)
CLVS2	TGTCGCCGATAGGTACACAC	chr6:123010972-123010995(+)
SNX13	TATATGCCATCACTGTACAC	chr7:17821592-17821615(-)
GRIN1	CAAAAGCCGTAGCAACACTG	chr9:137161302-137161325(-)
OTUD7B	ATCATAGGCGAGCACCAGAG	chr1:149949686-149949709(+)
GRK5	TATGCGGCAGAGATCCTCTG	chr10:119436782-119436805(+)
TAFA2	TAAAACGGGAACTTGTGAGG	chr12:61754991-61755014(-)
NEK1	ATAACTGAGACACCAAACTG	chr4:169585440-169585463(+)
NRAS	TATTGATGGCAAATACACAG	chr1:114713833-114713856(+)
MTMR4	TCTGGCTACACACAGCCCGG	chr17:58505487-58505510(+)
WNT11	AATGAAGTGTAAGTGCCATG	chr11:76191813-76191836(-)
DCAF5	TGTGCCATAGCAGAACCCGG	chr14:69122327-69122350(+)
KDM4B	GTAGTCAATCCACCGCAGGG	chr19:5082463-5082486(-)
ADCY6	AAACACCAGCAGAATCACAG	chr12:48772366-48772389(+)
SMPDL3B	GGGCCCAGGGAGAATCACAG	chr1:27945355-27945378(-)
USP7	ATTATTCCGCGGCAAAATGG	chr16:8915443-8915466(-)
EFNA4	AGTTCCAGTAGACTACGTGG	chr1:155063900-155063923(-)
DCST1-AS1	AGTTCCAGTAGACTACGTGG	chr1:155063900-155063923(-)
CLVS1	TAGAGGGCATGAATGTACCA	chr8:61454185-61454208(-)
CNOT6	CATGACAAAAGATAACATTG	chr5:180567935-180567958(+)
OPLAH	GCAGCTGGACATCAACACCG	chr8:144058040-144058063(-)
KMT2E	TAGGAGTGGAGTATACATGG	chr7:105105581-105105604(-)
SLC38A10	AGCAAGCGGAGGACCTACGC	chr17:81289695-81289718(-)
ESRRB	AGTGCGAGATCACCAAACGG	chr14:76462577-76462600(+)
DAPK2	CTCAAGGATGAGCACCACGT	chr15:63983534-63983557(+)
XPNPEP2	ATCACCAGAACAGTCCACTG	chrX:129759195-129759218(+)
PSMB6	AAGCCGAGAAGTTTCCACTG	chr17:4796274-4796297(+)
DHX15	ATGTACTCCACACACCACTG	chr4:24570821-24570844(+)
OCA2	AGGCGTGAAGAGGAGCATGG	chr15:27985074-27985097(+)
ZDHHC14	ATACTTACGAAGAATGACGT	chr6:157628471-157628494(-)
LUC7L3	TACTTGCAGAAGTAGAACGT	chr17:50741169-50741192(+)
HIRA	CCAGCTGAGCCGCAACACAT	chr22:19394473-19394496(+)
CAT	TGTCAGGATAGGCAAAAAGG	chr11:34461252-34461275(-)
GLG1	CTGGAGTCAGCTGTACACAG	chr16:74492955-74492978(-)
CAMKK2	GGAGGATGAGAACTGCACGC	chr12:121248667-121248690(-)
HERC4	ATAAAGCCAAAGGAAAATGG	chr10:67941005-67941028(+)
ATR	GAGCATGTGAAGTTACAATG	chr3:142457635-142457658(-)
CCDC47	TGTGCCAACAGCAAATACGT	chr17:63756510-63756533(+)
YEATS4	AATGCTGGGGAAAAAGACAG	chr12:69370752-69370775(+)
DNAH3	GAAGCACTGGATAAACCGAG	chr16:20933182-20933205(-)
DGKE	AGGACAGGCACATACAGTGA	chr17:56862229-56862252(+)
GUSBP11	AGGTCAGCTACACAAGACGT	chr22:23694414-23694437(+)
RGL4	AGGTCAGCTACACAAGACGT	chr22:23694414-23694437(+)
GFPT2	ATCCTCGGAGAACAGCCAGG	chr5:180302427-180302450(+)
RFT1	ATAGCAGAGCACCAGAACTG	chr3:53119988-53120011(+)
ARSD	GCTACGGGAACAATACACTG	chrX:2925614-2925637(-)
ABL1	TCAGTGATGATATAGAACGG	chr9:130872876-130872899(-)
OGFOD3	CGCGTGGAGAAGGTCCACTG	chr17:82392470-82392493(-)
TUBGCP3	AATGAAATGGACCATCTCAG	chr13:112504655-112504678(+)
TM9SF4	AGATGCCAAAAACCACACCA	chr20:32155116-32155139(-)
ULK4	AGAGTTCCACCACTAGCCAG	chr3:41938103-41938126(+)
SLC4A11	GGCGAAGTAGAGGAACAGGG	chr20:3230993-3231016(+)
RHOB	GAAGCACATGAGAATGACGT	chr2:20447694-20447717(-)
PGK1	TAAGGTGCTCAACAACATGG	chrX:78122927-78122950(+)
MARCHF11	ACCGAACTGACCCATCACAT	chr5:16177838-16177861(+)
OLFM1	GGGCAGGTGTATCTGCACAG	chr9:135090253-135090276(+)
PANK3	AAGGTGTACATCCCGAATGC	chr5:168568822-168568845(+)
SPOP	TGAGAGTTGGTGCTACACAC	chr17:49622731-49622754(-)
SLC7A3	ACCTGGTAGAAAGAGCACAG	chrX:70927795-70927818(+)
SEC23A	AAAATTAGACCATAGCACAG	chr14:39040872-39040895(-)
DERL1	TTGAATCCAAGGATAACCCA	chr8:123021464-123021487(+)
HINT3	TGGGAAATGGAACAGAATGG	chr6:125974862-125974885(-)
PTPRS	CATGCCCTATGAGAGCACAC	chr19:5211659-5211682(-)
NT5C1A	ACTGCGTGCTGTCACCAAGT	chr1:39659375-39659398(+)
NR1H3	TGCTTCTGGAGACATCTCGG	chr11:47261922-47261945(+)
DST	TCAGTTGGAAGGTATCTCGG	chr6:56530104-56530127(-)
DCLK1	ATGGAGGGAAACCACACAGC	chr13:35809024-35809047(+)
KCTD7	GAGGAGCGGACACTCATAGG	chr7:66638960-66638983(-)
PDE4A	AGGCGTGGCCAGCAGTACGT	chr19:10459727-10459750(-)
VPS13D	TACAGGAGGAGAGTAAACGA	chr1:12272997-12273020(+)
MYOM2	GATCTCGGAAGCGTGCACAC	chr8:2085289-2085312(-)
GLRA3	GTGCTGAAAACACAAAAAGG	chr4:174659133-174659156(+)
PHF1	CGATCGCAAAGACACACTGG	chr6:33413265-33413288(-)
LTBP2	CAGTGTGGGAGCCTTCTGGG	chr14:74549895-74549918(-)
NFIA	TTGGAAAGAACACAACATGG	chr1:61088418-61088441(-)
EMC1	CGTGCATTCAGAGAACTGGG	chr1:19223397-19223420(-)
POLR3E	GTTGGTCCAAGGGAACTGGG	chr16:22318916-22318939(+)
DENND5A	GGTGAAGCAAAAGTAATCGA	chr11:9147048-9147071(+)
SFMBT2	AAGGGCCTGAGAAACACCTG	chr10:7197621-7197644(+)
AGO3	AGGAGTTGAAATCAAAATGT	chr1:36013976-36013999(+)
ITSN2	GTGGCAAGGAGAGATCAACG	chr2:24246191-24246214(-)
KCNQ4	CAGGAACCCGATGTACCAGG	chr1:40819356-40819379(-)
CHRNA9	TGGGACCGAGATCAGTACGA	chr4:40337278-40337301(+)
CUBN	ATCCTGGAGAAAGAACCTGT	chr10:17071521-17071544(-)
PIP4K2B	TGGTGTGGAAACCTACATGG	chr17:38779438-38779461(-)
MTHFD1L	AGTGGCCAGCGAGATCATGG	chr6:150960291-150960314(+)
KCNAB1	ATAACAACCAAACTCTACTG	chr3:156463717-156463740(+)
PREP	ACTGTCTGACGATGGCACAG	chr6:105376133-105376156(-)
PLD2	AGTGGGGAAAAGGAGCACGG	chr17:4809972-4809995(+)
RYR2	GCCACTCCAAGGCTACACAC	chr1:237589800-237589823(-)
GABRP	GCGCTGTCGGAGGTATATGG	chr5:170795217-170795240(-)
NOS2	CATCTCCTGGTGAAACACGG	chr17:27774292-27774315(+)
NSDHL	AAGAGATGCACAGTGATCGG	chrX:152850267-152850290(+)
HCK	GATGAAGCCAGGGAGCATGT	chr20:32086664-32086687(+)
ANKRD13B	TCTCTGTGTACACCACCCGG	chr17:29609119-29609142(-)
GDA	GAGCAGGAGAGGGAAAAACG	chr9:72223146-72223169(-)
TENM3	ATCGATGGCAGTCTGTACGT	chr4:182743333-182743356(+)
INSIG1	GCAGGGAGGGACCCACCAGG	chr7:155298658-155298681(-)
VPS41	GATGAAAGTGGAGAGCACAT	chr7:38830275-38830298(-)
MON2	TGGATGCAGATAAACCACAG	chr12:62524557-62524580(+)
ABCB6	TAGGTGCCAAACCAATTGAG	chr2:219213595-219213618(+)
MGAT5B	AGAACCACTCGACCTCACTG	chr17:76904331-76904354(-)
PLD1	ATGGTGAGCCCACAAATAGA	chr3:171688822-171688845(+)
PLEKHA8	GTGTGGCTGAAAGACAGCGG	chr7:30046281-30046304(+)
NCLN	ACTACCAGGGAACCAAGCGC	chr19:3203796-3203819(+)
SLC35B4	TGGGACCTTAATGTACACAG	chr7:134294891-134294914(-)
NOS1	GATGTAGTTGAACATCCCGT	chr12:117285281-117285304(+)
ARNT	CGAGCCAGGGCACTACAGGT	chr1:150839555-150839578(+)
PRKCG	AGGGATCAGAGAGACCATTG	chr19:53891704-53891727(-)
EIF3H	AACATTGATCATCTTCACGT	chr8:116658916-116658939(-)
SYPL2	GAAGCGCAGGTAGATAACTA	chr1:109476915-109476938(-)
NCOA2	GCAGGAGGGAGACACAACAC	chr8:70121300-70121323(-)
POLDIP2	AGGGAAACAGGACGACACCT	chr17:28354536-28354559(+)
FLNA	GAAGCGGGCAGAGTTCACTG	chrX:154366799-154366822(-)
TOP2B	ACATTGTGAAAATATAACGA	chr3:25624300-25624323(+)
ENPP6	GATGATCGGGAACTACATGT	chr4:184153688-184153711(-)
C2CD3	AAGTGGGGAGAGGTCCACCG	chr11:74049495-74049518(+)
SESN2	CAGGTAAGAACACTGATGGC	chr1:28272290-28272313(-)
GALNT18	GAAGGCATGGAAGTCTACGG	chr11:11372539-11372562(-)
LANCL2	TGGCACCGGAAGCAGTACGT	chr7:55401254-55401277(+)
HADHA	CAGGAGCAGGAGGCACACAA	chr2:26232171-26232194(-)
AP2M1	TAACTGGGCAGATTGGCTGG	chr3:184180882-184180905(+)
HAPLN3	GCGGCAGGGCAGGATCACAC	chr15:88881636-88881659(+)
LTF	GAGATACTACGGCTACACTG	chr3:46443447-46443470(-)
EPHA7	GATGAGTTTAGGGATCACAC	chr6:93243511-93243534(-)
ABCC8	ACGATCCCAAAGATGCACAG	chr11:17460527-17460550(+)
MON2	ACTGAAAGAGAACAGCTCAG	chr12:62493915-62493938(+)
SLC1A5	CAGGAACATGATGCCCACAG	chr19:46778880-46778903(+)
ADGRD1	AAGCACGCCAAAGACCCACG	chr12:131136080-131136103(-)
ABCC9	ACAGAGGCAGAGAATCTGTG	chr12:21859623-21859646(-)
ESRP2	CAGAGACACAAGCACCACAT	chr16:68232386-68232409(-)
EXOSC7	TGGGAGTGAAAGCAGAAATG	chr3:44989568-44989591(+)
MIGA1	TTAGAGCAGACCGATCACTG	chr1:77861268-77861291(+)
SLC25A44	CATAAGTGGTGACATAACAC	chr1:156200107-156200130(-)
CADM1	AAAGACGTGACAGTGATCGA	chr11:115240374-115240397(-)
SOS1	ATGGAGACAGTGGTAAACAG	chr2:39035229-39035252(+)
CERK	ACTGTGTAAAGAGAGCACGA	chr22:46720182-46720205(-)
NFASC	AAACCGCACATACACCCCGG	chr1:204968350-204968373(-)
CCNC	GTACAACACAGGCTACATGT	chr6:99546447-99546470(+)
GPR12	GAAGATGATAAGGACCACAA	chr13:26759617-26759640(+)
SMYD1	ATACCTGTCAAAAACCACTG	chr2:88067982-88068005(-)
ADCY2	ACAGATGAAAATGATCACAT	chr5:7626173-7626196(-)
YJU2B	GATGGCTGCAAGAACCACAT	chr19:13757445-13757468(+)
PTDSS2	CTGCCAGAGAGAGACTACGG	chr11:486995-487018(+)
BDKRB2	GCACAAGAGCAGCTGCACGG	chr14:96240579-96240602(+)
CYP2J2	ACACCTGAGGAACAGCGCAG	chr1:59893652-59893675(+)
GRPR	GGTGACAAAGTGGAGCATGG	chrX:16152376-16152399(-)
MB21D2	GTAAGAAGGACAATGAATGG	chr3:192798997-192799020(-)
CACNA1D	AATCACACGATATAGCACGC	chr3:53800286-53800309(-)
SH3BP5L	AGACACAGAAGGCAGCGCTG	chr1:248814577-248814600(-)
NWD1	ACCGTATGTGAGAACCACAG	chr19:16763839-16763862(-)
MARCHF1	ATACAAAGACCAAACCACAC	chr4:163545644-163545667(+)
HPRT1	GATGTGATGAAGGAGATGGG	chrX:134475199-134475222(+)
MPRIP	AGACCAAGGAGATCGTCAGT	chr17:17126831-17126854(+)
KCNMA1	TTTATGCAAAAACCACACTT	chr10:77110208-77110231(-)
HSPA5	ACTGATTCCAAGGAACACAG	chr9:125238215-125238238(-)
SEPTIN5	GACATTGACAAGCAGTACGT	chr22:19719601-19719624(+)
SEPT5-GP1BB	GACATTGACAAGCAGTACGT	chr22:19719601-19719624(+)
TSPO	CTGGTCTGGAAAGAGCTGGG	chr22:43161064-43161087(+)
COX14	CACAGTGAGAAGCATCATGG	chr12:50120092-50120115(-)
NAA25	TAGGTGATGAGACCACTGTG	chr12:112054548-112054571(-)
LOC100506606	AGTGTCGTCAAAGCGTACAG	chr12:29293447-29293470(-)
FAR2	AGTGTCGTCAAAGCGTACAG	chr12:29293447-29293470(-)
COL4A6	GGAAAGAGTACCCAATCCAG	chrX:108159466-108159489(+)
AASDH	ATGATGGGAAAAGAGAACGC	chr4:56371468-56371491(+)
NUAK2	AGTGAAACAGATCAGCAACG	chr1:205305225-205305248(-)
OBSCN	ATTGCCATGGAGAAGCACCG	chr1:228278726-228278749(+)
NCAPD2	ACAGAGGCAGAACTAATCCG	chr12:6527839-6527862(+)
SYN1	GCAGCCCAATGACCAAACTG	chrX:47605290-47605313(+)
CSAD	TTCCATGAGCACAAACACGG	chr12:53171948-53171971(+)
PRICKLE1	CAGGATGGAAAAATTCACTG	chr12:42468674-42468697(-)
PITPNM1	CAGGATGAACGCCACCACGT	chr11:67495082-67495105(+)
KCTD18	GATGTTCTCCGACTGAACGT	chr2:200506960-200506983(-)
TUBGCP4	GTTACATGGAATCTACCTGC	chr15:43376534-43376557(+)
RAB7A	TGACAGGCTAGTCACAATGC	chr3:128798047-128798070(+)
DNAH11	AGACAGGATGAAGAATATGG	chr7:21867947-21867970(-)
TMEM214	AAAGTGTCTCACCATCATGT	chr2:27036524-27036547(+)
RBPJL	CGTGCAGACGAGCTGCACCA	chr20:45314094-45314117(-)
CMIP	GGAGCATGAAAACATCATTG	chr16:81657794-81657817(+)
CERS3	ATCGTGTACAATCATCACGA	chr15:100472944-100472967(+)
OR2Y1	AAAAAAGGAAAACTACTAGG	chr5:180739307-180739330(+)
VPS35L	GGAGAGGAGATGCAGGACGC	chr16:19682327-19682350(-)
LZTFL1	CTGTCGCAGAAGTAACACAT	chr3:45835654-45835677(+)
FBXO22	GTCCTCGTTGAGGAGCACAG	chr15:75932752-75932775(-)
BPNT1	GTGTTGGGGAGGACAATCTG	chr1:220062916-220062939(-)
TMEM184C	AAAGAGCAGGAGACAATACA	chr4:147631396-147631419(-)
PCGF3	GGTGCCGGGAGACATCAAGG	chr4:743519-743542(+)
KMT2C	CTAGTGACCACTCCACACAA	chr7:152310033-152310056(+)
IMPG2	AAGGCTAATGAGGTCCCAGG	chr3:101257697-101257720(+)
STRBP	GTGCAACAGAGTCCCCACAT	chr9:123160383-123160406(-)
STAU2	ATGGAAAGTCATCTGCACAG	chr8:73527726-73527749(+)
TRAF3IP1	CAAACGGCAAGACAGCATGG	chr2:238349369-238349392(+)
SLC39A14	CATGTGGGAACTCCTCACAG	chr8:22416251-22416274(-)
CD6	GGACCAGGTGAACTGCTCGG	chr11:61008738-61008761(+)
TMC3	CAGTGCTGGGAGACATACGT	chr15:81344769-81344792(-)
GUCY2C	GAGGAAATGAGACTACCTAC	chr12:14614916-14614939(-)
PTPRM	GTTGAGCTGTATCCACAGGT	chr18:7955168-7955191(-)
MAP3K6	AGCTCTCACGCACACCAAGG	chr1:27364837-27364860(+)
PADI1	CTGCAGGGGGAGATCCACTG	chr1:17244165-17244188(+)
TARBP2	ACACCTGCAGAGCACCAACG	chr12:53504450-53504473(-)
CDK19	GAAGCACCCAATTTGCATGG	chr6:110667444-110667467(+)
INTS1	GACCACGAGGATGTGCATGG	chr7:1483781-1483804(+)
POLD3	GAGACTGCCAGACACCAAGT	chr11:74604753-74604776(-)
TAPT1	AAAATAGAAGAGTATGACAC	chr4:16170654-16170677(+)
GIN1	TGTCCTGAGAGACAACACTG	chr5:103096606-103096629(-)
GPD1L	GTAACAGGTGGTGATCAGGT	chr3:32159038-32159061(-)
KCNS3	GGTGTGAGGAAACCGCAGGA	chr2:17931102-17931125(-)
TOP2A	TTTGGTACCAGGCTACATGG	chr17:40402947-40402970(-)
SNRPD3	ACACCGGTGAGGTATATCGG	chr22:24557741-24557764(+)
DRGX	GAAGGAAGGAGAGTCCCATG	chr10:49366327-49366350(+)
RALGAPB	AAAGTGTGAGAGAAAAAGGC	chr20:38554026-38554049(-)
TPO	AATGAGTGGAGGGAGTTCTG	chr2:1493806-1493829(+)
RBM23	AGTGCAGGGAACCCACATAG	chr14:22904924-22904947(+)
HCRTR2	ACGGTGTGTGATGAGCGCTG	chr6:55255354-55255377(+)
RYR2	AAAGCAGGACCAAAACACTC	chr1:237639067-237639090(-)
DPP10	AAAGTGAGCAAATTACCGTG	chr2:115777211-115777234(+)
DNAH9	GAAGTTAGGAAGCAAATACG	chr17:11905675-11905698(+)
UNC79	TCTTCACAGAGATACAACGG	chr14:93528602-93528625(-)
POLR2G	GAAGCAGAAGCTCTTCACCG	chr11:62761859-62761882(+)
AGXT2	AATGTCAGGCAGGACATCGT	chr5:35014047-35014070(+)
EBF1	GGTGCTGGACGCCAACACGG	chr5:159099351-159099374(-)
ATP13A1	CAAGCAGGGCCGCTGCACGC	chr19:19647289-19647312(-)
PYGL	TTGGTGCCCGAGCAGACCAG	chr14:50920976-50920999(+)
HGF	GGGATCATCAGACACCACAC	chr7:81745019-81745042(-)
DOCK8	AAAGCAGTGAGTCAGGTAGG	chr9:428446-428469(-)
RAD54L2	ACCCAGTCAGCACCACCCGG	chr3:51637275-51637298(-)
RBL1	GCCAGGGAGAAGTTACACAC	chr20:37089104-37089127(-)
LRIG1	AGTGGTTGGTGATGACACAT	chr3:66386022-66386045(+)
EXOSC2	GTTGTTACCGAGAATCACTG	chr9:130702215-130702238(-)
ROCK2	TGCTTACCTGAACCACCCAG	chr2:11249653-11249676(+)
KCNH8	TGTGTAGAGACAGAGACCTG	chr3:19451255-19451278(-)
UBR5	AAAGTTGAACAGCAACTCGG	chr8:102360164-102360187(-)
RPL6	TCAGAGCAAACACAGATCGC	chr12:112405258-112405281(+)
TXNDC11	AAATTGAGCAAGCAGCAAGT	chr16:11736028-11736051(-)
SEPTIN5	CGTTATAGGCAGCAACACGG	chr22:19721656-19721679(+)
SEPT5-GP1BB	CGTTATAGGCAGCAACACGG	chr22:19721656-19721679(+)
CNP	AGGAAGCGGCAAGTCCACGC	chr17:41968240-41968263(+)
SPRYD3	AGAAATGCTACATCGCCCTG	chr12:53068166-53068189(-)
MDN1	AATGTGAGCCAAGTATTGGA	chr6:89772576-89772599(+)
LPGAT1	AAACCGCTGATAGAGCCAAG	chr1:211751000-211751023(+)
ATP11B	AATGGCTGGTATCAAAGTAT	chr3:182873850-182873873(+)
EIF3A	AAGCTGTGGAAGATATTCAC	chr10:119069621-119069644(-)
TRIB1	GGGGTGCAGTAGGATCTCGG	chr8:125436337-125436360(-)
CEPT1	AATGATGGTGATGAGATTTG	chr1:111147964-111147987(-)
TBCEL-TECTA	GCAGATGGTGGACAGCACGA	chr11:121158063-121158086(-)
TECTA	GCAGATGGTGGACAGCACGA	chr11:121158063-121158086(-)
SCPEP1	GGAGGCAGGGATCAACGTGA	chr17:57000930-57000953(+)
RAB3GAP2	AACATGCGCAGACAACAGAG	chr1:220171936-220171959(+)
PRKCQ	TGGCAGACAGAGCAAAATGT	chr10:6498407-6498430(+)
TMEM72	GAGTAAGGGAGAAAGCCCAC	chr10:44933662-44933685(+)
ANXA5	AGGCTGGAGAACTTAAATGG	chr4:121672593-121672616(-)
PBX1	TCGCAGGAGATTCATCACGT	chr1:164799717-164799740(-)
GOLGA7B	GCAGAGGCTGAGAAGATTGG	chr10:97863980-97864003(+)
MTR	AAAAATCAGAGTGTGCACCC	chr1:236850360-236850383(+)
PCMTD2	AGCCCCGTGCATCTACTCGG	chr20:64260156-64260179(+)
MYO1B	TCATTCAGAAGATATATCGG	chr2:191393124-191393147(+)
OSBPL5	GAACGTGGGTAGCACCACGC	chr11:3104260-3104283(+)
TMEM184A	CTGGTGGCAGGTGAGCACCA	chr7:1555265-1555288(+)
PGD	GCGGCGGGCAGTCAGCACTG	chr1:10419424-10419447(+)
KCNH2	GAAGATGCTAGCATACATGA	chr7:150951097-150951120(+)
IHH	CTTGACGGAGCAATGCACGT	chr2:219057436-219057459(+)
LAMC1	GGAGCTGGGGTACTGCACCC	chr1:183024089-183024112(-)
UBA52	TGCGGCAGTTGACAGCACGA	chr19:18575074-18575097(-)
TTN	AAAGCGCATACAGAACATCG	chr2:178702621-178702644(-)
ARHGAP30	CAGGTTGGGAGCCCACACGA	chr1:161054370-161054393(+)
TBX21	AAAGCTCACAAACAACAAGG	chr17:47743149-47743172(+)
EDC4	AAAGAGCTTGATGAGCACAC	chr16:67879272-67879295(-)
SPDYE1	GATGCAGAAGCATTACACAG	chr7:44001024-44001047(+)
ETF1	AGAGCTTGGAGGCGGCCCGC	chr5:138542831-138542854(-)
GMFB	CTGGAGAAAATAAAGCACAG	chr14:54480881-54480904(+)
RHOD	CTGGCGTCAGGGTAGAACAG	chr11:67066763-67066786(-)
TK1	TCTTCCCAGGAACACCATGG	chr17:78182668-78182691(-)
UBA5	AAGCAGCAGAACATACTCTG	chr3:132668905-132668928(+)
MUS81	ACGGTGCGCAAGCTGCACGT	chr11:65863654-65863677(+)
RELN	TGACCTGATCGATAACCCAG	chr7:103540192-103540215(+)
UGT8	AGAGGAGGAACACTGTATGG	chr4:114623026-114623049(-)
ASH1L	TAAGAGCATAGAGTCCAATC	chr1:155360368-155360391(+)
SLC15A2	GGATGGGAGTAAAATAACAG	chr3:121897466-121897489(-)
GPR143	GGAAGGGTAGTAGAGCATGG	chrX:9748581-9748604(+)
PDE6A	GATGGCTGAGAGATCACAGG	chr5:149868121-149868144(+)
ATP8A1	TCAGTTGAGAAATACACAGT	chr4:42581667-42581690(-)
FBXW11	AGACTATAGAATCTAACTGG	chr5:171891583-171891606(-)
KIDINS220	TATAACCCCACACAAATGGG	chr2:8791106-8791129(+)
TICRR	AAACAGTCCAGTATCCAAGG	chr15:89582702-89582725(-)
HNRNPH1	TCATCGGCCGAGCAAGACCA	chr5:179623056-179623079(+)
KALRN	GGTGACCCAAGCCTACACAG	chr3:124329970-124329993(+)
PFKP	AGGTGATGGGACGACACTGT	chr10:3105137-3105160(+)
EBP	ACGACCTGACAACAGCCATG	chrX:48523904-48523927(-)
ANKRD13A	AAAGCAGGGAAGTTGAGCGG	chr12:110019249-110019272(+)
ATP9B	CACGTTGTGACACAGCACGA	chr18:79307100-79307123(-)
CCNJ	CCAGTAAATAGACAGCAAGA	chr10:96050368-96050391(-)
DENND4A	GTGGGCAGAGAGGAACATAC	chr15:65729198-65729221(+)
NOS1	CCTCAGAATGAGGACCACGT	chr12:117330775-117330798(+)
ALDOC	AATTGGGGTGGAAAACACAG	chr17:28575286-28575309(-)
PHKG2	TAGCTCGATGAACACAACGG	chr16:30751123-30751146(-)
SCN8A	GGATGACGAGCACAGCACGG	chr12:51721661-51721684(+)
PEBP1	AAACCAGCCAGACATAGCGG	chr12:118144589-118144612(-)
CHRNG	AGAGGAGATGAGCACACAGG	chr2:232543025-232543048(-)
CHD5	AATGGTGATGAGCTCATAGG	chr1:6136808-6136831(+)
SETDB1	TGGCAAAGAAGGCCACCCAG	chr1:150964056-150964079(-)
TMEM43	GCAATGAGGAGGGCCCACAG	chr3:14141708-14141731(-)
ALAD	AGACTCACGTGACAAAGATG	chr9:113393438-113393461(+)
TENM2	ATGCTGGAATCACAGCTCAG	chr5:168216886-168216909(-)
PEX3	CAAAAGAACAACCAGCATAC	chr6:143470993-143471016(-)
GMDS	AGGTCCATGGAATTGTACGG	chr6:2117535-2117558(-)
GBF1	ACAACACAGAGGTTGCTCAG	chr10:102365487-102365510(+)
RERE	GGAGGCTGAACAGTACCCAG	chr1:8508653-8508676(-)
DHX9	TGGATGTGGGAAAACCACAC	chr1:182860090-182860113(+)
FNBP4	GAAGTCTGGGATGAGAACAC	chr11:47751241-47751264(-)
TTLL6	AAAGCCCAGGATCTCAAAGC	chr17:48791419-48791442(+)
CDC42BPG	TTGGAAGGCATAGTGCAGAG	chr11:64840567-64840590(+)
ST13	AGTGGCGGGGGAAAGCACAC	chr22:40835558-40835581(-)
ANO8	CTGGCTGGGCTTCTACACGT	chr19:17331146-17331169(-)
MICAL3	GTAGGCCGAGAGGCGCAGGG	chr22:17871855-17871878(+)
SDK2	GATGGTGTAGTAGCGCACAG	chr17:73387918-73387941(+)
MIEF1	GGTAGCCCCCTACTACACAG	chr22:39513677-39513700(-)
PROKR1	GGGCGCCCAGCATAGCACGT	chr2:68655268-68655291(-)
ZDHHC15	GCACCCAGGACAGTACCCGG	chrX:75522954-75522977(+)
SRPK2	TTATTAGAAAGCTTGGATGG	chr7:105169191-105169214(-)
SLC4A9	ACAGTGGCTGAGACATACCA	chr5:140367791-140367814(-)
SPHK1	CCTGCTGGGAGGCTACACAG	chr17:76386443-76386466(-)
PHKG2	CAGTAGCTCGATGAACACAA	chr16:30751126-30751149(-)
NDUFS3	AGACTGGGAAAGCCTCCCAG	chr11:47584396-47584419(-)
JKAMP	CATAGGCATGAAGTAACCAG	chr14:59503903-59503926(-)
RUVBL2	GATGCGGGTCAGCACCGTGT	chr19:49015055-49015078(-)
MCF2L	ATACAGCAGGAACTGCGAGG	chr13:113086134-113086157(+)
NOS1	GGGCACGATCCACACCCAGT	chr12:117265393-117265416(+)
FRY	TGTGTTCAAAGACTTCAGGC	chr13:32225801-32225824(-)
PIP5KL1	GACGTTGGAAGGCTATCAGG	chr9:127925158-127925181(+)
IGDCC4	AGCCCCAGAGAACACCACAG	chr15:65400880-65400903(-)
GFPT1	AAGCAATAAGAATCAAACGC	chr2:69342180-69342203(+)
VARS1	CATTGAGGACAACCCCATGG	chr6:31782542-31782565(-)
VARS2	TAGGAGGCCAAAAGACACGG	chr6:30917749-30917772(-)
NEFH	TGAGCTGAGGAACACCAAGT	chr22:29485745-29485768(+)
HDAC8	ATGCTGGACATACTTGACCG	chrX:72462047-72462070(-)
WEE2	AATAGTAACGTACCACATGG	chr7:141720982-141721005(-)
YARS1	ATCGTGCTGTGTGACCACGG	chr1:32806559-32806582(+)
NCEH1	AGCGTCGTTTATATCCACGG	chr3:172647908-172647931(-)
REEP2	GGACAGCAGCCATATCACGA	chr5:138444443-138444466(-)
SNTB1	CAGACCCAAGCCCTGTACGT	chr8:120811373-120811396(-)
CRB1	CAGCAAAGGCAACATCACAG	chr1:197442249-197442272(-)
SUCLG2	TATTTCCAGAGAAACCTACC	chr3:67520588-67520611(-)
HEXD	GAGAGGGGGAGGCCTCGCGC	chr17:82435701-82435724(+)
CTTNBP2	CATCTGGAGAGGGATCATGG	chr7:117756575-117756598(+)
CACNA1E	ACTCACATTGTACAGCACAG	chr1:181580759-181580782(-)
CAMK2G	AGGGAGGATAGCCCACCAGG	chr10:73848043-73848066(+)
TRIM9	GAAGGAGACAATGTGCACTG	chr14:50998151-50998174(-)
NCOR2	GGAACACGGCCGCAACTGGT	chr12:124385857-124385880(-)
FBLN2	AATGCGCACAGGAAGTGCGT	chr3:13621893-13621916(+)
PARP1	TTGATGGAAAAGTCCCACAC	chr1:226402346-226402369(-)
NRXN1	CTGGCATCATCACAGAACGA	chr2:50497643-50497666(-)
YWHAB	TGAAGGCAGTCACAGAACAG	chr20:44901615-44901638(+)
RNF216	CATTAATAGAAACTCGACAG	chr7:5641239-5641262(+)
EPHB4	GAAGCGGGGAGCCAGCTACC	chr7:100817266-100817289(-)
ARHGAP31	TGCAAAGCGAGCCCACACAG	chr3:119368431-119368454(-)
GABRB2	ACGGTGGATAGACTCCTGAA	chr5:161546353-161546376(-)
NT5DC2	GAGGTGATTGAGCTGTATGG	chr3:52528491-52528514(-)
GYS2	ATACCTGGAGTATAACCCCA	chr12:21546339-21546362(+)
TMEM231	GATGCTGACATACTGCACCC	chr16:75540116-75540139(+)
MED14	TAACTGAGGAGGAAGATCTG	chrX:40713793-40713816(+)
RHOBTB2	GTGCTGGAATACCTCTACAC	chr8:23010576-23010599(+)
RELN	AGGGCTACAGCAACACACCG	chr7:103776606-103776629(-)
AWAT2	CATGGGCAAAGAGCCCATGA	chrX:70043606-70043629(+)
CNOT9	AAAAGGGGTACAAAAAAAGT	chr2:218584635-218584658(-)
HPN	AGAGCAGGGATCCCCCACAG	chr19:35060449-35060472(-)
TRIM23	ACACACAGTGCAATATACAG	chr5:65611821-65611844(+)
POLR2B	AATCACTGACACCAACATGA	chr4:57005388-57005411(-)
GNE	GACTCCGGAGAGGATCACAA	chr9:36217523-36217546(+)
COL14A1	ATGGCGATGTACCTGCCAGT	chr8:120255296-120255319(-)
SLC6A6	GAGGGACACAATTACAACGG	chr3:14447593-14447616(-)
SNX25	TCCAAAAGTGACCTGAACGA	chr4:185357700-185357723(-)
PLXNB3	GGCGAGGGGGACCTCCACGT	chrX:153767650-153767673(-)
CACNA1S	GAAGGATCCCAGCAAAATGA	chr1:201087860-201087883(+)
AFTPH	CATGGCTTGAGATACCAGTG	chr2:64569137-64569160(+)
PAK5	TAGCCTAGAAATCACCTCAG	chr20:9544383-9544406(+)
ALOX5	GGAGGCGGTGAAGATCACCA	chr10:45443775-45443798(-)
TMEM258	AGGATACACGAAGAACCAGG	chr11:61790485-61790508(+)
SESN2	GATGGCCCTGCGGAGCACGG	chr1:28274960-28274983(-)
PNISR	AAACAGACGCAGTAAAACGC	chr6:99408254-99408277(-)
POC1B	ATGTGGAGAAAACTGCACGC	chr12:89497229-89497252(+)
VAT1L	AACTTCAAACAGCATCACAT	chr16:77825384-77825407(-)
MORC2	GGGATCAATATAGAGCACAG	chr22:30941503-30941526(+)
TMCO1	TGTCCTGTAAACCAGGACCC	chr1:165768240-165768263(+)
ADGRB1	GCGGGTCAGTACCAGCACAA	chr8:142524293-142524316(-)
HECTD4	GAGGCACGAGGACATCAGAG	chr12:112250252-112250275(+)
DNAH12	GCATCCAGGACACTGCAAGA	chr3:57323095-57323118(+)
DPYD	GAACAGCTTGCCTAACCCAG	chr1:97306248-97306271(+)
DPYD-AS1	GAACAGCTTGCCTAACCCAG	chr1:97306248-97306271(+)
HDAC9	AGGTCGAAAAGCCAGCCTGG	chr7:18762164-18762187(+)
HERC4	AGGAAAATGGAGGTCCACAA	chr10:67941015-67941038(+)
RPL30	ATACTACAGAGTGTGCACAC	chr8:98042659-98042682(-)
CUL3	CCTGTGGTAAACCAACACAG	chr2:224481994-224482017(-)
COPS5	GCCGCCTTGAAAATGCAATC	chr8:67058184-67058207(-)
SPNS2	CTACCTGGACAGGTACACCG	chr17:4499391-4499414(+)
ADAMTS6	TGATGGTGGGATGCGCACAA	chr5:65188158-65188181(-)
ACAD8	CAGGCCTTGCAGATGCACGG	chr11:134262528-134262551(+)
SLC25A5	CAAGAGGGTACACAAAACAC	chrX:119469929-119469952(-)
SLC47A1	TTGATGGAGAAACAGATAGT	chr17:19555269-19555292(-)
HADH	AAGCACGTGACGGTCATCGG	chr4:107990013-107990036(+)
UBN2	ATGGCACAAAAGCTTCAAGG	chr7:139269447-139269470(-)
FAM83C	GGTACACAGGGACACCACGC	chr20:35288867-35288890(+)
SH2D7	GCTGGTTGATGACAAAATGT	chr15:78097943-78097966(-)
BAZ2A	GCTATGCAGGAACTCCACAA	chr12:56605237-56605260(+)
COPA	TTTGCGGTTACAGATCACAA	chr1:160305548-160305571(+)
AVPR1A	GACAGCCGACCGCTACATCG	chr12:63150379-63150402(-)
STON2	GGTGGCAAAAGAAACAGTGT	chr14:81270839-81270862(+)
ABCC4	CACACTGCCGAGGAGCACGT	chr13:95206657-95206680(+)
RHOBTB1	GATGTGGTGCAAACACCAGG	chr10:60872245-60872268(+)
TM9SF3	TCAGAGAGGAAAATATCAGT	chr10:96551320-96551343(+)
EGFR-AS1	TAGTCCAGGAGGCAGCCGAA	chr7:55181388-55181411(-)
EGFR	TAGTCCAGGAGGCAGCCGAA	chr7:55181388-55181411(-)
ERGIC1	TACGCAGCCAACGTACACCG	chr5:172888731-172888754(+)
EDEM2	TGTGACGGGCACGACACCTG	chr20:35146827-35146850(-)
MMP24-AS1-EDEM2	TGTGACGGGCACGACACCTG	chr20:35146827-35146850(-)
UGT3A1	GAAACACAAAGACATCAATG	chr5:35954299-35954322(+)
DAZAP1	AATCGCAGGAAGCTCTTCGT	chr19:1417491-1417514(+)
PSMC2	GAGCTTGTACAGAAATACGT	chr7:103364280-103364303(+)
GTPBP1	GGGATGACCAAAGAACACCT	chr22:38721765-38721788(+)
PPM1F	AATGAGCGCACACACACCTG	chr22:21931252-21931275(+)
SLC25A4	GGGGAAGTAACGGATCACGT	chr4:185144878-185144901(-)
ACACB	GAAGTTTGGAGCCTACATCG	chr12:109260498-109260521(+)
TPM4	CAGGCCAAAGAAGAGAACGT	chr19:16101274-16101297(+)
EGFR	CATGGGAGAAAACAACACCC	chr7:55165353-55165376(+)
DACH2	CTCAACAGTACACACCACGG	chrX:86148975-86148998(-)
RET	GAAGAAGGAGAAGTATACGC	chr10:43102431-43102454(-)
SLC46A1	CCTGCTGGAAGCCAGCATCG	chr17:28405128-28405151(-)
HMGCR	AGAGCATCGAGGGTAAACGT	chr5:75347248-75347271(-)
UNC5D	CTTACCGTAGACCACAACAG	chr8:35683709-35683732(-)
TGFBRAP1	TGCGGCAGGGACCTCTACGT	chr2:105308182-105308205(-)
NAV2	GGGGAACTCAGGTTACACAC	chr11:19946487-19946510(+)
ANXA6	GAGGCAGGGGAACTGAAATG	chr5:151133155-151133178(-)
PRSS55	CAAGTGGTGGATTCTCACTG	chr8:10529648-10529671(+)
DNAH5	ATGCAGATGTTACATCACGC	chr5:13830758-13830781(-)
SLC38A4	AAGAATAAAAATCAGCATAG	chr12:46768372-46768395(+)
ITCH	CCAGAATGGTAGCTGAGTGG	chr20:34489261-34489284(+)
ALG3	GAGAAGAAACAGTAACCCAG	chr3:184244660-184244683(+)
DHX33	TAGAAGCTGAAGCATCACAC	chr17:5453634-5453657(+)
GHITM	CATGATGAGAGGCTCTTGGG	chr10:84144994-84145017(+)
UNK	GAACAGCATACGTTCTACGT	chr17:75815241-75815264(-)
BHMT	GGAGAAGAGGGGCTACGTAA	chr5:79115831-79115854(+)
SEMA3E	TATCAAGAGAGGCTCTTCGT	chr7:83490171-83490194(-)
ASB11	AGAGCTGGGAAAGAGCAGGT	chrX:15283605-15283628(+)
YIPF7	CAGGCAGTAACCCAGCACGC	chr4:44624647-44624670(+)
GALNT14	TGTCTTACAGGACTACACGC	chr2:30945857-30945880(-)
CRY2	GAACAGCCTTGGGAACACGT	chr11:45856064-45856087(-)
MAGI1	GCAGAGTTCAAGGTCCACGC	chr3:65430027-65430050(+)
SMPD4	GGGCGCTGGAGACACTGAGT	chr2:130161232-130161255(+)
TGFBR3	ACACTGTAGAAAGAGCAGTG	chr1:91712293-91712316(+)
SLC4A1	ACGGTGGTGGCACTGAGCCA	chr17:44253242-44253265(+)
RAPGEF5	AGTGTTGAGACCCATCACAA	chr7:22140057-22140080(+)
AMPD3	CATGCAGTTCCACTACACGA	chr11:10502872-10502895(+)
CTDNEP1	GATCCTGGATAACTCCCCAG	chr17:7246043-7246066(-)
STARD3	AGACAAAGGTGCAAACACGG	chr17:39662298-39662321(-)
NUP188	ATTTGGCTAGAACAGCAATG	chr9:128990135-128990158(-)
CUBN	AAGTACAGTTGATACCGTGG	chr10:17068193-17068216(+)
MORC2	GAAGCTGAGGACCAACATCG	chr22:30928041-30928064(-)
ACSM5	ACTGGTGTGGAGCTGTACGA	chr16:20429759-20429782(+)
SLC43A2	TTGTCCATGACGATACCCAG	chr17:1616594-1616617(+)
ATP2A1	AACCTGCCAAACCCCCACGA	chr16:28880999-28881022(-)
DDX46	AGAGTGGTCTGTGTTTACGG	chr5:134785544-134785567(+)
UBR4	ATGCACAACAGATAAAACAC	chr1:19152348-19152371(-)
RAB8B	GATGTCGAAAGAATGATCCT	chr15:63256516-63256539(+)
TCF25	CCACTGGTGAGACTGAACAG	chr16:89896024-89896047(-)
NUP155	TGAATTAGAAGAAAAAATGG	chr5:37302777-37302800(-)
TNIK	TGAGGAAGAGAGCTCTCATG	chr3:171175291-171175314(+)
SLC1A4	GAGTTGCGCAATGAACACCG	chr2:65018201-65018224(-)
ADGRE5	GCAGAGGTGCAGGTGTATGG	chr19:14405856-14405879(-)
PTPRM	GAGCTGTATCCACAGGTAGG	chr18:7955165-7955188(-)
AMN	GCCGTGGGTCAGCAACACAA	chr14:102929657-102929680(-)
SMIM18	TAAAAGCAGGATGACAAAGC	chr8:30645409-30645432(-)
PLK3	TGAAGAGCACAGCCACACGG	chr1:44804441-44804464(-)
EIF2B4	TACCTCTGGGAGCACATAGG	chr2:27366755-27366778(+)
FSTL1	CATCTCGATGCAGTTCACAG	chr3:120411904-120411927(+)
GPC6	CATGCAAGAAAACAGCATGC	chr13:94286445-94286468(+)
PTGER4	AAGGTGCTGTACTCGCACAG	chr5:40681260-40681283(-)
EPAS1	TTGACACACATGATGCACTG	chr2:46375802-46375825(-)
KIF13A	AGGGTGGCTGAGTTGAACTG	chr6:17780786-17780809(+)
ELF5	AATTTGGAAAAAATGCACAC	chr11:34480238-34480261(-)
PIK3CA	TTATTAATGTAGCCTCACGG	chr3:179198932-179198955(-)
UROC1	CCGTGTTGAATGCTGCACGT	chr3:126505817-126505840(-)
SLC4A4	GGATGCCACTGACAACATGC	chr4:71453647-71453670(+)
PTPRU	CCGCACGGAGAACAGGTAGG	chr1:29279573-29279596(-)
PIGQ	AGGAACAGGAGTCCACGCGC	chr16:579143-579166(-)
ADCY1	CAGTCGGATGGATAGCACAG	chr7:45710612-45710635(+)
SPATA13	AGTCTGGAAAGCCTTCACTT	chr13:24270890-24270913(+)
PPFIBP2	AATGCTGCAATACCTAACTG	chr11:7649213-7649236(+)
GALNT1	AAAATTTGCATACTGCAAGG	chr18:35654667-35654690(+)
PPP3CA	GACCACAGGATATCACACAT	chr4:101093859-101093882(+)
LHFPL6	AGGCATAAAGAACCCCACGC	chr13:39601126-39601149(+)
PAPSS2	GGTTCCGAGGATGTACCGTG	chr10:87709283-87709306(+)
FADS1	TATCCAGCGAAAGAAGTGGG	chr11:61804683-61804706(-)
CHPF2	TTTGTGGAGCCGGTACATGA	chr7:151236513-151236536(-)
OBSL1	ATTGTGGCTCCAGACCACGG	chr2:219557985-219558008(+)
RHPN2	CAGGAAGTGAACCTGAACGG	chr19:32991843-32991866(+)
BICD1	ACAGCTGGAACACACCAAGG	chr12:32327510-32327533(+)
SLC12A1	ACAGAGATTGAGAACTACGT	chr15:48269732-48269755(+)
CLUH	GGTGCACAGCGACTTCACCG	chr17:2698568-2698591(-)
PGLYRP2	CATAGTGGGCAACTACACCG	chr19:15469807-15469830(-)
ANK2	CCAGCAAGGACACAACCAGG	chr4:113237015-113237038(+)
EARS2	GTGGTGGACGACCACCACAT	chr16:23535126-23535149(-)
KIF26A	GTGCAGCGTGAACAACATGT	chr14:104173450-104173473(-)
C14orf93	GGGAGGGGAGAAGAGAATGG	chr14:22998987-22999010(+)
MAST4	ATGACTACCAACCTTTACGA	chr5:67133583-67133606(+)
RANBP3	AAAAGTGGAAGTCATCACCG	chr19:5923219-5923242(-)
ATP2B4	GCAAAGAGAAGCAATTCCGG	chr1:203699582-203699605(+)
DAAM2	CAAGAAGCTGAAGTACACGG	chr6:39873284-39873307(+)
MOGS	TATGGCTGGGAGTTCCACGA	chr2:74464616-74464639(-)
PRKCE	ATGCTGGTGGAGGAACATGA	chr2:46086325-46086348(-)
ZSWIM8	CGACACGGTAGGCAGCATGC	chr10:73800449-73800472(-)
ESR2	GAAGTGGGAATGGTGAAGTG	chr14:64268793-64268816(-)
TRAF7	TAGACGCAGAGACACCACAC	chr16:2173976-2173999(-)
UNC79	TACAGGGGGTTGCAGTACAC	chr14:93497264-93497287(+)
KIAA0100	GGAAATATTCCAGTACACAG	chr17:28633727-28633750(-)
AOPEP	GGCACCCGTGAGGCACACAG	chr9:94800848-94800871(-)
TRIB2	CGTGCCGTGCATCTGCACAG	chr2:12718535-12718558(+)
SATB2	AGAGCTGTGAGAATACCCCA	chr2:199433353-199433376(+)
ARNT	ATCACAGTGAAATTGAACGG	chr1:150839626-150839649(-)
DNAH9	AAGGATGTCTAACAGATCGG	chr17:11694400-11694423(-)
MFSD11	CTTGTCGTGAAAGCGAACGA	chr17:76736965-76736988(+)
SRSF2	CTTGTCGTGAAAGCGAACGA	chr17:76736965-76736988(+)
SURF4	GGAAGGTGCTGATCAGACAG	chr9:133367381-133367404(+)
ST8SIA4	GGAAGGGCCAGAATCCATAC	chr5:100812016-100812039(+)
CHN1	AATGAGACCCCACATAAAGT	chr2:174824455-174824478(+)
NDST2	AGTAGCCAGGGACAAGACAG	chr10:73803235-73803258(+)
SFMBT2	TCTGTGTGCACCACCCCACG	chr10:7367675-7367698(+)
SMOX	ATGGGAGCCATGGATCCAGG	chr20:4177374-4177397(-)
RGS11	GCAGACGGAGGACTTCACTC	chr16:271406-271429(+)
CIT	CCGCACAGGACACATCAAGC	chr12:119832811-119832834(-)
SLC41A3	CAGCAGGTAGAGCACCACAA	chr3:126008746-126008769(+)
USP40	TTTCCGATAAAACAACATGT	chr2:233533503-233533526(+)
ATP8B3	GAACTTGCAGATCCGCACGT	chr19:1788977-1789000(+)
DNAH5	CAGTACCTGGAACATCAGTG	chr5:13807584-13807607(+)
NAA50	GATGTCTGGCACCTTACCGA	chr3:113723431-113723454(-)
GFOD2	CAGCAGTGGGACCAGAACTC	chr16:67685646-67685669(+)
SART3	ACACAGGGGGAAACAAACAT	chr12:108526126-108526149(+)
C16orf89	GAACGTGGGGTACACCAAGG	chr16:5060350-5060373(+)
MYO1G	CGGGCAGCAGGACATCACAG	chr7:44967681-44967704(-)
CDS2	GAGTAAAGGAAATGAACCGG	chr20:5178921-5178944(-)
GAPVD1	ACATACCGGACACAACACTG	chr9:125332043-125332066(-)
GAPVD1	ACAGTAGACAGCAAACAGGG	chr9:125362611-125362634(-)
TGM7	CTCACCGGTGCACATAACAG	chr15:43287274-43287297(+)
PTPN11	CTGACAGCGAATCATAACAT	chr12:112453364-112453387(-)
DYNLT2B	ATTTGACCGATACAAAATGG	chr3:196306982-196307005(-)
LRP2	TGACTTTAAGAAGAACACGG	chr2:169207157-169207180(+)
RBP5	ACACCAGGGCAACCACATGA	chr12:7128337-7128360(-)
ATP2A1	CTTGTCGGAACAGATGACAG	chr16:28888891-28888914(-)
CNKSR2	AAGTTAAGATAACACCACTC	chrX:21516528-21516551(-)
PGAP3	TGAGTGTAGGATGACAGTGG	chr17:39674012-39674035(+)
ADAMTS7	GTGGAACGGGGACTACCAGG	chr15:78771670-78771693(-)
SEC23IP	GGAGAACGTAGTCAATTCGG	chr10:119933080-119933103(-)
FTSJ3	TAAACTGGAGAACAAAACTT	chr17:63824380-63824403(-)
HEPH	CATGAGGGGGGACTGTCCAG	chrX:66197731-66197754(-)
B3GALT1	ATTAATGGGGATGAGATGGG	chr2:167869506-167869529(+)
GALNT2	CAGAAATGGGAACAGATCGA	chr1:230279299-230279322(+)
XPR1	TGATATAAAAGACAATCCAC	chr1:180863741-180863764(-)
FKBP10	GAGGACGTGAAAGACCAGCG	chr17:41819230-41819253(-)
GPR146	GTAGCCGATGAACACCAGCG	chr7:1058080-1058103(-)
LRIG2	AAGGGTGTTAGACATAATGC	chr1:113114639-113114662(-)
RPS6KA2	CACGCCGAAGGACCACCAGT	chr6:166498513-166498536(+)
VPS33B	GAGGAAGAGGGAATCTATGG	chr15:91009799-91009822(-)
PSMD6	CAAGACATATGACAAAACTG	chr3:64019395-64019418(-)
ARHGEF11	TTAGAACGAAGCGCACACTG	chr1:156958845-156958868(-)
RET	AGGCAGAGCAGGGTACACCA	chr10:43116687-43116710(+)
P4HA1	ACAGCAGAGGAATTACAGGT	chr10:73030265-73030288(-)
ARHGEF38	GAAGTTCGCACAGTAATAGG	chr4:105645253-105645276(-)
CDK19	AGGCACAGGAATATCCATGT	chr6:110746142-110746165(-)
SIX2	GCTCAAGGCACACTACATCG	chr2:45008827-45008850(-)
SYT12	GTGGCATGGGAACCACACAT	chr11:67048671-67048694(+)
USP35	TGGGTGCCAGGGCTGAACCA	chr11:78208901-78208924(-)
CKB	ATCATCGAGGACCGGCACGG	chr14:103522074-103522097(-)
AGMAT	GGAGACCCTCATCCACACAC	chr1:15578938-15578961(+)
PGBD5	GCTCCAGCCAGACCACGCAC	chr1:230356968-230356991(-)
PIWIL4	AGGTCCGAGCAAGCACACAT	chr11:94607521-94607544(-)
SLC44A1	AAGAGGCAGACGATGATCAG	chr9:105383200-105383223(-)
MFSD6	CAGGGGGAACGGCTGCACTG	chr2:190488696-190488719(-)
PCOLCE	AGGCACGTAAAACTTCAGGG	chr7:100607756-100607779(-)
SMC1B	AAACCTTAGTAACAGCCAGC	chr22:45389830-45389853(+)
ABHD14B	ACACAAGGGTACCTTCACAC	chr3:51969930-51969953(+)
TERF1	GAGGAAATCGAGCATCCAGC	chr8:73009109-73009132(-)
TRHDE	TATGCTGCTATGGAGAACTG	chr12:72469783-72469806(+)
ARV1	TGCTTTGTGAAGCATACCTG	chr1:230990137-230990160(+)
RHNO1	ATGGAATAAAGGTCACATGG	chr12:2888361-2888384(+)
SNW1	GAAGAAGCCAAACAGCATGG	chr14:77718160-77718183(-)
RAD51B	TTGGACGAAGCCCTGCATGG	chr14:67835148-67835171(+)
MINDY1	AGGTCAAAGACACTGCACTC	chr1:151000499-151000522(+)
EIF6	CAGGCGGGGACTGTGAACCG	chr20:35279727-35279750(-)
NFKB1	CCGAAGCTGGACAAACACAG	chr4:102584736-102584759(-)
SCARB1	ACTGTGGGTGAGATCATGTG	chr12:124814286-124814309(-)
PCBP1	AGAGATCCGCGAGAGTACGG	chr2:70088105-70088128(+)
NOS1	CGAGCCCTGAAGGAGCAAGG	chr12:117220198-117220221(-)
ATP8A2	GATGCCAAAAAACACCAGCC	chr13:25862334-25862357(-)
RPS28	AGTCAGAGCGAGAAGCCCGG	chr19:8322043-8322066(+)
BMP7	CAGGTGCTCCAGGAGCACTT	chr20:57228231-57228254(-)
CDC42BPB	GATATGGCGAGGTTCTACAT	chr14:102999615-102999638(-)
RBMS1	TGGGAAAATAGTCTCCACAA	chr2:160318201-160318224(-)
OPCML	TGACCAGGATGATCACACGA	chr11:132657209-132657232(+)
SH3BGRL3	CCTGCGCGTCTACAGCACGT	chr1:26280163-26280186(+)
ARFGAP3	AATGCAAAGGAACACTCCAT	chr22:42847563-42847586(+)
LOXL3	CAGCTCCCGACACACCACGC	chr2:74536339-74536362(+)
NEK9	GGAGAAGGAACTGTACACTT	chr14:75109686-75109709(-)
AFF3	AAACATCCGCCAGTACAGGA	chr2:99558931-99558954(+)
ADAMTS5	GATTTCGTGAGCCACAGTGA	chr21:26954739-26954762(+)
ODF1	AACATGGGTAGAGATCACAC	chr8:102551924-102551947(-)
PIGX	ACGAGAGAGAAACATAACAG	chr3:196722534-196722557(+)
TTLL10	GGTGCAGGCAATGAGCAGGT	chr1:1183969-1183992(-)
CAMKK2	AATGAGGACCATCTGTACAT	chr12:121260317-121260340(-)
MIB1	AAGTGGGGGAAGCAGGACGG	chr18:21741655-21741678(+)
ARHGAP42	ACAATAAGACGATAACAAGT	chr11:100961728-100961751(+)
POLD1	CAGCGAGGAGAAGTCCAGGG	chr19:50408804-50408827(-)
AIPL1	TTTATCCCCACAGCACACGG	chr17:6428496-6428519(-)
GRM5	AAAAGCTAGCCATATAATGC	chr11:88567318-88567341(+)
CACNG2	TAGCTGTGGGAACCGACTAT	chr22:36702477-36702500(-)
F2RL1	TCGGAAAAGAAAGACCCACA	chr5:76832893-76832916(-)
TOP2A	GGTTGGGAGAGACAAATATG	chr17:40408019-40408042(-)
KMT2A	TGTGAGACAGCAACCCACGG	chr11:118498397-118498420(-)
MDGA2	AATATTCAGCGACACCAAGG	chr14:47218091-47218114(-)
HAPLN3	CATGATGGGGTACTGCACCG	chr15:88879081-88879104(+)
FA2H	TGGCTGGAGCAGTACTACGT	chr16:74774507-74774530(-)
ACLY	TACCTCAGAGGAGAACATGG	chr17:41883118-41883141(+)
ITPR1	GCGCCCAGAAGAAACAACGT	chr3:4800570-4800593(-)
TCF25	TATGGAGCCGAACAACATCG	chr16:89893836-89893859(+)
SLC26A6	AGCATTGGCAAAGTACACGG	chr3:48628651-48628674(+)
SOAT2	ATGCAGGATAGAGAGCACCA	chr12:53119217-53119240(-)
SRPRB	ATGGCCGGGAAGGTCAATCA	chr3:133811129-133811152(-)
MDGA2	GATTGGAATTGGCAACACAC	chr14:47144169-47144192(+)
CYFIP1	AGGGACGAGAACCTGAGTGC	chr15:22917775-22917798(+)
USP4	GAAATGGCAACTCAGCACAT	chr3:49325737-49325760(+)
BAIAP2L1	AGTCGGGCGGAGTTTCACAG	chr7:98293556-98293579(+)
SLC7A5	ATTGTGCTGGCATTATACAG	chr16:87841070-87841093(-)
DCAF1	TGAACATGGACACAGTATGC	chr3:51412435-51412458(-)
ACHE	ATAGATCCAGACGAGGACAG	chr7:100893782-100893805(+)
COASY	GCCGGCTTCAAGCAACACAG	chr17:42565494-42565517(-)
IRAK2	GCAGGGTGTGAGCATCACGC	chr3:10177895-10177918(+)
PPP3CA	TCACTCACAACACAGTCAGG	chr4:101093792-101093815(-)
PGRMC1	CCAGTCAAGTATCATCACGT	chrX:119243146-119243169(+)
PSMD7	ATAGTTGGCTGGTACCACAC	chr16:74301565-74301588(+)
CCN4	GCTTGGGGACAACTGCACGG	chr8:133213039-133213062(+)
DGKB	GAGATGGGGCAAATATACAC	chr7:14178081-14178104(-)
THOC7	ACAGCGTGCTCAGCATACGT	chr3:63838464-63838487(+)
LAPTM4A	TGAGGACGAAGTCAAAAAGT	chr2:20037380-20037403(+)
MYPN	AATGAGCAGAGAGTGGACTC	chr10:68199458-68199481(-)
ZMYND11	AATGATACACACGAAAACAC	chr10:221265-221288(-)
GPR156	AATGAGAGCAATCCAAACAT	chr3:120185310-120185333(+)
LOC105374065	AATGAGAGCAATCCAAACAT	chr3:120185310-120185333(+)
MSH3	CAGGTGGGGAATTACCACAT	chr5:80864881-80864904(+)
PSMD2	CCCGTGGGCCAACAACACTG	chr3:184308771-184308794(-)
TRPM3	CTTACTTAAAGACAGCAATG	chr9:70553154-70553177(+)
PTBP3	AATGTTGGAAAGATGCAGAG	chr9:112227412-112227435(+)
SEPTIN14	TACCTTGCAAAACTCCCCAA	chr7:55819123-55819146(+)
LMBRD2	AAGAAATTAAGACATAAAGG	chr5:36115078-36115101(+)
SLC12A6	TGTGAAAGATGGCAGCTCGG	chr15:34254555-34254578(+)
MC5R	AGTGAGATGAAGGAAGAACG	chr18:13826519-13826542(-)
KCNQ3	AGACAAGACACCCAAAACGT	chr8:132174300-132174323(-)
POLR2E	AATCCGCAAGACCATCATGC	chr19:1095257-1095280(-)
PRDX6	ACACTGGGGTAAAGTCCCGA	chr1:173481346-173481369(-)
SPON1	TCACTGAAAGCACTCCACGG	chr11:14041569-14041592(+)
FLII	GCCGAGCCAGATGAACACGT	chr17:18247776-18247799(+)
FLCN	ATGATGCGGACGCAGCCCAC	chr17:17216471-17216494(+)
ELOVL6	AGTACAGGAGCACAGTGATG	chr4:110051681-110051704(+)
LCT	ATTGTGGCCAACAATGTAGG	chr2:135800762-135800785(+)
VPS29	TGTGAGAGGAGACTTCGATG	chr12:110496010-110496033(-)
B4GALT3	GGTTACTGTAGACATCACGA	chr1:161175888-161175911(+)
PTGFRN	GGAGCTTGCAAGCACCTGGG	chr1:116941868-116941891(+)
KDM4B	AGATCGGGGAGACAAAGGTG	chr19:5041193-5041216(-)
SCNN1A	TGTGCTGGGAGCACACCAGG	chr12:6374545-6374568(+)
GCDH	GAGGCCGTGAACACCTACGA	chr19:12897841-12897864(+)
LOXL4	GACCATGAACAACAGCAGGG	chr10:98260976-98260999(-)
WASF2	AATGCGACGAGACAAGATGG	chr1:27408254-27408277(+)
GATAD2B	AGTGAGGGGTGAAATCTGTG	chr1:153813377-153813400(+)
SYT5	GAGGCCTGAGACCAGCACGA	chr19:55178324-55178347(+)
RNF8	ACAGTAGGAGCAGAAACTGT	chr6:37381168-37381191(-)
SPTBN4	GTGGTAGAAAGAGACCACGT	chr19:40501959-40501982(-)
NCKAP1L	AAAGCGCATGACCATCATTG	chr12:54531758-54531781(+)
PLBD2	GGAGTGGGTACGCAACATCG	chr12:113384178-113384201(+)
MICAL2	CATAAACAGAAACAGCACAG	chr11:12213309-12213332(+)
PRTG	GAAATGGTGGTACAGTTCAG	chr15:55672581-55672604(+)
DPP4	TCAGTGCCTACTCTGCTCTG	chr2:162035292-162035315(-)
GPR139	GATGAGGACGTGATGCACAG	chr16:20032244-20032267(+)
NUMBL	CCTTCAGTGCCAGAAAACAG	chr19:40680921-40680944(+)
EXOSC9	AGATTACGGATGCTGCATTG	chr4:121801882-121801905(+)
PDE8B	ATGGGCTGGGAGGATCTCTG	chr5:77421951-77421974(+)
AGL	ATTGTCGGGATGCTGTGTGG	chr1:99900718-99900741(+)
CPNE9	GTTTGCACACAGCTGCATGG	chr3:9712731-9712754(-)
BRI3BP	ACGGCCACCACGAAGCACAG	chr12:125025232-125025255(-)
C5AR2	GGCCAGGTGGAGCAACCAGG	chr19:47341007-47341030(-)
DNAH6	AACAGTTAAAGACCACACAC	chr2:84625020-84625043(-)
NEIL3	GATTAAAGTACACACCACAC	chr4:177351474-177351497(-)
THRB	ACAGCGGTAGTGATACCCGG	chr3:24152410-24152433(+)
WDR18	ATCGTGTGGGAACTTCACTC	chr19:984413-984436(+)
ADGRE1	GGAGCGACACAGCAGAAAGG	chr19:6924750-6924773(-)
ADCY10	ACTGTGAGACACGAGTACAC	chr1:167880113-167880136(-)
NEK8	AGGCACAGTGAGGATCATGG	chr17:28740561-28740584(-)
SCAMP5	TGTCTCGCGTGGCTGATCGG	chr15:75016627-75016650(+)
VGLL1	AGTAGGTGAAAAGGACACAC	chrX:136536094-136536117(-)
D2HGDH	CCTGAGGGAAAGGATCACAG	chr2:241755859-241755882(+)
SLC25A33	CTCATAAGTAGACAACACAA	chr1:9582442-9582465(-)
GNG13	CCTGATGAAGAACAACCCAT	chr16:798747-798770(-)
MFSD14A	AAACACCGTTAGCAGCAAGA	chr1:100059941-100059964(-)
ZFYVE1	CACGAGAAGGAACAGCCCGG	chr14:72970940-72970963(+)
TMEM86A	CCAGAGCACAAAATACACGC	chr11:18700975-18700998(-)
HSPA8	CACGTTCACAAGCAGTACGG	chr11:123059784-123059807(+)
ATP13A1	GAATCCGGTCCGCAGGACGT	chr19:19655889-19655912(+)
KRTAP16-1	ATGACAGGATCACAGCACAG	chr17:41309020-41309043(+)
NUP88	CAAAGGAGGAGATTCAGCGG	chr17:5387777-5387800(-)
C11orf54	AAAACTGGTAGACAAACCAA	chr11:93759819-93759842(-)
DYRK1A	ACTGAAATGAAATACTACAT	chr21:37486592-37486615(+)
SLC12A8	AAACACATAGAGCAGCCCGA	chr3:125187242-125187265(+)
TTLL11	TCTACATTGACATCACACGG	chr9:121860370-121860393(-)
IGLON5	GTCACCTGGAGACAGCTCCG	chr19:51325443-51325466(+)
DGCR2	ACAGGGTGGCACCACTACGA	chr22:19065024-19065047(-)
TYW3	AAAGAGAGGAAAAACTATGT	chr1:74748800-74748823(+)
MAN2B1	GTCCAGGATGTACTGCACAC	chr19:12665481-12665504(+)
DERL1	ACCCACAGGGAAATAAAAGG	chr8:123030674-123030697(+)
FLVCR1	TTTGGGCCCAAACCACACTG	chr1:212859125-212859148(-)
PTPN2	AAGGAGTTACATCTTAACAC	chr18:12836789-12836812(-)
DARS2	ATTGTTTAAGAGGACCCCAG	chr1:173834497-173834520(+)
ACTR1A	CGCTACAGGCAGGACCACAG	chr10:102484350-102484373(-)
VSIG10L	GATGGGCGGAAACTCCACAT	chr19:51338018-51338041(-)
MAST2	ATAGTTGTGTAAGTACTCCA	chr1:46025760-46025783(-)
SEC23B	GGAGTAAGGAGACAAGCCAG	chr20:18510943-18510966(-)
SLC27A6	TGAGGAGTGAGACAACATGG	chr5:128985274-128985297(-)
ADGRL2	GATATGCGGAGTCCTCTATG	chr1:81943518-81943541(+)
UHRF1BP1	CACCTGGTTAGCCATCACTC	chr6:34821766-34821789(+)
ABCC4	CGTGCAAAAAGTCAGCACCG	chr13:95234705-95234728(+)
PDE3B	ACACAGGGGACCCACTATGT	chr11:14867596-14867619(-)
PRPF19	GGAAGGGTGAAACACCACGC	chr11:60900584-60900607(+)
TAPT1	TCAGTGCTGAACTAACAAGA	chr4:16213854-16213877(-)
MED24	GATCTCCAGGACAAAAAGTG	chr17:40032729-40032752(+)
CDKL2	TGTGTAAGAAAAAAAAACGA	chr4:75614389-75614412(-)
PLEKHA8	CCACAGAGAAGGAACCATCG	chr7:30045092-30045115(-)
GPR176	GAAGATGACGACCTGCACGG	chr15:39919870-39919893(+)
GNB5	ACTGAGGGAGAAGTCCACGC	chr15:52125948-52125971(+)
PRICKLE2	CAAGATGGGAAGATATACTG	chr3:64157210-64157233(-)
TMEM117	AAAGAATCCAAACCACACAA	chr12:44388334-44388357(-)
NXT1	ATTGCCATTCCAGACCAGGG	chr20:23354168-23354191(-)
INO80	TGAGCCATCAAGCCTCATGT	chr15:41005639-41005662(+)
PCED1A	GGAAGTAGAAGCGCACAAGG	chr20:2838949-2838972(+)
FRMD4B	ATTCAGGAAAAACAGCTCCA	chr3:69287772-69287795(+)
PDXP	GCGGTGGCCAAAGAGGATGT	chr22:37665704-37665727(-)
EN1	ATAACGTGTGCAGTACACCC	chr2:118846324-118846347(+)
SLCO1C1	CAAACAGGGAAAGAAATAGG	chr12:20733029-20733052(-)
DNAI1	GATGAGATTGAACTGCACGT	chr9:34517363-34517386(-)
SENP3-EIF4A1	ATGGCACTAGGAGACTACAT	chr17:7576538-7576561(+)
EIF4A1	ATGGCACTAGGAGACTACAT	chr17:7576538-7576561(+)
CBLC	GCTGCAGGTGAGGTCAATGG	chr19:44781292-44781315(-)
CHCHD3	CGAGAATGAGAACATCACCG	chr7:133081870-133081893(-)
DNMT3A	GGTGTGTGAGGACTCCATCA	chr2:25241629-25241652(-)
TTN	AATGCCAAGAAGGAGCATGG	chr2:178552300-178552323(-)
ATP13A3	GCTTTGAAGAGGGCACACGG	chr3:194430158-194430181(-)
RERE	TTTCTTCTGAAGGAGCATGG	chr1:8495151-8495174(-)
TET2	CATGCAGAATGGCAGCACAT	chr4:105269725-105269748(+)
MAU2	AGTTGACAGAGACACAGTAC	chr19:19345305-19345328(-)
MTHFD1L	CGAGCTCTGAAGATGCATGG	chr6:151009925-151009948(+)
PLXND1	CAGCGTCAACAACTACACAG	chr3:129589385-129589408(-)
NCKAP1	TGACATAAGAGAATGCAAGG	chr2:182986186-182986209(-)
TMEM53	TAATCCGATACACAGCCCCG	chr1:44655176-44655199(-)
MSH2	CCGGTCGAAAAGGCGCACTG	chr2:47403285-47403308(-)
COLGALT2	AAAATGGTCAGACTACATTC	chr1:183975095-183975118(-)
PLCH1	TATGCACGGGTGCTGCAAGA	chr3:155564931-155564954(-)
MED24	CAGGTTGAGAATATCCCAGG	chr17:40053472-40053495(+)
MPP3	TCTGTATGGAACCAGCCTGG	chr17:43810862-43810885(-)
DYNC1H1	AAAGCGAGGCGGCAGAACGA	chr14:102029555-102029578(+)
GGT7	AGGTCCCATGATCAGCACCT	chr20:34852414-34852437(+)
CFAP20	TGTCTGAGAAGTAAACCCGT	chr16:58114877-58114900(+)
FAM204A	AAAAGAAGAAACTTGCATGG	chr10:118311205-118311228(-)
SLC6A14	AAGGGAGTAAAATATCTGAG	chrX:116451457-116451480(-)
EIF2B2	AAAGAGGGTAATGAGCTCTG	chr14:75009081-75009104(-)
BMPR1A	ATGGCGTGGCGAAAAAGTGG	chr10:86917213-86917236(+)
ANKFY1	TAGGAGCCGTCACACCACGG	chr17:4169248-4169271(+)
CAMK1	GTATCCCGGAGTTCCACAGG	chr3:9761634-9761657(+)
DOCK3	AGTACCTATTCGGATCACAT	chr3:51159286-51159309(-)
KIF16B	CAGGAAGGTCAGACATACGT	chr20:16428984-16429007(-)
RPS6KA4	GGAGGGCGAGAGGAACACGC	chr11:64361709-64361732(+)
UCMA	ACTAGACAGGAGCACCACGG	chr10:13234198-13234221(+)
EXOSC10	AGGCTGGCTGACCTTAACGA	chr1:11087435-11087458(+)
MED24	AGGGAAGGTATGCAGTCTGG	chr17:40026288-40026311(-)
NEURL1B	CGACCGCAAAGAGTACTGGG	chr5:172683929-172683952(+)
YPEL3	GGATGTCGGCGACAGCATGG	chr16:30094826-30094849(+)
CELSR3	CAGGAGCCCAAAGAGCCAGG	chr3:48643613-48643636(+)
SEC24D	AGACAGTGGAGCCTTAATCC	chr4:118740661-118740684(-)
AAK1	GAAATGGTCAACCTGTACAG	chr2:69530655-69530678(-)
HK2	GTCCGGGGTAGCACACACGT	chr2:74880539-74880562(-)
APLP2	AAGGCCTGGAGAATGCGATG	chr11:130130037-130130060(-)
THG1L	CTGCCTGGCACACTGCTGGG	chr5:157731577-157731600(+)
COL6A3	CTGCCTTGTAAGGAACAAGG	chr2:237344379-237344402(+)
POLE	GGTTCACGTAGAACACACGG	chr12:132648969-132648992(+)
ARHGEF4	ATGCCACCAACAGAGAGTGG	chr2:131038958-131038981(+)
SMIM39	ATGCCACCAACAGAGAGTGG	chr2:131038958-131038981(+)
ATG4C	CAGCTTTGACAACAGACTGT	chr1:62816715-62816738(+)
UPP1	CAGGAGGGTGACACACACCA	chr7:48108220-48108243(-)
RIMKLA	GGAACAGGTAGGGCACATCG	chr1:42410044-42410067(-)
TAPT1	AAGAAAAAGAGCCCACATTG	chr4:16188255-16188278(-)
MAP3K5	ACTTATGGGATAGTCTACGC	chr6:136622907-136622930(-)
CTTN	AGTGAGAAGGAGCAAAGATG	chr11:70407526-70407549(+)
ATP6V1A	TAGGTTGGTAGTCATATCAC	chr3:113784692-113784715(+)
GNPTAB	ATAGCAGGTGAACTAAAGGT	chr12:101770141-101770164(+)
ARHGAP1	TGAGGAAGCCCACCACATGG	chr11:46679647-46679670(+)
FIBP	AAGGTGGTAGAGGAAATGCG	chr11:65886375-65886398(-)
KALRN	TGGGAAGGCTGATTCCCCAG	chr3:124699974-124699997(-)
TTYH2	AAACAGCGAGACCAACGATG	chr17:74230914-74230937(+)
KMT2D	TGTGTTGGAGAAGAGAACCA	chr12:49048679-49048702(+)
POLR2A	TAGGTAGGAGATGTGGACCA	chr17:7501009-7501032(-)
KCNH4	ACGGCGCAGCGCCTACATCG	chr17:42170211-42170234(-)
CLTC	CTAGAGGCCAGAATTCATGA	chr17:59676975-59676998(+)
CDH12	TTTGTGCTGGAAGAATACGT	chr5:22078470-22078493(-)
TOR1AIP2	AAGAGGGTGAGGATACACTG	chr1:179850863-179850886(-)
METTL25B	GAGGCCTGTGAGCAGCAAGC	chr1:156734120-156734143(-)
MED13	AGGCACGTGGAGGTGCAAAG	chr17:61946993-61947016(+)
SFMBT1	GAGAAGGAGCAACTGCTCAC	chr3:52943470-52943493(+)
ACAT1	GAAGTGAAAGAAGCATACAT	chr11:108134234-108134257(+)
WWC2	GTTGGGGATGAGCTGCCGTG	chr4:183193629-183193652(+)
USP4	AAGCAGTGGAAGAAGTATGT	chr3:49335548-49335571(-)
SIK3	TCAATGAGGAGGCACACAGT	chr11:116875172-116875195(-)
NCOR2	AGAAGGCTGAAGCTGCACAT	chr12:124457138-124457161(-)
NUP160	AGAGCTTGTTGATTACACAG	chr11:47784968-47784991(+)
UNC45B	GAAGATCAAGATCCGCACAC	chr17:35168336-35168359(+)
PSME4	TTTGTGGAAAAAACTCACTG	chr2:53895600-53895623(-)
PRSS37	TGATGAGGACGCCCACACAG	chr7:141839377-141839400(+)
HAO1	ACAGTGGACACACCTTACCT	chr20:7914214-7914237(-)
MEF2A	TGAACAAGAAGGAACACAGA	chr15:99671523-99671546(+)
C1QBP	ATAATGACAGTCCAACACAA	chr17:5433680-5433703(+)
BCAS3	AGGGTTGATGGGGAAAACGT	chr17:60990034-60990057(-)
BCKDK	GAGGCTTGGAATCCGCATGT	chr16:31110444-31110467(+)
KDM5A	AAAGTGCCGTGGCTCTATGT	chr12:334309-334332(-)
SLC12A1	CCTGTTAAGACAATGCACTG	chr15:48259200-48259223(-)
DSCAM	CCCCTGAGACCACAACACAG	chr21:40312275-40312298(+)
UCP2	GGAGCATGGTAAGGGCACAG	chr11:73975521-73975544(+)
TPP1	ACTTTCTGATGGCTACTGGG	chr11:6615211-6615234(-)
CLCN5	GAGCTCAAAGAGATGCCATG	chrX:50086457-50086480(-)
FBXW11	AGAGTGTGGGATGTGAACAC	chr5:171876513-171876536(-)
SENP3-EIF4A1	AAAGCTCAACAGCAACACCC	chr17:7577143-7577166(+)
EIF4A1	AAAGCTCAACAGCAACACCC	chr17:7577143-7577166(+)
AOC1	GGTACTTGGTCACTGCCAGG	chr7:150860503-150860526(-)
CDC14B	TGTAGAGAATGGCAAAACAA	chr9:96565456-96565479(+)
ALDOB	CAGCTGCAGGAACAGTACGG	chr9:101425458-101425481(+)
KDM5C	GAGGCTGGTAAATAGCATTG	chrX:53211597-53211620(-)
FBXW7	ACAGAATTGATACTAACTGG	chr4:152330755-152330778(-)
JUP	GTAGTTGATGAGATGCACAA	chr17:41769486-41769509(+)
MPP1	GTGGCCAGAATTCTTCATGG	chrX:154791785-154791808(-)
XKR6	GAAGAGCATGAGCTACAGAG	chr8:10898808-10898831(-)
OR10R2	AATGAACAATAACAACACTG	chr1:158480668-158480691(-)
TGFB2	AAGGTACCCACAGAGCACCT	chr1:218363393-218363416(-)
DNAH9	ATTGATCTGTGAAATCATGC	chr17:11742204-11742227(+)
CDH23	GGCATTCAGGAACAGCACCG	chr10:71690470-71690493(-)
SLC9A7	TGAAACAGCAGTCCCCAAGA	chrX:46672564-46672587(+)
SLC26A5	GGTCTCAGGCATAAGCACAG	chr7:103420755-103420778(-)
GPR176	AGTCTGGTAGACGACCAGGG	chr15:39801809-39801832(+)
USP22	CAGGGGGAAGGACACATACG	chr17:21006927-21006950(+)
PKD1L1	GTAGGGGGACAGGAACACCC	chr7:47890558-47890581(+)
PPFIA3	GGCGGAACGGAACAACACGC	chr19:49128446-49128469(+)
ARFGAP1	AGTGCTCGGGGAGACACCGC	chr20:63276160-63276183(+)
DNAH2	AGAAGCCATAGTCAATCCAG	chr17:7793144-7793167(-)
SLC8A2	GATGAGATAAAGCCAGACAT	chr19:47465758-47465781(+)
RRAGC	CTTACAGGATGACTACATGG	chr1:38855891-38855914(-)
GALR1	GACGAAGGTGCACACCACGT	chr18:77251143-77251166(-)
PCSK7	GCTGGGGGGAGAGAGCCCGA	chr11:117207997-117208020(-)
FARP1	AGCTCCTAGAGATTGCCCGT	chr13:98385695-98385718(+)
SLC1A5	GATCCAGGAGACCAGAACCA	chr19:46782387-46782410(+)
SLC6A17	GATGAGAGTGAGTGGCAGGG	chr1:110195675-110195698(-)
PSMC2	GATTAGAAGCGTCTGCACAG	chr7:103367903-103367926(+)
HPS3	AGCGTGGAGAAGGCGCACCG	chr3:149129882-149129905(-)
VPS33B	TCAATGATTCGGCAGCTCAG	chr15:91000493-91000516(+)
SPOUT1	TAGCCGTACCATCCGCACGG	chr9:128823745-128823768(-)
HHATL	CATTTGCCATCACCACACTG	chr3:42693727-42693750(-)
BMP15	AATGTGGCAAGGCCTCACAG	chrX:50911089-50911112(+)
GRIK2	GGATAGTGGGAGGCATTTGG	chr6:101928447-101928470(+)
COG5	AATCCTCCGAAGCAAATCAC	chr7:107527330-107527353(+)
VPS4A	TGGAGCCACAAACATCCCAT	chr16:69320721-69320744(+)
GLG1	CACCTGGAGCAACAACCTGG	chr16:74606685-74606708(-)
SIM1	AGAGTGGTAGGGTTGATGGG	chr6:100449603-100449626(+)
ARFGEF1	GCTGCGCAAAGCTTGCGAGG	chr8:67343169-67343192(-)
ATXN7	CGAGATCAATAACCCCACAG	chr3:63982960-63982983(-)
SLC19A3	AATAAGCAGAGGATCACAGT	chr2:227702253-227702276(+)
DGKD	ACTGTGTGCGACAAGACCTG	chr2:233436369-233436392(+)
EIF4E2	GGTCCCCAGGACGTACCATG	chr2:232564272-232564295(-)
KLB	GTGCCAAAGGCAAATCCCAG	chr4:39407530-39407553(-)
SNX1	GTCCAAGGATAGCTCCACTG	chr15:64118119-64118142(-)
CELSR2	ACAGGACGTGCACTTCACTG	chr1:109268038-109268061(+)
CAD	GTGGTGGGGAGCCACCTCGC	chr2:27238473-27238496(-)
SLC39A14	GGGAGATGACGGTCACACAG	chr8:22412052-22412075(-)
NIPAL4	TGTGGCCGGAAGCACAGTGA	chr5:157471725-157471748(+)
KCND3	GTGCGGGGAGCGCTACTCGG	chr1:111982053-111982076(-)
DOCK3	AATGTCTGAACTCAAAGCGC	chr3:51227416-51227439(-)
NAXE	ACTGAAGCAAGACACTCATG	chr1:156598419-156598442(-)
GPATCH4	ACTGAAGCAAGACACTCATG	chr1:156598419-156598442(-)
OR1A1	AATACAAAGAGACAACCGTG	chr17:3216348-3216371(-)
RXRG	AAGGTGAGGTCAGAGAAGTG	chr1:165410730-165410753(+)
SDK2	ACTGCAAGGTCACAGAGCGG	chr17:73399223-73399246(+)
ARHGAP32	TATTGGAGGCAACACCAGAA	chr11:128988035-128988058(+)
PI15	CATGTGCACACATTATACGC	chr8:74845238-74845261(+)
UACA	ATATTCGCAACCTAGCATGA	chr15:70684418-70684441(+)
SRPX	TGATCTTCGACACATCACCG	chrX:38154543-38154566(-)
AADACL3	AAGTTGTTGACAAACCACTG	chr1:12725367-12725390(-)
CASR	ACACACTCAAAGCAGCAGGT	chr3:122282178-122282201(-)
MTCH1	TGGGACGGGAGGCCAAGTAC	chr6:36977197-36977220(-)
ATP13A5	GAAGTGGGAAGAATCCCTGG	chr3:193363285-193363308(-)
RASA1	TTATAAGAGAGAGTGATCGG	chr5:87331421-87331444(+)
TAF10	CATGAGGGGAAATACCTGGT	chr11:6610490-6610513(-)
ILK	CATGAGGGGAAATACCTGGT	chr11:6610490-6610513(-)
IQCA1	TGGGGTAGGGAAGAAAATGC	chr2:236363895-236363918(-)
CNKSR2	TGGTTCCAGTAATTACATGG	chrX:21497815-21497838(-)
VPS29	GAGATCTGCACATCCCACAC	chr12:110496164-110496187(-)
TPH2	GGTACAGTGGAACACTCTGT	chr12:71979020-71979043(-)
TPPP	GAGGTGCACAGGCTCATCGA	chr5:665997-666020(-)
LIN9	TAGAATGGGGAAAAATTCGG	chr1:226286352-226286375(-)
RXRG	ACGCTTGGCCCATTCAACGA	chr1:165410756-165410779(+)
RPL30	AAAGTGGGAAGTACGTCCTG	chr8:98045019-98045042(-)
KRT83	AGTGCGTGGAGGCTGACAGT	chr12:52319211-52319234(-)
EVI5	AAGAAAGATAGTCAGAAACC	chr1:92695363-92695386(+)
CAT	GCACGGTAGGGACAGTTCAC	chr11:34461313-34461336(-)
METTL13	GGAGAAGCCAAACCACTGGG	chr1:171792139-171792162(-)
MAPK8IP3	CCTGCACCAGCGGCACACAG	chr16:1729186-1729209(+)
PTBP3	ATTTTGAGAAGGAAACTCTG	chr9:112223861-112223884(+)
PCK2	GCTGAATGGAAGCACATACA	chr14:24098480-24098503(-)
MAP4K5	TAGGCCAGAAATGTACACAC	chr14:50504837-50504860(-)
TAF2	CAGAGTATGAATCAACACAA	chr8:119801993-119802016(+)
IQSEC1	GGCAGTAGCAGACCAACCGA	chr3:12913513-12913536(+)
FZR1	GGCACTCCACAGGTACACGC	chr19:3527779-3527802(-)
THBS1	GGACCGAGGAGCCCTCACAT	chr15:39587458-39587481(-)
ZCCHC17	AGATGTTGGAGATAAAGTGT	chr1:31337232-31337255(+)
F11	TGACCCATAGAAACAGTGAG	chr4:186284241-186284264(-)
GPR171	AAGGACCATTAGCCACACAA	chr3:151198957-151198980(+)
REV1	AAACTAATGATGTTGCATGG	chr2:99449458-99449481(-)
TSC1	ATGAAAGAGTGCGTACACAC	chr9:132921914-132921937(+)
BTBD3	ATTGCCATCCAGTATCACAC	chr20:11923502-11923525(-)
MCM5	GGAGCCCCCAAAGAGCAGGC	chr22:35412650-35412673(-)
LMX1B	TGTGAACGGCAGCTACGCAA	chr9:126690944-126690967(+)
THBS1	GTAGCTAGTACACTTCACGC	chr15:39588985-39589008(-)
ANKRD13B	CATCTTTCAGAACAGCACAA	chr17:29610732-29610755(+)
AP1G1	GAGGCACAGAAGCACAATTG	chr16:71758841-71758864(-)
CYP1B1	AATGTGGTAGCCCAAGACAG	chr2:38071111-38071134(+)
MS4A1	ACTGTGTGGTACCCTCTCTG	chr11:60463088-60463111(+)
SEPTIN4	ACTGGAGGGAGACAGATCGA	chr17:58543963-58543986(+)
TMEM17	GTAGCCCAGATACAACCGGA	chr2:62502457-62502480(+)
SIAH3	CCAGTGGGAAGGCCGCCTGG	chr13:45783828-45783851(-)
SOCS7	ACTAGAATGGAGCACTACAG	chr17:38368028-38368051(+)
CA14	AAACTGTCCAGAGCACACTC	chr1:150263144-150263167(-)
POLR2E	GCAGGAGGAGAACATCACAC	chr19:1091835-1091858(-)
CLPTM1L	CCTACGACAAGGTCTCACTG	chr5:1335111-1335134(-)
ABCB9	TGTCCTGGGAGATTGTATGG	chr12:122944389-122944412(-)
SMG7	TCTGCAGTAGTAGAAAATTG	chr1:183528945-183528968(-)
CYFIP2	CAACCACAACAGGATCACCC	chr5:157302868-157302891(+)
MANF	AAGAGGCAAAGAGAATCGGT	chr3:51386313-51386336(+)
ACTN2	GGATTACATAGCCAGCAAAG	chr1:236718963-236718986(+)
ARID1A	TCTCCTGGCAGAGAGCACAT	chr1:26775619-26775642(+)
IPPK	AGAGGGCAATAAGAGCCTGG	chr9:92669921-92669944(-)
DNAJC10	ATACTGTGGGAGCTAAATCA	chr2:182728639-182728662(-)
DYNC1H1	GGTGCCGTAGATCTGTGTGA	chr14:102018500-102018523(-)
WNT4	TGTGCGGGAGAGAAGCAAGG	chr1:22121263-22121286(-)
KCNAB1	GCAGAGCTGAAACAGAAAGA	chr3:156465638-156465661(+)
KCNH7	GACATCCCCACAGTGAACGA	chr2:162400261-162400284(+)
SMOC2	AAGGCCGGTAACCTGACTGT	chr6:168526441-168526464(-)
POLR3E	GAGGTGCGGAATGTCATCGT	chr16:22308172-22308195(-)
SLC25A4	CGGGTAGACAAAGCAAAGGG	chr4:185145028-185145051(-)
GPR83	ATTTCTGGCAGATAGCATGT	chr11:94393503-94393526(+)
TMEM41A	GCAGAAGAGCAGGAACACGT	chr3:185496878-185496901(+)
KAT2A	GAAGTAGAAGAACTTCTCCA	chr17:42113681-42113704(+)
NMT2	GATCTCTCGGATTAGCACTG	chr10:15130224-15130247(+)
ANKRD17	AGAAGGGGAACACTCCATTG	chr4:73118801-73118824(-)
UNC50	AATCTATGAGTACAACCCAA	chr2:98610835-98610858(-)
CACNA1I	CATGACTGACAGTAGCACAA	chr22:39672968-39672991(-)
H2BW1	ATGGCACGACCAGACAATGG	chrX:104013597-104013620(+)
TLE4	AGAACTGAACGCCATCATTG	chr9:79627426-79627449(+)
DISP3	GTGGACGCAGTAATCCACGG	chr1:11535567-11535590(-)
PNKD	TGAAGAGGAGGATACCACAA	chr2:218272581-218272604(-)
CELF1	GCACCAAGCACAGACCATGG	chr11:47483451-47483474(-)
POLR3B	TGGGACATGGGTCAGAATGG	chr12:106405953-106405976(-)
NT5M	GCTGACCAGAGACAAGACCG	chr17:17344843-17344866(+)
SLC26A7	GATCAGCGCAATGACAACTG	chr8:91318271-91318294(+)
CTSC	ACTGCAACGAGACAATGACT	chr11:88312500-88312523(-)
MAP2K2	CCTGGGGAAAGTCAGCATCG	chr19:4102374-4102397(-)
ELMO2	ATAGCCGAGGAAATCACCGT	chr20:46386147-46386170(-)
PYGM	TGTACAGGGTGATGACATGG	chr11:64751926-64751949(+)
OR10A7	AGAAGAGGGACACCACAATG	chr12:55221755-55221778(-)
CHRNA6	AGGAAGGTAAAAGACCAACA	chr8:42756403-42756426(+)
ELOVL1	TGAGAGAACGAAGTACACGT	chr1:43365290-43365313(+)
FBP2	GCAGTGTGGCCGCAATATTG	chr9:94571544-94571567(-)
SLC44A1	GTACATGTGGTGGTACCATG	chr9:105364612-105364635(+)
FAAH2	AGGTGGTGAGGGCTGCACAC	chrX:57341268-57341291(+)
DPH2	AGAACGTTGACGAAGCACGA	chr1:43971066-43971089(-)
NRDE2	ATGATCAGTCAACCACACAT	chr14:90304093-90304116(-)
XKR4	AGAGTGGGGAGAATGACAGA	chr8:55357715-55357738(+)
HADH	TATGCTTGTAATCTGCAAGG	chr4:108019565-108019588(-)
CPT1B	CATGATGACGACCAGCCAGC	chr22:50577403-50577426(+)
CHKB-CPT1B	CATGATGACGACCAGCCAGC	chr22:50577403-50577426(+)
NLGN2	AAGTTGTCGGTGAACCACAC	chr17:7408612-7408635(-)
KAT6A	TTCGAGTGAAGGCCTTACGG	chr8:41981892-41981915(-)
SIM1	AGAAAGACCCAAGTGGACTG	chr6:100450269-100450292(+)
C5orf34	ACAGGGAGAAAGTTGCAATG	chr5:43509249-43509272(+)
SCN1A	AAGGCAGAGGAAAACAATGG	chr2:166013833-166013856(-)
EXT2	GATGGAGGGAACAAACAGAC	chr11:44108160-44108183(-)
PTP4A2	CTCATAGGAGATCTCCACAG	chr1:31919029-31919052(+)
KLHL1	GGTGGCCCACAGCTACACAA	chr13:69940038-69940061(-)
ARSL	GTAGAAAGGAAACAAAGAGG	chrX:2946093-2946116(+)
MORC1	TGTCTGAGAAAAAAACACAC	chr3:109099384-109099407(+)
PSENEN	ACAGAACAGAGCCAAATCAA	chr19:35746498-35746521(+)
SHISA6	CTCACGCAGACACAACACGG	chr17:11558213-11558236(+)
TRIM55	TGCACACAAAGACTGCCAGG	chr8:66135100-66135123(+)
PPFIA2	CAGGCTGCCACGTACCACGC	chr12:81294997-81295020(+)
SLC26A7	GACTTGTGAAGTCACCACAT	chr8:91318300-91318323(-)
GPR37	ACGACAGTGCGAGACTGTGG	chr7:124747031-124747054(-)
GDF1	GTCGGTGCCAAACAGCAGGT	chr19:18893452-18893475(+)
CERS1	GTCGGTGCCAAACAGCAGGT	chr19:18893452-18893475(+)
USP48	AGACTGTGGATCTTTCACGT	chr1:21736527-21736550(+)
HELQ	AAGTGGTGGAAAAACCCTCG	chr4:83448868-83448891(-)
OVGP1	GGCAAAGGCAAATATCAGGT	chr1:111426519-111426542(+)
SHISA2	CAAACACGGAGCCAACAATG	chr13:26047024-26047047(+)
FBN2	AACCCGCGGCACATTCACAG	chr5:128305540-128305563(+)
PLXNC1	TTACCCGGAGAAATCCAGAA	chr12:94260821-94260844(-)
S1PR1	GGCGAGGAGACTGAACACGG	chr1:101239372-101239395(-)
AK5	CAGGAATACCACCAAATCGG	chr1:77340383-77340406(-)
FAM117A	TGTCCAGGGAGAATGTACGC	chr17:49732636-49732659(+)
ALOX5	GGCCTCGGGAAAGCACAGGG	chr10:45443104-45443127(-)
MTR	ATTGGGATAACAGAGGACAT	chr1:236824192-236824215(-)
SMOX	TGAAAGTCAAAATAGCGTGG	chr20:4181852-4181875(+)
MYH13	TCAGACATCGTACAAAGTGA	chr17:10340173-10340196(+)
ZFPM2	TTCCAGTGGGAACAACCTGG	chr8:105561419-105561442(+)
DDX27	GGGCACTAGCACCAGCACGC	chr20:49228783-49228806(-)
DENND2C	AAAGGAGAGAGGCACAGACC	chr1:114600240-114600263(+)
FECH	TCTGTTTGAGGACCCAACCA	chr18:57554389-57554412(+)
ORMDL3	GAGACCGATGGCCAGCACGT	chr17:39924107-39924130(+)
AGPAT2	AAAGTGTGGATCTATCCCGA	chr9:136676654-136676677(-)
PPM1J	AGTCAGTAGTGACATCCCAC	chr1:112710520-112710543(+)
TAOK2	ATGGATGAGGGGCAGTACGA	chr16:29979441-29979464(+)
NEO1	TGACACCATCAGGATTACGT	chr15:73270115-73270138(+)
RGP1	GTGGAGTAGAAAGGATACAC	chr9:35750667-35750690(-)
LARS2	CCTTCTGGTAAGCTGCACAT	chr3:45400286-45400309(+)
GAD1	AGAACTTGAAGATATCCACG	chr2:170853979-170854002(-)
LDHD	TCTCCACGGAACGTGCACGG	chr16:75112486-75112509(-)
CHAT	ATAGCAGCAGAACATCTCCG	chr10:49664786-49664809(-)
DDX51	CTTGGTGGGCAGCACAACCA	chr12:132142133-132142156(+)
RSPH14	CGTGATGTGGAGCACCTCGG	chr22:23138859-23138882(+)
SLN	GAAGTTGAGAAACAGCTCCC	chr11:107707894-107707917(+)
AHCYL2	TTGGCTGGAGCCAAAATCGT	chr7:129389683-129389706(+)
REEP6	CAGGGCGTACACCACCCAGT	chr19:1495518-1495541(-)
G6PD	CTTGAAGGTGAGGATAACGC	chrX:154534090-154534113(+)
ATP8A2	AACAGGAAGATATACCACCC	chr13:25530581-25530604(+)
HOMEZ	ATGACCAGCTAATACCACAG	chr14:23276881-23276904(+)
RTN1	ATTGAAGAGAGCGCCAACGT	chr14:59603873-59603896(+)
CYTH4	GGAGAAGGACAACACGTAGC	chr22:37303256-37303279(-)
CHRNA3	TGTCCCTAGAATGCACACCA	chr15:78596648-78596671(+)
GRAMD2A	ATGGAAGCAGAGCCAGTTGG	chr15:72167762-72167785(+)
RPA1	TTTGCGAAGATACACCACTG	chr17:1888696-1888719(-)
ETV1	AGTGTATGAACACAACACCA	chr7:13931579-13931602(-)
ADCYAP1R1	GTAGTGGAAGAAAACCATGA	chr7:31086396-31086419(-)
ALG13	AATGGCCCGAAAGAGGCAAG	chrX:111708361-111708384(-)
ALK	CAGCAGTGAGCACTGCACAC	chr2:29532026-29532049(-)
DPF3	TGGATGGAGAAGAGGCACCG	chr14:72771737-72771760(-)
DNAJC5G	CTGTGAAGGAAGCAGCACAC	chr2:27276735-27276758(+)
ARHGEF10L	ATACTCCATGCAGAGCACAG	chr1:17655972-17655995(-)
CAPNS1	TGACACATGTCGCAGCATGG	chr19:36143094-36143117(+)
DGKZ	AAGTCGTTGCCAGTACCCAG	chr11:46372836-46372859(-)
HIGD1B	AGGCTTAGGAGGCTGCTTGG	chr17:44849251-44849274(+)
MASP1	TGACTGGTGGAGGCAGTGTG	chr3:187226476-187226499(+)
LOC105374260	TGACTGGTGGAGGCAGTGTG	chr3:187226476-187226499(+)
ARPC1B	CATCACAGACAACAGCCTGG	chr7:99391225-99391248(+)
VWF	TGAGGTTGACAACATCACAG	chr12:6019720-6019743(+)
DIPK2A	ATAGTAATTGTGGTCCACAG	chr3:143989608-143989631(-)
CHD7	GGGAAAAGATAAGCACCCTG	chr8:60836211-60836234(-)
SGMS1	ATACCACCAGAAGAGTCTCG	chr10:50308002-50308025(+)
METTL17	ATGGCAGCAAGACTGGATGG	chr14:20992568-20992591(+)
SCN10A	CCACCAAGGCAAAAACACTT	chr3:38761284-38761307(+)
SEPHS1	CTCCTCCCAGGACAATCCAG	chr10:13333853-13333876(+)
SEPTIN10	AAATGAAGTAGAGACACACA	chr2:109574642-109574665(+)
CDC42BPG	AGTGCAGAGTGGTCACCCAA	chr11:64840578-64840601(+)
LAX1	AGGGCATGACGGTAACTCGG	chr1:203771379-203771402(-)
CYLD	ACTTCACAAAAGCAACATAG	chr16:50794351-50794374(-)
DNAJC11	AAGAGCTGAAAGCTGCCTAC	chr1:6681004-6681027(-)
TARS1	CCAGCTGGATGGTTGCACAC	chr5:33461943-33461966(-)
EDC4	TTACCGAATAGTCTGCAGGC	chr16:67878612-67878635(-)
MGA	GTGAGGGAGAGATTACATGG	chr15:41736581-41736604(+)
RYR1	AGAAAATGGGCACAACGTGT	chr19:38466183-38466206(+)
SLC6A19	GTACCAGAAGTAGTCCACAG	chr5:1212329-1212352(-)
SCAP	TTTGTCCAAGAACACCAGAG	chr3:47417123-47417146(+)
PIK3CD	AAAGGGCCTACACCATCCTG	chr1:9724820-9724843(+)
PPP1R11	ACTGTGGACAATGAACACAT	chr6:30068658-30068681(+)
TLCD1	ATGGACAAGGTATTCCCAAG	chr17:28725312-28725335(+)
TMC5	GATAGATCCAAACAACCCAC	chr16:19490493-19490516(-)
HECW2	GCTCTCAGAAGTCACCAGGT	chr2:196433252-196433275(+)
HPS3	ACTGTTAGAGAGATGCCCGG	chr3:149167173-149167196(+)
PLB1	GACGTCTTGACTCAGTACCG	chr2:28565318-28565341(+)
HECTD4	AAGGTGAGATGAGAACATGC	chr12:112217123-112217146(+)
PLCG2	AGATCCAGTAATGAGACAGG	chr16:81891551-81891574(-)
DCC	AGAGGGCAAGACCACCACTC	chr18:52906190-52906213(-)
LSS	ACGGCGTAGCAGTAGCTCAT	chr21:46216434-46216457(+)
MTIF2	GGAGGCATCACTCAGCACAT	chr2:55254051-55254074(-)
FRMPD4	AGTGACCTACGATTGTATGG	chrX:12706867-12706890(+)
HTR4	GATGTCTTGAACCAGCTCAA	chr5:148548765-148548788(+)
KSR2	GAAATACGGAGCCAACCGGG	chr12:117855481-117855504(-)
CHN2	CAACACTCAGAGACCCATGG	chr7:29499984-29500007(+)
SRXN1	GTTGCTGGTAGGCCGCGTAG	chr20:648805-648828(+)
DNAH9	ACTCTGCAGAACCTACCTGG	chr17:11933956-11933979(+)
URAD	AATCAGAGGACATCTCTCAG	chr13:27988553-27988576(+)
LOC105370132	AATCAGAGGACATCTCTCAG	chr13:27988553-27988576(+)
UTP20	TCTGCGGTGAGAAAACCAGA	chr12:101295628-101295651(-)
GPR142	TGACCAGGAACACGCCACAA	chr17:74372182-74372205(-)
MED12	CAGCTGAGGCCAAAAACCAG	chrX:71121783-71121806(-)
REEP5	ACAAAGAAGATGATACCCAG	chr5:112902472-112902495(-)
GLIPR1L1	AGTCTGTGGCCATTATACAC	chr12:75343916-75343939(+)
CHRNA10	ATCGTGGCGCAGGACCACGT	chr11:3667709-3667732(+)
IPO9	ACTGACTGTAGATCCCCAGG	chr1:201847300-201847323(+)
KIF5B	AACGAGTCTGAAGTGAACCG	chr10:32055896-32055919(-)
ADCY6	GATGGGGGTAGACATGATTG	chr12:48777110-48777133(-)
NARS1	TGCAACGCTGGACAAATCGA	chr18:57601659-57601682(+)
PRKAB2	TCAGACCAGCGGATAACAGT	chr1:147167835-147167858(+)
SETBP1	AGCAAGGAGAGATAACACTG	chr18:45038607-45038630(-)
SLURP1	GAAGCAGCAGAAGATCAGGT	chr8:142741169-142741192(+)
GNE	CATCCAGAGACACAACAAGG	chr9:36219927-36219950(+)
SH3RF3	GAGAGTGGATGAGAACTGGG	chr2:109371608-109371631(+)
CLTCL1	TAAGACAGGGCAGATCAAGG	chr22:19223952-19223975(-)
EGFLAM	AGGGGGTTACCTGAACACGA	chr5:38451445-38451468(-)
GRM2	GCTGACTGACACGCACATGG	chr3:51717646-51717669(-)
RAD52	AACAATGGCAAGTTCTACGT	chr12:929849-929872(-)
UHRF1	TGCTCGGGACACGAACATGG	chr19:4930732-4930755(+)
DMAP1	CATGGATAACAACAAAACGC	chr1:44218420-44218443(-)
MYO18A	GGAGTTGGAAAGATACAAGG	chr17:29114905-29114928(-)
QSOX2	ACAGTTTCCAGAGAGAACAC	chr9:136215207-136215230(+)
ACP7	ATGGAGAAAGAAATAGACCT	chr19:39100776-39100799(-)
BBOX1	AATGTCTGTAAAGTCCACAA	chr11:27119772-27119795(-)
PRL	GATGTAGTGGGACAGGACGA	chr6:22294441-22294464(+)
CCNY	GATCCTGAAAGACATCACGG	chr10:35553155-35553178(+)
RORC	GTCGTCTGGGATCCACTACG	chr1:151817217-151817240(-)
TBC1D21	GAGTTACGTCTGCAACACGC	chr15:73884865-73884888(+)
LARGE1	ACTGCCCGGAGTACGACCGG	chr22:33277113-33277136(-)
OVCH2	AATGTCTGTGAAGATCCCAG	chr11:7700335-7700358(+)
MYH13	GGAGTTGAGGAGCTTCTCTG	chr17:10332140-10332163(+)
ACRBP	CAAACCAGGAGGCATAAGGG	chr12:6646538-6646561(+)
STK4	GATCGTTATGGAGTACTGTG	chr20:44981879-44981902(+)
MPO	ATGCAGGATACAATGCCTGG	chr17:58271875-58271898(-)
MED14	AGGTAGAAATAACCGCACTT	chrX:40682892-40682915(-)
EXOC6	AATTTTCAGAGTCACTACAC	chr10:92952357-92952380(+)
HHIP	AGTGGGGGAGAGATGCTGTG	chr4:144646861-144646884(+)
CHRND	GACCCCCTCAGACAGCACAT	chr2:232531627-232531650(-)
DKC1	ACAAGGATGAGAGTTACCTG	chrX:154769221-154769244(+)
DROSHA	TGAGTGCATCGAATCCACAC	chr5:31515027-31515050(+)
HEATR5A	GAAGAATAAATGAAACACAA	chr14:31387212-31387235(+)
STOM	AGAAATTGCACACAACATGC	chr9:121349118-121349141(-)
AGO4	AGTCTGTGAGACCTGCCATG	chr1:35825770-35825793(+)
FLNA	GAGATGAAGAGGTACCCCGG	chrX:154358443-154358466(-)
CRISPLD1	GGAGTGGTTCGAAATCACGG	chr8:75029419-75029442(+)
MRPL38	AGGTGACGGAGTCATCCCAG	chr17:75899178-75899201(+)
MTOR	AATAGGGTGAATGATCCGGG	chr1:11212395-11212418(+)
CHORDC1	AGTAGAAGCAAATAGCACAT	chr11:90203306-90203329(-)
HTR2C	GATCCAGCGATATAGCGCAG	chrX:114848084-114848107(-)
MOBP	GAATTGAGGAAGGTGAACGG	chr3:39502150-39502173(-)
LMLN	ATGGCTGAGAAGTTAGACTG	chr3:198003036-198003059(+)
PEX10	AAGGAGTGGAGGCTGCACCG	chr1:2406734-2406757(-)
GUCY2D	GAAGTCACGGAACTGCATAG	chr17:8012493-8012516(+)
POLR2G	CGAGAGATGAAGCAAGACAT	chr11:62765205-62765228(-)
SPSB1	ATTGTGGATGGACAGTACAT	chr1:9356461-9356484(+)
FLNA	AATGCAGCTTGAGAACGTGT	chrX:154370920-154370943(-)
SLC4A8	TTGCCACAAGGACAATACAC	chr12:51471343-51471366(-)
CERS3	ACCAGAAAGGAAAAACAATG	chr15:100469375-100469398(+)
CHRNA1	AGTGTACTGCAGGAGCACTT	chr2:174754359-174754382(+)
EIF4G3	CAGATCACCAGGGATCACAT	chr1:20840915-20840938(-)
CPEB1	AGAGGCAGGAAGCTCAAGGG	chr15:82557919-82557942(+)
H6PD	GAAGCGTGAGATCACCACGC	chr1:9264742-9264765(+)
RARS1	ATAGCTAAAGAGATGCATGT	chr5:168495341-168495364(+)
ROCK2	GAGGTTCTGAAATCACAAGG	chr2:11227321-11227344(-)
MYO1F	CGGGCCCTATACCAGTACGT	chr19:8522435-8522458(-)
PICK1	GAGCTGTCGCAGACTCACCG	chr22:38071722-38071745(+)
ATP1A3	AGGATGGTGATGGTGCCCAG	chr19:41970412-41970435(+)
SLC16A2	AATACACACCAAGAGCACCC	chrX:74525789-74525812(-)
XYLT2	GGTGCGAATCGCCTACATGC	chr17:50354471-50354494(+)
LIN9	GGCTTATGGGAAAACCACGG	chr1:226286331-226286354(-)
TRAP1	AAGGCGGATGAACACCTTGC	chr16:3675322-3675345(-)
CSMD1	GAAGGTGGGAGACACCAGAT	chr8:3493632-3493655(-)
TINAG	GGTGGTACCTGAGAAAACGT	chr6:54347495-54347518(+)
MAST1	ATAGTTGTGCAAATACTCCA	chr19:12864892-12864915(-)
ABCA2	GGCCTTCGAGAAGTGCATCG	chr9:137017194-137017217(-)
TRRAP	TGGAAGGTGAACATGTACCG	chr7:98981798-98981821(+)
ALDH18A1	GAAGCATGCCAAGAGAATCG	chr10:95643071-95643094(-)
PI4KA	TGTGCGGGAGTATATTCTGT	chr22:20721387-20721410(-)
IL6R	GATGAGAGGAACAAGCACTG	chr1:154465234-154465257(-)
ABHD8	GATGAAAAAGAGCACCACGT	chr19:17301073-17301096(+)
SLC13A1	ATACTCTGCAAAGATCAAGT	chr7:123147166-123147189(+)
SGPP2	GAGCCTGCTGAGACACACCA	chr2:222524986-222525009(-)
PIKFYVE	GAAGCTGAACAGCTGTACGA	chr2:208276751-208276774(-)
ERCC8	GATGTTGAAAGAATCCACGG	chr5:60928905-60928928(-)
PRKD1	ACTGTGGAGAAATGCTGTGG	chr14:29666104-29666127(-)
ROBO4	CCGGCGGTGGATACACACGG	chr11:124893887-124893910(+)
VWF	GAAGCAGGGACACCTTTCCA	chr12:6036443-6036466(+)
IL12A	AAAAGATAAAACCAGCACAG	chr3:159993073-159993096(+)
SLC4A2	AGTGGCGGGAGACAGCTCGC	chr7:151067922-151067945(+)
SLC35D1	AAAGGCTTACCCCATCACAC	chr1:67021524-67021547(+)
PTGS2	GCAGATGAGAGACTGAATTG	chr1:186674502-186674525(+)
PTPRE	CAGCTGTGAGACCAGCCTGG	chr10:128068144-128068167(-)
RAPGEF4	TTTTAGAATAATGTACCAGG	chr2:172988219-172988242(-)
XCR1	TGGTATGGGGAGATCCACAC	chr3:46021672-46021695(+)
STOML1	CCAGATGCGAAACTGGACAT	chr15:73988742-73988765(+)
ADAMTS8	AATGGAGGAAGATACTGCCT	chr11:130411466-130411489(-)
MYBPC3	GAAGCGCGGCGCATGATCGA	chr11:47337476-47337499(-)
CFI	GGAATAGGTAAGGAGACCAG	chr4:109746266-109746289(+)
FARP1	ATGGAATCAAGAGCTCCCGG	chr13:98431094-98431117(+)
USP42	CCTGATATAAAAGAGCACAT	chr7:6146226-6146249(-)
GAS6	GAAGCGCAGTCGGATCACGG	chr13:113832653-113832676(+)
ASH1L	ATAAAGGTCCAACACACAGC	chr1:155343326-155343349(+)
RNASEH1	GAGGAGGGGCCGCAAGACCG	chr2:3558145-3558168(-)
NBAS	AATATAAAGCAAGTGCACAG	chr2:15536473-15536496(-)
KPNB1	TATCTCGAACAACTACACTG	chr17:47669709-47669732(-)
MAP4K3	TAGTCTGAAGTGCTCCACAT	chr2:39265255-39265278(+)
RNF144B	AGTGATGTGGAACCGAACAC	chr6:18463358-18463381(+)
NOS3	GAGCTGACTGAGTAGTACCG	chr7:151010719-151010742(-)
SLC12A1	GTATGGAATTTACAACATGT	chr15:48251627-48251650(+)
LOC107984758	GTATGGAATTTACAACATGT	chr15:48251627-48251650(+)
CDC27	ACAGAGTGGAAATAGCCGAG	chr17:47151851-47151874(-)
EPG5	AGGTAATGGAGACTATACAG	chr18:45879193-45879216(-)
FAT3	AAAACAGTCAACCATTTGGG	chr11:92761884-92761907(+)
TSPAN5	AAACCTCATAGACTTCACCC	chr4:98482009-98482032(-)
WARS1	TGGAGGGAGAGACACCATCG	chr14:100337159-100337182(-)
ZNRD2	ACAGCGGAAAATCTACTGCG	chr11:65570905-65570928(+)
USP12	CAGCACACCAGACCCAACGT	chr13:27095659-27095682(-)
ATP2A3	GTCATACACAAACCACCAGG	chr17:3935224-3935247(+)
INTS11	AGTCCAGGAAGTCTGTTAGG	chr1:1320468-1320491(+)
NUP205	AAATAAGGGTCAAAGCCAGG	chr7:135598117-135598140(-)
MYO10	GTGGTGGAGAAGCTGATCCG	chr5:16672802-16672825(-)
CACNG3	AAGAAGTAATGACCCATTCG	chr16:24256917-24256940(+)
CD1B	GGACGCCCAAGAGATATCGG	chr1:158329884-158329907(+)
RING1	AGTCAGAGCAGAATCTGTGG	chr6:33209738-33209761(-)
TM9SF3	TAAATGCAGAAGATTACCGG	chr10:96528029-96528052(-)
POLQ	CTGAAGGGGAAAGACCACTT	chr3:121472062-121472085(+)
TBXA2R	GGAACAGGATATACACCCAG	chr19:3595785-3595808(+)
SLC22A8	GGACACCAGAGTCCATACGC	chr11:62996127-62996150(-)
GPC4	AGAGTTGAAACGTTACTACG	chrX:133324401-133324424(-)
ING5	ATAGTGCTCCAAGTACATGG	chr2:241702072-241702095(-)
SLC38A9	GAGCCAGGTAGCCTAAGAGT	chr5:55633796-55633819(+)
DHX57	GGTGCAGTATAACAGTCTGG	chr2:38854148-38854171(+)
GALNT12	GGACACTGTAAACTGTCCGA	chr9:98823339-98823362(-)
LOXHD1	AAAAAGGCAGAGATAGACGT	chr18:46579704-46579727(+)
DYNC1H1	GTGTAGTGGGACCAGCTCCG	chr14:102049447-102049470(-)
GRM1	GATGCCATGAAGCCCATCGA	chr6:146352380-146352403(+)
PHF21B	GGTGACATAAGAGTGCACGA	chr22:44885872-44885895(+)
ATP9A	GAGCATAGAGAACACGCTGT	chr20:51689084-51689107(-)
COLEC11	GGAGTGGTCAGAGTACACGA	chr2:3643939-3643962(-)
DMPK	CTGGTCATGGAGTATTACGT	chr19:45778615-45778638(-)
ANO1	GGAGGCAGGGATGAGCATCT	chr11:70126113-70126136(-)
ULK1	GTACCTCCAGAGCAACATGA	chr12:131908916-131908939(+)
TMBIM1	GCAGCAGGCAAGGATCAGGT	chr2:218278525-218278548(+)
GABBR2	AGGACCTGGATTCTCACCGT	chr9:98371545-98371568(-)
NDRG2	TTACCCCAAAGGGAACACAG	chr14:21022057-21022080(+)
EMSY	TGGGCAGCAAGGGAAAACGC	chr11:76526613-76526636(+)
UBFD1	CAGTGGGGCCAAGATCATGG	chr16:23559546-23559569(+)
ATP13A4	AAGGCACAGGAGGAACCTGA	chr3:193466081-193466104(+)
MCF2L	CAGGACGGACGCCTTCACGG	chr13:113045329-113045352(-)
CERS3	AGAAAGGAAAAACAATGAGG	chr15:100469378-100469401(+)
PDE2A	GCTCCAGGAGATCATCACGG	chr11:72585395-72585418(-)
ALG3	ACTGAGGAAGAGCAGCACCA	chr3:184245247-184245270(+)
KCNN3	ACAATGGCGCGGATGACTGG	chr1:154772357-154772380(-)
FGD4	ATAGCCCAGAAGTGGAATGG	chr12:32640291-32640314(-)
RASA2	TTAGCATCAAGGCATGCCAT	chr3:141553852-141553875(+)
NARS2	AAGTACCTGGTGAAGCACTG	chr11:78465960-78465983(-)
SZT2	GCCAGGGACAAACTGCATTG	chr1:43437215-43437238(-)
RNF168	GAGTCCACGACGATACCCGG	chr3:196502986-196503009(+)
TMPRSS13	TGGCAAGTGAGTCTGCACTT	chr11:117909877-117909900(-)
PAK5	ATGAGGGGGACGATGCAAGA	chr20:9539483-9539506(+)
LOXL3	CAGAGCAGCGAACTTCACTC	chr2:74536111-74536134(+)
BTBD9	TATGGTGCAGAGATACTCAG	chr6:38594104-38594127(+)
DNAH3	TGGTTCCAGGTACAGCCAGG	chr16:21069510-21069533(+)
MACF1	GGGATGAGGAAGCAGACTGA	chr1:39303019-39303042(-)
DNAH9	GAAGCCTGTCAGCCACACAG	chr17:11962047-11962070(-)
PIGT	GATCTGCCTCACGTGCACTG	chr20:45425672-45425695(+)
PYGO2	CACTCCGACAGGCACCACAT	chr1:154958993-154959016(+)
RPS6KA1	TTCGTGGTGAAGCTGCACTA	chr1:26551455-26551478(+)
MPG	AGAACTCCGAGGCCGCATCG	chr16:83080-83103(+)
GATB	GATTAGGGGAGAGAGCTCAG	chr4:151760846-151760869(-)
KIF20B	ATTTTGTGAAGGCAACACTC	chr10:89716502-89716525(-)
ABL2	TGTACACCATCACTCCACAG	chr1:179121800-179121823(-)
ABCA1	AATGCAGAGAAAGCTATCTG	chr9:104819696-104819719(-)
CNKSR1	GTCCCTTGAGCACAAACCAG	chr1:26185134-26185157(-)
RNF220	TGAATGGTGGAGGTCATCGG	chr1:44626363-44626386(-)
TMOD1	AGATCTGGTCCCCTACACAG	chr9:97546309-97546332(+)
TENM2	ATGGCGTAAAAGCTGTTCCA	chr5:168198940-168198963(-)
ATP8A2	TATTGAAGGACAGAGCTCAA	chr13:25579894-25579917(+)
FUCA1	TTGACGACAAAGCATCACGA	chr1:23865592-23865615(-)
OSGEPL1	ATCTTGTGAAAAGAACACAT	chr2:189753969-189753992(-)
SS18L2	TCTGATACTCCACAATACAG	chr3:42591550-42591573(-)
FBXO8	AAACACATGAAGCCAAGCAA	chr4:174262800-174262823(+)
SLC4A5	TAAAGGAGCACAAAGCCATG	chr2:74232583-74232606(+)
CHN1	GCAGCCAGGGACCTACACTT	chr2:174915064-174915087(-)
ATG9A	CCGTTTCCAGAACTACATGG	chr2:219224709-219224732(-)
DCK	TGTATGAGAAACCTGAACGA	chr4:71022412-71022435(+)
SBF2	AGGACAACCACAAAGAACGT	chr11:10042913-10042936(+)
TASP1	GAAACGAGGAGGCTTTGTGT	chr20:13629942-13629965(-)
NRXN1	GAGGATAAGGATGCACAGGG	chr2:49922123-49922146(+)
MAP4K3	TGTTAGCAGAGAAACACTGC	chr2:39337524-39337547(-)
SERPINF1	GAGAGGAGACAGGAGCACGT	chr17:1769993-1770016(-)
PIK3CG	ATTCTGGAAGCCTATCTGAG	chr7:106872796-106872819(+)
TLL2	AGTCAACTTACCCAAAAGGG	chr10:96405220-96405243(+)
PEPD	CGACGTGGGAGGCTACCCAG	chr19:33391293-33391316(-)
HERC2	GAGGGGAACAGGCACAACGC	chr15:28113608-28113631(+)
TRPC7	GCGAGAGAAGCTCAGCACGA	chr5:136247652-136247675(+)
TOP2A	TGAACAAGTAAACCACAGGT	chr17:40411715-40411738(-)
SPTSSA	GTGGGGATGGCACTATACAC	chr14:34435261-34435284(-)
SPTAN1	CTTGGATCAATGGAATACGG	chr9:128607614-128607637(+)
TEN1-CDK3	GCTGCCCAAGAGAATCTCGG	chr17:76002532-76002555(-)
CDK3	GCTGCCCAAGAGAATCTCGG	chr17:76002532-76002555(-)
ANK1	TTTGCAGGCGATGTGTAAGG	chr8:41718171-41718194(+)
BMP2	TAAAAGGCGTGATACCCCGG	chr20:6778846-6778869(-)
MYO18A	ACACGGGCGTAACTACATCG	chr17:29107093-29107116(-)
SSC4D	CGAGTGGAGATCCTGCACAG	chr7:76397762-76397785(-)
ZP3	CGAGTGGAGATCCTGCACAG	chr7:76397762-76397785(-)
MTHFD1	AGGGGAGTGGATCAAACCTG	chr14:64419866-64419889(+)
GPR174	ATAACCATAGAATACCCACA	chrX:79171125-79171148(-)
ABCA1	GAAGATGATAATGACCAGTG	chr9:104796382-104796405(+)
ACVR2B	GCATTGACATGTATGCCATG	chr3:38482270-38482293(+)
SORCS1	AGTTACATGTAAGTACAGGA	chr10:106629202-106629225(+)
SYP	TGAGCTAACTAGCCACATGA	chrX:49193415-49193438(+)
PLXNC1	AACGGGAGCAAACTTTACCC	chr12:94237728-94237751(+)
ADGRE1	GATGGAGCGACACAGCAGAA	chr19:6924753-6924776(-)
HTRA3	ACTGTTGCTGGACACCACGT	chr4:8286643-8286666(-)
SGMS1	AGCGCATGACCACTACACTG	chr10:50308049-50308072(-)
FANCI	AATGAAAGAATAACACAGGG	chr15:89307637-89307660(-)
HHAT	CACGTAGAAAAAGAGCACCT	chr1:210464519-210464542(-)
PRDM6	GAACACGCAGCATCTCTGGG	chr5:123099939-123099962(+)
SEMA7A	ACCGAGGGAATACACACAGA	chr15:74414912-74414935(+)
CPXM2	ATGGCCTGGGGGCACATCGA	chr10:123862628-123862651(-)
HGSNAT	GCAGCGTGGACACCTTCAGG	chr8:43170672-43170695(+)
POLR1C	AGTCTCTGTTGAGTCAACGG	chr6:43521179-43521202(+)
SLAMF1	CAGGGAGAGAAACAGCACGA	chr1:160646894-160646917(+)
TMPRSS13	GAGGGCTGGAAGGTGTACGC	chr11:117908742-117908765(-)
PCNX1	TCAGGGGTGAGACAAAGATT	chr14:71103546-71103569(-)
EGFLAM	ACTGTGGGGAGAACGAACAC	chr5:38409031-38409054(+)
SLC12A4	CTGGGAAAGGATACACACGA	chr16:67950947-67950970(+)
DHX16	AAAACGGGCAGTGTCCATTG	chr6:30660106-30660129(+)
PRRT1	GAGGATGGTACAGAGCACCA	chr6:32149275-32149298(+)
NKIRAS2	ACGCAGGAGGACATCTACGT	chr17:42022415-42022438(+)
CLEC16A	ATCACTGAGATCCTGATCTG	chr16:10957860-10957883(+)
LMAN2L	AAAGTAAACAGGGTGCCTTG	chr2:96737957-96737980(-)
MMUT	CAGTACTAAAACCAGCATAC	chr6:49459120-49459143(+)
XPNPEP2	AATATTTCCTATCAGCACAC	chrX:129760521-129760544(-)
VPS11	GAAGCGCCGCCACTGCAGGT	chr11:119067830-119067853(-)
PHF8	GAGTACATGGTACCAGACAG	chrX:54014379-54014402(+)
CSTF3	CAAACCTGGAAACAGATAGG	chr11:33085889-33085912(+)
POFUT2	TGATAGAGGCGGCCCCATGG	chr21:45285787-45285810(+)
NDUFA12	CAGTAGTATATACAACCCAT	chr12:94994227-94994250(+)
GPD1	CTTTGGCGACAACACCAAGG	chr12:50107607-50107630(+)
SNRNP200	AGGGTCAACACGTAGAAAGG	chr2:96293344-96293367(+)
ATR	TGTACGTGGAAAGGGCAAAG	chr3:142496372-142496395(-)
PTPRF	AGGCCTACATAGCTACACAG	chr1:43620102-43620125(+)
APLP2	GGAACTGGTCTACCCCACAT	chr11:130121660-130121683(-)
MAPKAPK5	ACATAATAAGGGGTGAACTG	chr12:111871147-111871170(-)
MICAL3	GCTGTGGAGAAGGCGCTCCG	chr22:17808851-17808874(-)
FOXP3	AGCGTGGCGTAGGTGAAAGG	chrX:49253135-49253158(+)
E2F3	AAGTACCCAAGGGCCCATTG	chr6:20488132-20488155(+)
HECTD4	CCTGCGGAAAGCCACCAAGT	chr12:112231651-112231674(-)
CACNA1S	GGAAGTCAAACACATTCCAG	chr1:201058454-201058477(+)
DYNC2H1	ATATTGTGGTACAAGCACTG	chr11:103176246-103176269(+)
PLA2G4F	TAGACCCAGAGACCCCACTC	chr15:42147629-42147652(+)
GPR176	GAAGGGCACACAGACCAGGC	chr15:39807139-39807162(+)
PELI1	ATAACAATGTTGCACCACAG	chr2:64095201-64095224(+)
SPATA13	ACACCTCAGGGACATCTGTG	chr13:24286928-24286951(+)
RBM10	ACTTGCAGGACGCTACACGA	chrX:47175054-47175077(+)
CARM1	TGGAGCACGGAAAATCTACG	chr19:10912239-10912262(+)
PRKCH	ACGAAGTGGTCGTAGCCCAG	chr14:61322371-61322394(-)
IGF2	ACAGTGGATAAAGAGGACCG	chr11:2149163-2149186(+)
INS-IGF2	ACAGTGGATAAAGAGGACCG	chr11:2149163-2149186(+)
ATP23	GTTGGTGAACCAGTCGACAT	chr12:57951848-57951871(-)
ARHGEF10	GCAGAAGAGGAGAACCACAT	chr8:1925278-1925301(+)
ANO5	GGTAACTAATACCTCCCAAG	chr11:22227341-22227364(-)
ADIPOR1	ATGGAGAGGTAGATGAGCCG	chr1:202943840-202943863(+)
GCDH	CAGCAGAGAAACCATCTCGG	chr19:12897707-12897730(-)
PRMT5	GATTCGCAGGAACTCCGAGG	chr14:22928124-22928147(-)
TADA1	AACGCGTGAGAATGGCCAGG	chr1:166869468-166869491(+)
CPT1A	GATATTTAGACACCACGTAA	chr11:68761563-68761586(+)
MAMDC4	CAGAAGCTGAGACACTCCGT	chr9:136856992-136857015(-)
MARCHF5	CTGAATGGGTGAGACCATGC	chr10:92311178-92311201(+)
NEK4	ATTGAAAGCATGCTTCAAGG	chr3:52765931-52765954(+)
PLK1	GCTCTGTGATAACAGCGTGG	chr16:23689244-23689267(+)
RAPGEFL1	GCAGACAGGAGTCTATCCGG	chr17:40188922-40188945(-)
SDK2	AGTACCTGATGGTTACTCGG	chr17:73430505-73430528(+)
EIF4G1	AGGCTCGGGACATAGCCCGG	chr3:184324914-184324937(+)
SNRNP200	GATGATGTCCCACTTCTCGG	chr2:96295541-96295564(+)
PLXNA4	GCAGATTGACTACAAAACCC	chr7:132164140-132164163(-)
SLC7A6	AATCAGTGACATCCCATAGG	chr16:68274949-68274972(-)
DCAF12	AGTGGGTGTAAACAGCATTG	chr9:34088438-34088461(+)
RSAD1	CTGGTGAGTGATCCCCACAT	chr17:50483737-50483760(-)
PCNX2	ACATACATGGGGTACCCCAG	chr1:232999215-232999238(+)
JMJD1C	TATGCCAGTAAACCACTGGG	chr10:63217257-63217280(+)
ARHGEF10L	GCAGAGCGAAGGCAGCTACG	chr1:17621895-17621918(+)
SGSM2	GATGATCCGGAACACATAGT	chr17:2365293-2365316(-)
SYTL2	CCAGACAGTAAGCTCTACAC	chr11:85696240-85696263(+)
ZPBP2	TGTGAGGCACCAGAGCACCG	chr17:39868379-39868402(-)
PHF19	ATGCAGCGTCGGCAGAACCA	chr9:120869863-120869886(+)
HSD11B1	GAAGATGGGAGCCCATGTGG	chr1:209705886-209705909(+)
ANXA7	TCAGCTGAGAGCTACCATGG	chr10:73380041-73380064(-)
EYA1	AAGGGGTAGGGAGAATATGT	chr8:71321847-71321870(+)
ARHGAP35	GAGCACGGAAGGCATCTACC	chr19:46987992-46988015(+)
MYT1	GCGGTGGTGAGGGTACAACC	chr20:64211274-64211297(-)
FGFR2	ACTCACCCACAACATCCAGG	chr10:121538585-121538608(+)
CLDN11	GGAGTAGCCAAAGCTCACGA	chr3:170432580-170432603(-)
NOX3	GTACCAGAACAACTCATAGG	chr6:155440008-155440031(+)
TRIM50	AGTGCAGGTAGAGCCCGATG	chr7:73313126-73313149(+)
PTDSS1	AGAGATGAGGACTTACCACT	chr8:96299812-96299835(+)
ENTPD7	GGGCACAGTGAAGTACCAGG	chr10:99661471-99661494(-)
OCA2	TGGGAGGGAAGAGCACATCG	chr15:28018449-28018472(-)
SERTAD2	AGAGCTGGACCACATCATGG	chr2:64635943-64635966(-)
TMCO3	TATGGAGGCGAAGAAAACGA	chr13:113539483-113539506(-)
ARAF	GATTTGCCATCATCACACAG	chrX:47568770-47568793(+)
FECH	TGGATGAGGAGGTGATGTGT	chr18:57562874-57562897(+)
POGLUT2	GAATCAGTCAAATCGTACGT	chr13:102791278-102791301(+)
CLEC2L	ACTCTGCGTAGTCCAATCCA	chr7:139542050-139542073(-)
NPR2	AGTTTGTGGTGACACTACAC	chr9:35792859-35792882(+)
CTC1	AGAGCCAGGACCAAGCCAGG	chr17:8234486-8234509(+)
TMEM60	TGATTGTGAAAATGGCTGGG	chr7:77794193-77794216(-)
KAT6B	GAGTGGTGGCAATGTCATGT	chr10:75020753-75020776(-)
SATB2	AGTGGCATTCAACCGCACAC	chr2:199348699-199348722(-)
AP4E1	TCTAAGATATATATGCAAGG	chr15:50929136-50929159(-)
MDGA2	GACTAGACAAGTCAACTCAA	chr14:47301431-47301454(+)
BPGM	ATCATGGTGAAGAACAAGTG	chr7:134661823-134661846(+)
IGFN1	AGACAGTGGTCTCTACACTG	chr1:201224794-201224817(+)
EIF4G1	CATGAGGCAGCGGCACATGT	chr3:184323951-184323974(-)
SLC26A11	CTGCAGCATCGACTACACTG	chr17:80249193-80249216(+)
CHRDL2	GAGGCGGTAACAACTCACAT	chr11:74713452-74713475(+)
EHMT2	TTGAAGCGCAAACCACACGT	chr6:31884456-31884479(+)
SYT16	CTGCCTGGTAAGAAACACAG	chr14:62081022-62081045(+)
NFX1	AAATCACTGATGCACCACAA	chr9:33344087-33344110(-)
LOXL4	CAGCTGACGACACACGACAC	chr10:98258029-98258052(+)
MAP3K15	TGATCGGCCAAATCACACGT	chrX:19456951-19456974(+)
GLIPR1	AGTCTGTGGCCACTACACTC	chr12:75482057-75482080(+)
TBC1D4	GTGCAACGGAGAGTTCACGA	chr13:75362119-75362142(-)
TOMM40	AAAGCAGCTGAGTCCCACAG	chr19:44892907-44892930(+)
LIPH	TTTGTTGGAGAGATGTACGA	chr3:185533590-185533613(-)
EXO5	AATCTCAGTACCCAGCACAG	chr1:40515442-40515465(-)
GLP1R	GAAGCCGAGGAGGATCGCAG	chr6:39066278-39066301(-)
PRPF18	GTTGCAGAGAGAATACGTGA	chr10:13614064-13614087(+)
FAM172A	ATGGAACCAGAAAAGATACG	chr5:94050741-94050764(-)
PRICKLE2	ACAGTGCATACGAAGCACGG	chr3:64157270-64157293(+)
DNAJC14	CTGGGGAGATACCTACACGC	chr12:55822439-55822462(+)
ABCA4	TCTGGACGAACCCACCTCTG	chr1:94042814-94042837(-)
C7	GATGTGGAGAAGATTTACGG	chr5:40964825-40964848(+)
PARD3	GAGCAGGATCCACATCACGG	chr10:34517118-34517141(-)
CHN1	ATACATTCAGAGGGCCACAC	chr2:174824491-174824514(-)
UBE2E1	GAAGTGAGCAGATAGAAAGG	chr3:23889218-23889241(-)
GLRB	AACATCAAGAGCCTTCACAT	chr4:157152783-157152806(-)
C22orf23	GGACAGGGCAAACAGTACCG	chr22:37944441-37944464(-)
KLHL11	CAGGGGCGTGAAGTACTCGG	chr17:41864995-41865018(+)
PTK2B	TGCACGTGGAAGCCGAGTGG	chr8:27420051-27420074(+)
USP19	CCGGCGGTAGAAGAGTACAT	chr3:49110273-49110296(+)
GLRA1	GGGCTGAGAACACAAAGAGC	chr5:151829003-151829026(+)
[truncated: 108,494 more rows]

## Sheet: S6
Gene	Sequence	Hit coordinates in GRCm38
Tmem129	ATGCAAGTGAGACACCACAT	chr5:33654486-33654509(+)
Rbm5	CAAGTGATAAAACTCCACGA	chr9:107759808-107759831(+)
Med13	TGTCACCGGAAACAGAATAG	chr11:86355430-86355453(+)
Grid1	GTAGGAGGAACACACAATGA	chr14:35452323-35452346(-)
Kcnh6	CATGAGCAGGAAGAGTACGG	chr11:106018842-106018865(-)
Ypel1	AGAACTGCAAGACCACACTC	chr16:17082144-17082167(+)
Paqr4	GAAGAGGTGATACAGCACAG	chr17:23738221-23738244(+)
Dnah8	ATGGACAGGAAACAGATCAG	chr17:30813154-30813177(-)
Kcnt1	TTGCAGTGGGAGCACCACAA	chr2:25894439-25894462(-)
Npffr1	GATGTGCGCGAAGAGCACGG	chr10:61625735-61625758(-)
Mtmr11	CAGCCTTGGAAGGAACACGG	chr3:96167841-96167864(+)
Cacna1f	AAAGAGGAGAAGCAGCAAGG	chrX:7617093-7617116(-)
Oacyl	TGTGTCCAGAGATAACCCAG	chr18:65725456-65725479(-)
Tll1	AAGCAGGAAAGAGTGCACGT	chr8:64038490-64038513(-)
Gphn	GATGCCAAGTCAGTATACAC	chr12:78682758-78682781(-)
Tmem201	AATCCGGTAGAGCACCACGC	chr4:149737842-149737865(+)
Mllt6	GTAGAGGGCGCACACCACAT	chr11:97665735-97665758(-)
Pcx	AGAGCTGGGTATCCGCACAG	chr19:4601898-4601921(+)
Eif1ad	ATGAGGTGGAAACAGCACAG	chr19:5368449-5368472(+)
Arhgef4	GAGCCGGGAGAGCTCCACGC	chr1:34807107-34807130(-)
Magi1	ACTTACAAGGCACAGCATGG	chr6:93943197-93943220(+)
Agl	ACTGCCGGGACGCCGTGTGG	chr3:116758810-116758833(-)
Ndufaf2	AGGGAGGTGAGGGAGCACGT	chr13:108158498-108158521(-)
Scpep1	ATAGAGCCACCAGAACATGT	chr11:88952462-88952485(+)
Olfr564	ATAGAGAGGAAATAACACAT	chr7:102803656-102803679(-)
D430042O09Rik	TGAGGTTGGAGACTACACGT	chr7:125850737-125850760(-)
Inpp5f	GGTGACGAGAAGTTCCACGG	chr7:128685234-128685257(+)
Fcsk	AGGAACAGACAGAAGCATGT	chr8:110895279-110895302(+)
Trrap	AATGTGGCAGAGCTGAACGA	chr5:144832466-144832489(-)
Rad54l2	GGAGAGAAGGAACAGCCAGG	chr9:106705772-106705795(+)
Arrb2	GGTGCTGAAGAGGCAAATGT	chr11:70438330-70438353(-)
Tmem145	GTAGATGAGCAACACCACGT	chr7:25309040-25309063(-)
Usp4	ACGCTGATAGAACAACACGT	chr9:108391688-108391711(-)
Hcrtr2	ACAGTATGTGATGAACACTG	chr9:76254462-76254485(-)
Atp9a	CTCATGGAGGAACACCAGGG	chr2:168637507-168637530(+)
Acss1	GATCACAGGACACAGCTATG	chr2:150629814-150629837(-)
Mtmr10	CTTCACTGGAAAGTACCCGG	chr7:64320597-64320620(+)
Ttn	AGAGTAACCAGACTTCACGA	chr2:76755590-76755613(-)
Rab8a	GGAGAAGCGGAACAGGACAC	chr8:72161422-72161445(-)
Ttc39c	AAAATGGGCGGACCACAGTG	chr18:12697908-12697931(-)
Kdm2b	GAACACATGGTACCACACGG	chr5:122949081-122949104(+)
Acadl	GAATGTGTGCAACTCCACGG	chr1:66836994-66837017(-)
Pced1a	TGAACCTGGAGAGATCCCAG	chr2:130422460-130422483(+)
Best2	AGAACGAAGGATCAGCACCG	chr8:85011423-85011446(+)
Slc41a2	GAAGCGATGGACCATCCAGT	chr10:83233705-83233728(+)
Rbpjl	AGTGCAGACAAGCTGCACCA	chr2:164410839-164410862(-)
Mrpl34	ACGGAGGATGACCTGCACGC	chr8:71465404-71465427(-)
Abca7	GATGCAGGTGAGCACCACAT	chr10:80011094-80011117(-)
Gnl2	CAGATGGGTAAACCACACCA	chr4:125047549-125047572(-)
Brd7	CAGATGGGACAACAACACTG	chr8:88345179-88345202(-)
Ncoa3	CAAGGAGAAACGATACACGG	chr2:166052777-166052800(-)
Ankrd13d	ATAGGTTCAAGGCAACACTG	chr19:4271580-4271603(-)
Abca2	GATGACGATGAGGAACACGT	chr2:25444580-25444603(-)
Slc12a9	AATACAGGACAGCACCCCAG	chr5:137325339-137325362(+)
Pcnx2	TCAGCGGGGAGACATACATG	chr8:125760807-125760830(+)
Ncln	AGTGTCCAGGCACAGAACGA	chr10:81490070-81490093(+)
Tmem184a	TGGAGTAGGACATACCACGG	chr5:139807819-139807842(+)
Emc1	TGTGCATTCAGAGAACTGGG	chr4:139371072-139371095(+)
Cnr1	AATGAACAGCAACAGCACAC	chr4:33944463-33944486(-)
Aig1	GAAAGGGTACACCCACATGC	chr10:13653703-13653726(+)
Oplah	ACAGCTGGACATCAATACGG	chr15:76304664-76304687(-)
Pim3	TACACCCAGAGACCACACAG	chr15:88864375-88864398(-)
Erbb4	TAGTCCAGTAGGCAGCCATG	chr1:68198908-68198931(+)
Lamb1	AGACCGCTCGATCAGCATGG	chr12:31278474-31278497(-)
Ergic3	AAAGTACTGGAACATCATGG	chr2:156016888-156016911(-)
Rapgef2	ACAGAGGGAATACTGCTCTG	chr3:79087936-79087959(+)
Gde1	GGAAGGCTGAAATCCCACAC	chr7:118691607-118691630(+)
Cadps	GTGGTGGTCAGACTTAATGG	chr14:12467148-12467171(-)
Herc3	GGTGTGCCGAGAAAGCTATG	chr6:58894540-58894563(+)
Pdzd7	TGTGGGAGACAAGATCACGG	chr19:45040296-45040319(-)
Kcnj3	ACAGAGGACGAAGTGCTTTG	chr2:55594839-55594862(+)
Actl6a	ACTGATTGCAAACAACACGA	chr3:32725260-32725283(+)
Rhbdl2	AGAAGAGGGAGGAAGCCTGG	chr4:123814339-123814362(+)
Abcb9	TGTCCTGGGAGACTGCATGG	chr5:124078783-124078806(-)
Acaca	AATGCATGCGATCTATCCGT	chr11:84215867-84215890(+)
App	TGCGCTCGTAGATCACACGG	chr16:85013692-85013715(+)
Mybpc3	CCTTGGTAGACACCTCACAG	chr2:91121080-91121103(-)
Celf5	GTGGGAAGAAAACTTCACGA	chr10:81469494-81469517(+)
Iyd	GAAAATGAGGATCAGAACTG	chr10:3551905-3551928(-)
Kmt2e	TGGGCTGACAACGTTCACAT	chr5:23467164-23467187(-)
Prokr2	CGTACAGGGAGACCGTACGA	chr2:132381208-132381231(+)
Enpp3	ACGGTGTATGAACTCCACAT	chr10:24784799-24784822(+)
Slc12a7	CAGGATAGAAAGCACAACAC	chr13:73792718-73792741(-)
Hid1	GAAGATGTAAGGCAGCACTC	chr11:115360381-115360404(+)
Crhr1	GTTGACGAAGAACAACATGT	chr11:104173641-104173664(-)
Ddx23	AACGCCTGTACACTGCATGG	chr15:98646492-98646515(-)
Il17rb	TGTGAGGTGCAACTACACAG	chr14:30004310-30004333(-)
Rapgef3	AGGGCAGAGACAGAGCTCTG	chr15:97750058-97750081(+)
Iars	GCATGAAGGACAGAACCCAG	chr13:49717967-49717990(-)
F7	CTACTGGGGAAACATCACAG	chr8:13034035-13034058(+)
Tspo	ATAGTCTGGAAAGAGCTGGG	chr15:83572212-83572235(+)
Ptdss2	TTGCCAGAGAGGGACTACGG	chr7:141151706-141151729(+)
Fyn	TGTGACAGGGAACTACTAGG	chr10:39529458-39529481(-)
Cask	GAGGCAAGGAGAACACAGTG	chrX:13626274-13626297(+)
Slc12a4	AAGGATGGAGATGATCACGC	chr8:105951829-105951852(+)
Atp5b	AATAGCCCGGGACAACACAG	chr10:128088390-128088413(-)
Cds2	CAAAAGGCCAAACACCACAG	chr2:132301277-132301300(-)
Mtmr9	CAGGAAGAGAAGAAACACGG	chr14:63528241-63528264(+)
Septin3	TCGGGAGGAAAACACCCTGG	chr15:82289261-82289284(+)
Ago4	GGAGCGTGTGCACCTCACGT	chr4:126496831-126496854(+)
Ago2	AGAGCGTGTGCAGCGCACGT	chr15:73107247-73107270(+)
Inppl1	AGAATCCGGTCACACCACGA	chr7:101828447-101828470(+)
Pigk	AAAGAGTATTTGCAACATGT	chr3:152722513-152722536(-)
Eprs	GAAGAGGGATGACAGTTGAG	chr1:185386283-185386306(+)
Tdh	AAGGCCTAGGACCATCTATG	chr14:63495751-63495774(-)
Pfkp	GCGCATGGGAATCTACACGG	chr13:6635947-6635970(-)
Usp20	TCACCTGTAGAACAGCACGT	chr2:31017492-31017515(-)
Nup153	TGACCAGCTCAACAGCACGG	chr13:46709950-46709973(-)
Tmem138	GAAATAGCAGTAGAGCACTG	chr19:10571245-10571268(+)
Mthfd1	AGGGCCCTTAAGATGCACGG	chr12:76303948-76303971(+)
Arhgef33	AATGAGAGATAAACACTCGG	chr17:80370335-80370358(-)
Arhgef16	AACAGGAACAGATAACACGT	chr4:154281350-154281373(+)
Gria1	AGTGATGAAGCACACATGGA	chr11:57185879-57185902(-)
Reep6	TGTGTGGCTAACCTACTGGG	chr10:80333727-80333750(+)
Adcy5	CACAGCGGGAGAGTACACTG	chr16:35270886-35270909(+)
Slc16a14	AATAAAGAGAGACTGCACAT	chr1:84922872-84922895(+)
Rab40c	CTTGTCGATGAGGTGCACAG	chr17:25883840-25883863(+)
Mapkapk5	AAAGTCACATAATTTCACAG	chr5:121534403-121534426(+)
Atp8b2	GAGAACCAAAGGCACAATGG	chr3:89958330-89958353(+)
Pklr	AGTGAGCGATGGCATCATGG	chr3:89142609-89142632(+)
Rhobtb1	AAAGCAGAGGACCACAACAT	chr10:69266188-69266211(-)
Fbp1	CATGGCAAGGACCAACATGG	chr13:62871198-62871221(+)
Impa2	ACAGAGGAGCGGCTGTACAC	chr18:67310673-67310696(+)
Hpn	ACAAGACGGAGGGAACGTGG	chr7:31103567-31103590(-)
Tmem132a	GAGGAGGTGACAGAGCACAT	chr19:10863253-10863276(-)
Pign	AGTCAGAAAGCAATACACAG	chr1:105554105-105554128(+)
Gm46603	GATGTGCGGCCACTACACTC	chr17:29322385-29322408(+)
Pi16	GATGTGCGGCCACTACACTC	chr17:29322385-29322408(+)
Slc38a4	ACTGACGAAAAACACCATGC	chr15:97009949-97009972(+)
Abcc10	AATGTCCAACCACTGCATCG	chr17:46306633-46306656(+)
Gm12224	GATTCCTACGAGCAGCTCTG	chr11:54340563-54340586(+)
Acsl6	GATTCCTACGAGCAGCTCTG	chr11:54340563-54340586(+)
Lama1	GAATGGGAGAGAGTATCACT	chr17:67717225-67717248(+)
Sbno1	TGAGTAGAAAAAGAGCATTG	chr5:124404187-124404210(-)
Abca1	ACTGGTGAGAACCACATAGG	chr4:53045840-53045863(+)
Kif11	GAATTGGACAAACAACACTT	chr19:37384576-37384599(-)
Armc4	CGGGCAGTGAGGCAACACGG	chr18:7222558-7222581(-)
Crispld2	CATGTGCACCCACTACACAC	chr8:120015384-120015407(+)
Ercc6	AGGCCCGGGAGCGAGCATGG	chr14:32567984-32568007(+)
Cdc42bpa	TATCAAACCGACCATCAAGG	chr1:180136712-180136735(-)
Bckdha	GATGATGGGACACTCCAGGG	chr7:25631707-25631730(+)
Luc7l3	CTGATGGGAAAGCAACACAT	chr11:94297795-94297818(-)
Olfr1391	AAAACATAGAAACTACAAGG	chr11:49328140-49328163(-)
Slc1a4	GAGCTGGGCAATGAACACTG	chr11:20307932-20307955(+)
Agpat3	TGACTACCCAGAGTACATGT	chr10:78284187-78284210(-)
Ap3d1	AGAGCAGGTCAAGTGCACGC	chr10:80719674-80719697(+)
Unc45b	GAAGATCAAGATCCGCACGC	chr11:82926162-82926185(+)
Mindy4	AGCTCATGGATACTGCACAC	chr6:55297729-55297752(+)
Cse1l	AGATAGCTGTGACAAAGCGA	chr2:166927543-166927566(-)
Tial1	ACTGTGGAGGAATTGCTTCG	chr7:128444818-128444841(-)
Nampt	AATGCGTGTGAGAAAATATG	chr12:32841033-32841056(+)
Hgsnat	GATGTGTGGACACATTTAGG	chr8:25963353-25963376(-)
Tbck	TAAACATGGTGAGAAACCAA	chr3:132751197-132751220(-)
Efna5	AGTGAGGGCAGAAAACATCC	chr17:62651066-62651089(+)
Flcn	ATGATGCGGACACAGCCCAC	chr11:59795232-59795255(+)
Slc12a6	AGGCATGAAACACAACACAG	chr2:112354283-112354306(+)
Elp4	TCAACATGAAGATAGCCTGG	chr2:105842255-105842278(-)
Acacb	GGGGAACTGGCATAGCACGG	chr5:114211061-114211084(-)
Hspbap1	ATGGACAAGAAAGTACACTG	chr16:35813954-35813977(+)
Pptc7	TAGCAGCACAGCCTGCATCG	chr5:122313595-122313618(+)
Hephl1	AATGTGTGAGTGGTACACCC	chr9:15090477-15090500(+)
Lgalsl	CAGTCGTGGGAAGTACACGT	chr11:20830275-20830298(+)
Spout1	GAGGCCTCCAAACACCACAA	chr2:30175041-30175064(+)
Dnah10	AATCCGGGTAGCGCACACGG	chr5:124783937-124783960(-)
Mgat1	AGATCTGGCCTAGTGCCCAG	chr11:49261263-49261286(-)
Chn2	GCAGCCAGGATGCTACACGC	chr6:54218607-54218630(+)
Yes1	AAGCTGGTGAAGCACTACAC	chr5:32653284-32653307(+)
Ano5	AAGTGGCAAAGACTGACAGG	chr7:51574718-51574741(-)
Ercc1	CTAGTGCAGAGGAAGCAGGG	chr7:19354321-19354344(+)
Sigmar1	AGTGCCCAGCCACAACCAGG	chr4:41741156-41741179(+)
Htr7	GATCGCGGGCAACTGCCTGG	chr19:36056937-36056960(-)
Rfx6	TGAGCATAAAGAATGCACCG	chr10:51681849-51681872(-)
Rhob	GAAGCACATAAGGATGACGT	chr12:8499380-8499403(+)
Gramd1a	GAAGCAGAGCGCCTCATCGT	chr7:31142802-31142825(-)
Arap3	AGTATGCGGACACTTTCCGA	chr18:37997025-37997048(-)
Cap1	AAGATGAGTAAGGAGATCGG	chr4:122871412-122871435(-)
Dhx38	GAGCAGCCCAAAAAGCACGT	chr8:109556025-109556048(+)
Fbxo9	AGTCACTTGATACCACCCAT	chr9:78095205-78095228(+)
Il7r	AAGGGGTGAAAGCAACTGGA	chr15:9512883-9512906(-)
Ctdp1	AAACCATTGAGTCTCCACAG	chr18:80451289-80451312(+)
Pld1	ACAGCTACAGACACGCCCGG	chr3:28048032-28048055(+)
Smim15	TGTGAGCGCCAAGATAACTG	chr13:108047531-108047554(-)
Yipf4	GCATTGGCATCAGAACACAG	chr17:74493969-74493992(-)
Myrf	ACAGAACCAGAACTACACAC	chr19:10219069-10219092(-)
Rhoa	AAAACACATCAATATAACAT	chr9:108330943-108330966(-)
Smarca2	AGTCAGAAGGATCCGCCTGG	chr19:26681961-26681984(-)
Vipas39	TGAGAATGGAAGCTTTACGG	chr12:87246187-87246210(+)
Pla2g7	CATGAGAAAAGACAATGAGT	chr17:43596957-43596980(-)
Npr2	TCTCCAAAAAGACAGTACCG	chr4:43650428-43650451(-)
Frmd4b	ATAAGCAGGGACTTCCATGG	chr6:97323717-97323740(-)
Taok3	GAATCAGGGAGTGAAAGTGG	chr5:117204368-117204391(-)
Snx4	GAGGTGGCACAACAACATGT	chr16:33266848-33266871(-)
Cdc42bpg	AGTGCAGAGCAGTCACCCAG	chr19:6309773-6309796(-)
Map3k5	AAAGCACGGAACCTGTACAC	chr10:20024921-20024944(+)
Tram2	CATGCGGGTAATCTTCCCAG	chr1:21006862-21006885(+)
Prss53	CATGTCAGTCAACAGCACAG	chr7:127888394-127888417(+)
Plxna1	TGGAAAGTGGAACAAAACTG	chr6:89322829-89322852(-)
Dusp12	AGAGTCCACCGTCAGCACGG	chr1:170885224-170885247(+)
F2	AGGGTGGGTACAGAATGCAG	chr2:91629211-91629234(+)
Nmt2	TATTTCTCGAATCAACACTG	chr2:3314758-3314781(-)
Ip6k1	GAAGTGTGAGCAGAGCACGT	chr9:108044845-108044868(+)
Atp1a1	AAGGCACAGAACCACCATGT	chr3:101576986-101577009(+)
Unc79	GGAGCAATAAGCGAGTACAG	chr12:103021839-103021862(+)
Det1	CAAGTATGGAGGGCACACGG	chr7:78834255-78834278(-)
Slc7a2	TCACCTGAGAATAAGCACAC	chr8:40911078-40911101(-)
Pf4	TGAGCTGGGGAACCGCACAG	chr5:90773020-90773043(-)
Mau2	AGTTCACGGAGACACAATAC	chr8:70025868-70025891(+)
Nup107	AACAGGAGATGGTCACATGG	chr10:117781340-117781363(-)
Dclre1b	GTGATGGGAGAGCAGTAGAG	chr3:103808927-103808950(+)
Orc5	GTAATATGGAAGTTCCATGT	chr5:22523590-22523613(+)
Dmgdh	GGGGGTCAGAAACTACTGGG	chr13:93706793-93706816(+)
Brpf1	CCACAAGGCACACACCACGT	chr6:113315036-113315059(-)
Nt5dc2	GAAGTGATCGACCTGTACGG	chr14:31135518-31135541(+)
Otog	TGGAAAGGGCAGCTACACGC	chr7:46246585-46246608(+)
Ankrd13b	ACCATGTGCCAAGAGCACAC	chr11:77477679-77477702(+)
Get4	AGAGTACTCGACCAGCATGT	chr5:139265686-139265709(-)
Secisbp2	TCAAGGCCAAGACAAAACGG	chr13:51679833-51679856(+)
Map3k5	GCAGCCCAGTGACCAAATGT	chr10:20108211-20108234(-)
Wdhd1	AAAATCTGACCACTACTGGG	chr14:47256134-47256157(-)
Rerg	GGGAGAAGGGAACATCACGG	chr6:137056257-137056280(-)
Ppp1r12a	GGGGTAAAGAAGAAGCATGT	chr10:108234075-108234098(+)
Grik2	AAAAACTGAGAGCACCAAGC	chr10:49113423-49113446(+)
Gtf2ird1	ATAGGGCAAAGGTACCACGG	chr5:134409269-134409292(+)
Pafah2	TCGTAGCGGGGAATCCACAG	chr4:134404146-134404169(-)
Lctl	GTGGTGCAAGGTCACAACGG	chr9:64119810-64119833(-)
Stk25	CTGCTCCGAGAGCAGCACGT	chr1:93626182-93626205(+)
Plcb3	ATACATCCAGCTCCACACAG	chr19:6963370-6963393(+)
Slc27a1	GGTGGCCAAAGGCAGCAATG	chr8:71580615-71580638(-)
Acacb	GTTAACGAGATACTCCACAG	chr5:114200289-114200312(-)
Man2c1	ACTCGGACAGATCTATCCAG	chr9:57141111-57141134(-)
Dpagt1	AATGCAGGCCCAGAATCCAG	chr9:44328134-44328157(-)
Kcnh5	TTGCATGTAAAACCAAACAG	chr12:75131000-75131023(+)
Nup188	AGCCCAGGCTAAAAGCACAG	chr2:30309923-30309946(-)
Clp1	GTTGAGGTAAAGCAACATAG	chr2:84725849-84725872(+)
Cacna1a	AGGAGTTCGAGAGAGACTGT	chr8:84580201-84580224(+)
Ndp	AGTGACAGGAGAGGATGTAC	chrX:16886488-16886511(+)
Pitpnm2	CAGCAGAAAGGAGACCACGT	chr5:124123944-124123967(+)
Mblac2	GGAGTGATCGAAGTGCACGT	chr13:81711772-81711795(-)
Nrxn3	CTGGAAGAAGAGGTGCATGG	chr12:89510600-89510623(-)
Cpsf4l	TTGGAGTGGAAATAGCACAC	chr11:113706421-113706444(+)
Ltf	GAGATACCAAGGCTACACTG	chr9:111031128-111031151(+)
Slc5a5	ATACATGGAGAGCCACACCA	chr8:70889628-70889651(+)
Slco1c1	CAAAACACCAAAGTACACAG	chr6:141567465-141567488(-)
Krtcap2	AAGTGGTGACACAAACTCGG	chr3:89249116-89249139(-)
Zc3h12c	GTGCCGAGGAATAAAATTGG	chr9:52126655-52126678(-)
Smad1	CTTACGAGGAACCAAAACAC	chr8:79349774-79349797(-)
Ergic1	GTGGTGATGAACCTGTACAG	chr17:26641680-26641703(-)
Chd1l	AGTGGGCATGAACTTAACAG	chr3:97583895-97583918(-)
Dennd1c	TCGAAGGGGAAACAGAACCT	chr17:57076655-57076678(+)
Insrr	AATCCGGGGAGATTCCATGG	chr3:87803190-87803213(+)
Pcnx3	TAAACCGAGAGTGTGTGCGT	chr19:5666400-5666423(-)
Nipsnap1	ACAAATAGGAGAGCTCTACG	chr11:4889948-4889971(+)
Baz2a	ACTGTGAAGGAACTCCACGA	chr10:128119690-128119713(-)
Xk	GAGGAGCGTGAACTGCACCA	chrX:9273134-9273157(-)
Art1	ACACATAGGCAGCTGCACGG	chr7:102113260-102113283(+)
Chrna10	ACACATAGGCAGCTGCACGG	chr7:102113260-102113283(+)
Sinhcaf	TCTTTTCACAAGCAGCACAC	chr6:148930592-148930615(+)
Abca13	TGCAGAGGGCAACACCACAC	chr11:9567682-9567705(-)
Aplp2	GAGAGGTCGAAGTACCAACG	chr9:31167658-31167681(+)
Prkaa2	ATGCCTGTGACAGTAATCCA	chr4:105051277-105051300(+)
Slc38a5	CCTCAGTAGGTACAATACGG	chrX:8279141-8279164(-)
Kcnj8	GGACGGCAATCACAGCATGG	chr6:142566275-142566298(+)
Usp1	AATGCCACTGTGCATCACAA	chr4:98934185-98934208(-)
Dapk1	TGGGTCTTGAGGCAGATATG	chr13:60718328-60718351(+)
Csmd3	AATTCTGGGAACCTTTACTG	chr15:48004742-48004765(-)
Ctsa	GGACTCGATATACAGCACGT	chr2:164834841-164834864(-)
Mthfd1l	AGAGCGGCTAGGAAGAATGG	chr10:4047904-4047927(+)
Ptpn3	TACGGAGTGGAGCTTCATGG	chr4:57248661-57248684(-)
Grxcr1	AGGTCGTCCTCACCACACGA	chr5:68110361-68110384(-)
Egfr	TAGTCCAGGAGGCAACCGTA	chr11:16896989-16897012(-)
Gpt	AGGAATGGGAATGAGTACAC	chr15:76697882-76697905(-)
Rps9	ACGTTGGCGGATGAGCACAC	chr7:3705888-3705911(-)
Shisal2a	GAACAGGTAACAGAGCACAC	chr4:108377401-108377424(+)
Coch	GGAACAGAAGGACCACACGT	chr12:51598261-51598284(+)
Dgki	GGTGGGCGGGACAATAACAG	chr6:37063923-37063946(+)
Slc11a2	AGACCGGGTCAGGATCACTC	chr15:100401363-100401386(+)
Rfx1	AATGTTGGTAAGCTGCAGGG	chr8:84080170-84080193(-)
Fig4	ACATCACAGAAGCATCACAG	chr10:41263989-41264012(+)
Scarb2	ACCGTGCACGAACTGCTCTG	chr5:92460829-92460852(-)
Ank1	AAAGAACCTTAGCCACCCGG	chr8:23093943-23093966(-)
Kif16b	CAGGAGGGTCAGACTTACGT	chr2:142757928-142757951(-)
Amdhd1	GATGAGGGCTGGCACCACGC	chr10:93534517-93534540(-)
Ppip5k1	GCTTTATGAGGACAACACGA	chr2:121336394-121336417(-)
Slc4a7	ACAGTATAGGAAAAGAATCG	chr14:14762436-14762459(-)
Elmo1	GTGGTCCATCAACTCCACAA	chr13:20274551-20274574(-)
Abcc9	ATACCAGCAGAGCCCCACGG	chr6:142682854-142682877(+)
Cdh6	GGATCCGATTATCAGTACGT	chr15:13091653-13091676(-)
Tmem72	CTGGACTGGAGTATACCTGC	chr6:116716532-116716555(-)
Kcnh7	CCAGATGCAAGCCAGCCAGT	chr2:62777525-62777548(+)
Atp11a	AGCCTCATGGAGCAGCACGT	chr8:12849843-12849866(+)
Cotl1	AGTGCGGGACGACGGCTCGG	chr8:119840330-119840353(-)
Cybb	TGGATGATAGCACTGCACAC	chrX:9456958-9456981(-)
Impa2	AGTGATTCACCACTGCACAG	chr18:67310657-67310680(+)
Ucp2	AGCCCCCAGGAACTTCACAG	chr7:100496859-100496882(-)
Bcor	AGGGTGGAGCCACTCCACAG	chrX:12037655-12037678(+)
Zcchc17	AGATGTTGGAGACAAAGTGT	chr4:130338503-130338526(-)
Ruvbl2	AATGCGGGTCAGCACTGTGT	chr7:45422456-45422479(+)
Hdac3	TATCAATGTAGAGCACCCGA	chr18:37944996-37945019(+)
Stk38	CAGGCCTGAAAAAAGCACAC	chr17:28979248-28979271(-)
Slc22a17	TGTTTCTGGAGTCTGCACGG	chr14:54908613-54908636(-)
Slc20a2	ATGGTAGCAGCATAAAACAG	chr8:22545536-22545559(-)
Cnot3	GAGGGACCAGATCAAGACAT	chr7:3651498-3651521(+)
Aldh1a2	AGGGAGTCATCAAAACCCTG	chr9:71255091-71255114(+)
Atp2b4	TAGGCAACAAGACAGAGTGT	chr1:133730553-133730576(-)
L3mbtl2	GTGGTGGACACAGTAATCGG	chr15:81682006-81682029(+)
Elf2	GTCGTCATAGACCAGCACCT	chr3:51308113-51308136(+)
Gpt2	CTACAGAGGGGGCTACATGG	chr8:85519453-85519476(+)
Tmem161b	TTGCAAAAGACAAAACCAGG	chr13:84272303-84272326(-)
Vmp1	TAGAATTGAAGCCTGCATGT	chr11:86643496-86643519(-)
Pomt1	AATGCCGAGCACAAGCAGGT	chr2:32243641-32243664(-)
Mpp1	GTGGCCAGAATTCTCCATGG	chrX:75125387-75125410(-)
Clasrp	GATGTGCACGAACATCAAAG	chr7:19594949-19594972(+)
Eif2b5	TGAGAGGGTAGACCCATCGG	chr16:20502627-20502650(-)
Aqp12	AGGACCCAGGCAGTACACGT	chr1:93008647-93008670(-)
Slc6a17	CAGCACAGCAAACACCACGA	chr3:107477217-107477240(+)
Phf8	AGTCGACAGAGGCAATACAC	chrX:151522490-151522513(-)
Cldn5	ATGTTGGCGAACCAGCAGAG	chr16:18777397-18777420(-)
Mgat5b	AGAACCACTCAACCTCACTG	chr11:116946551-116946574(-)
Snrpd3	AACACCGGGGAAGTATACCG	chr10:75519400-75519423(+)
Pde10a	AGGGAGGTGGACCTGTACAC	chr17:8953734-8953757(+)
Pheta2	GGTATTGGAAGGCTGCACGG	chr15:82343481-82343504(+)
Utrn	AGGGAAGTGCCACACACTGG	chr10:12690728-12690751(-)
Agl	AGTATGATTGTAGACCACAT	chr3:116791006-116791029(+)
Ano5	CATAGAAGTAAACTAACCGG	chr7:51587669-51587692(-)
Spta1	AGAGAGGGGAAACAAAATGG	chr1:174199514-174199537(+)
Gucy1b1	TTCCCAAAGAGACAATACCG	chr3:82034816-82034839(+)
Prkce	GTGCTGGTGGAGAAACATGA	chr17:86559268-86559291(-)
Sidt2	AGTCTGTGTAGAGCACATGG	chr9:45942424-45942447(+)
Igsf11	TGGCATTAGAAGCCACACAC	chr16:39022423-39022446(-)
Asic3	TGGACCTGAGAACTTCACAG	chr5:24414226-24414249(+)
Dmd	TATCTTGTAAAACAATCCAG	chrX:83714146-83714169(-)
Iars	GCTGCGGGAAAGCACCATTG	chr13:49709604-49709627(+)
Nras	AATGACTGAGTACAAACTGG	chr3:103058920-103058943(+)
Macf1	CAGCAGAGATGACACCACGT	chr4:123374826-123374849(-)
Cacybp	AAGATGGGACTACTTAACAC	chr1:160204992-160205015(-)
Ttn	TGAAAAAGGACAGAAAACGT	chr2:76735375-76735398(-)
Stt3a	AAGGTGGTACGTAACGATGG	chr9:36758736-36758759(+)
Lonp2	CAGGCGGGCCAACAAAACAG	chr8:86641668-86641691(-)
Kcnj14	CAGGCCGAAGAGCAACCAGG	chr7:45819767-45819790(+)
Mtarc1	AGGCAGAGTGCACTGCCATG	chr1:184810871-184810894(-)
Slc7a11	ACAGGCAGACCAGAAAACCA	chr3:50443003-50443026(+)
Ythdc2	TGGGTCTGGAAAGACCACAC	chr18:44834636-44834659(+)
Ptk2b	TACACGTGGAAGCTGAGTGG	chr14:66190054-66190077(-)
Txnrd3	TTACTGTCCACACAGCACGC	chr6:89644380-89644403(+)
Fanci	AATGAAAGAGTAACATACGG	chr7:79445694-79445717(-)
Rprd1b	CAAGAACGAAGTGTGTACGG	chr2:158043457-158043480(+)
Glra3	GTGCTGAGAACACAAAAAGG	chr8:56110487-56110510(-)
Maged1	GATGCTTAAAGACTACACGA	chrX:94538462-94538485(-)
Htr7	AGTGTCACGGACCTCATCGG	chr19:36056807-36056830(-)
Gm52680	ACGCACGGAGAACAGATACG	chr4:131803003-131803026(+)
Ptpru	ACGCACGGAGAACAGATACG	chr4:131803003-131803026(+)
Atp9a	GAACTCATGGAGGAACACCA	chr2:168637504-168637527(+)
Slc6a3	AAGGGAGAAGCACACCTGGG	chr13:73560898-73560921(-)
Sdk2	CTGCCATCGGATTAGCACAG	chr11:113826441-113826464(+)
Ubp1	GAAAAGGCAAACCTGAATGA	chr9:113956802-113956825(-)
Gdpd1	AAACCTGAAGAGGTCAACTG	chr11:87059456-87059479(-)
Spaca9	GAGGCCAGGAACCACTATGG	chr2:28692999-28693022(-)
Pex1	AAGAGGCCATGACAACACAG	chr5:3630029-3630052(+)
Ep300	TGTAGTAAGTAGCATCACGG	chr15:81632476-81632499(-)
Cntn1	AGACGCAGCACACTGCATGG	chr15:92261529-92261552(-)
Hs6st1	CATGCAATACAACAGCACGC	chr1:36103932-36103955(+)
Rhot2	GCGGCCGGGGAGTACCATGG	chr17:25842229-25842252(-)
Plekhg5	GAGATCGCCAAGCTACACCG	chr4:152107744-152107767(+)
Arhgap31	TGCACAAGGAGCCCACACAG	chr16:38636958-38636981(+)
Ttbk1	GTAGCATAGAGACCGCACTG	chr17:46470292-46470315(+)
Scara5	AATGGGGGGTGACAAACTGT	chr14:65762796-65762819(+)
Nipsnap3b	AGAGTAGCCAAGCTCCACAT	chr4:53020262-53020285(-)
Chrnb4	AATGAGGGGAATGTCAAGGG	chr9:55035106-55035129(+)
Pitpnm3	CAAGATGAAGGCGACCACAT	chr11:72063100-72063123(+)
Dync1li1	AGTGCTCGTAGTCTGTACGA	chr9:114709292-114709315(+)
Kcnj12	GATGCCAAACAACAACCAGG	chr11:61069460-61069483(-)
Gpr143	AGTATGTGGTGACATAATGG	chrX:152793355-152793378(-)
Lemd2	CCAGAAGAAGATGAGCACGT	chr17:27193838-27193861(+)
Sgk1	ATGACCGGACGGTGGACTGG	chr10:21997375-21997398(+)
Fam161a	ATAAAGGGGAAGGAGCACGC	chr11:23020430-23020453(-)
Fbxo45	ATAACCTTGGCACTGCATGG	chr16:32238519-32238542(+)
Ppm1e	GTTAACGTGTAGGTGAACGG	chr11:87240701-87240724(+)
Tmem38a	ACAGCCAGGACGCCACAGGG	chr8:72579584-72579607(-)
Tubgcp4	AGATCGGATTCGTAGCACTG	chr2:121184798-121184821(+)
Kif13a	CGCCTGGTGAAGCTCCACAG	chr13:46786551-46786574(+)
Tkfc	CATTGTGAAGAACTACACTG	chr19:10599177-10599200(-)
Reep5	CCAGTGGCTGACGTACTGGG	chr18:34357168-34357191(-)
Sec14l1	TGGCTCCAGGAGACACACAA	chr11:117144931-117144954(+)
2610507B11Rik	AGTTGAGGCAGACAATTCGT	chr11:78266960-78266983(-)
Rimkla	ACAGGTAGGGCACATCATGG	chr4:119470589-119470612(+)
Vat1	GAAGTCAAAGAGAACCATGT	chr11:101462954-101462977(+)
Usp19	ACGACGGTAGAAGAGAACAT	chr9:108500156-108500179(-)
Chrna9	AGTTTGGCGGATCCACAGGT	chr5:65969139-65969162(-)
Tpra1	GTAGGCCAGAGACAATACTG	chr6:88909725-88909748(-)
Pycr1	CATGAGCGTAGGCTTCATCG	chr11:120643203-120643226(-)
Kdm2b	GCCACACACAAGGCACACGG	chr5:122883423-122883446(+)
Dcc	ACTGGCCGGAGAGTGAACTG	chr18:71306024-71306047(+)
Itpr2	CAAGTGCCTTAACCGCACGT	chr6:146391382-146391405(+)
Atp10d	TGGACGAGTATGCCAAACGA	chr5:72266024-72266047(+)
Pip	ACAATATAGAGAATGTATGG	chr6:41849901-41849924(+)
Nmral1	ATAGCAAGGCAGCCGCACAC	chr16:4714480-4714503(+)
Stxbp3	GAACAATGGGAACACCAAGG	chr3:108800059-108800082(+)
Plekhm2	AGCATGTAGCCACCAACCTG	chr4:141642409-141642432(-)
Wscd2	GTGTGGTGGGAAAACCACAG	chr5:113572273-113572296(-)
Prkch	ACAAAGTGGTCATAACCCAG	chr12:73585432-73585455(-)
Ak5	AGAGTTTGAAAATTGCAGAG	chr3:152653694-152653717(-)
Ndc80	GCAGTCTATGAGCCACACCA	chr17:71518743-71518766(+)
Noxred1	ACAGCAGAGGAACAACACTT	chr12:87224955-87224978(+)
Papss2	GATTCCGAGGATGTACCGTG	chr19:32633970-32633993(+)
Atp4a	AGAATGGTGATACACCCAAG	chr7:30720832-30720855(-)
Rnf14	AACCTGTGGGAAGAACACCG	chr18:38307891-38307914(+)
Mdga2	AACATTCAGAGACACCAAGG	chr12:66797698-66797721(-)
Adsl	AAGTGTGTGAAACCTAACGT	chr15:80956266-80956289(-)
Polr3a	AAGCACTCCATACAACAAGG	chr14:24484398-24484421(+)
Cc2d1b	TGAGATCAGAGAGATCATGG	chr4:108631903-108631926(+)
Marchf11	ATCGAACAGACCCATCACAT	chr15:26310990-26311013(-)
Lhfpl1	TTTAGGATGGAACAGCCCGG	chrX:145326880-145326903(-)
Grin1os	CAGAAGCCATAACAGCACTG	chr2:25298276-25298299(+)
Grin1	CAGAAGCCATAACAGCACTG	chr2:25298276-25298299(+)
Rrm2b	CAAGTACTGAAACATCAGGC	chr15:37931664-37931687(+)
Nup205	GCAGTCGTTGGAATACACAC	chr6:35202146-35202169(+)
Asl	GCTGCAGGGAAGCTACACAC	chr5:130018566-130018589(-)
Pgam5	ATTGGGTCGAATCACCAGGT	chr5:110260355-110260378(+)
Slc5a11	AGCATCTGTATAGATCACAG	chr7:123252421-123252444(-)
Unc79	GAGAAAGGGGAGCAAACACG	chr12:103001832-103001855(-)
Lrrc39	TGTGACTGGAGACATTATGT	chr3:116582700-116582723(-)
Trmt13	TGTGACTGGAGACATTATGT	chr3:116582700-116582723(-)
Chrna3	AGATCATGGAAACCAACCTG	chr9:55024154-55024177(-)
Usp13	AAAACCGGAAAACATCACTT	chr3:32901977-32902000(-)
Uroc1	ATTGTGAAGTGCAACCCAGG	chr6:90358946-90358969(-)
Tmprss11c	TGATCAGAGTAGCTCCACAT	chr5:86239366-86239389(+)
Fgd3	AGAACTTTGACAGAGCGATG	chr13:49285753-49285776(-)
Sdhaf1	ATACTCGATACGCAGCACGT	chr7:30322173-30322196(+)
Mctp1	TGGGATGAAGTACAGAATGG	chr13:77024844-77024867(-)
Usp53	ACATTTCTACAACAGCCCTG	chr3:122961153-122961176(-)
Gpr12	GAAGATGATAAGGACCACAA	chr5:146583900-146583923(+)
Baat	AGGACCAGAAAAGGCCCATG	chr4:49502876-49502899(+)
Ripor1	AGGCCATCGAGAGTATACAG	chr8:105615843-105615866(+)
Tdp1	AGGTGTGGATGACAACTCGG	chr12:99906065-99906088(-)
Ppp1r13l	GGCCAGAGGAGACTGATTGG	chr7:19377613-19377636(+)
Sis	CTTGCATCCAACGAGCACAG	chr3:72909016-72909039(+)
Pak4	AAGCACAGCCAGGCACACGG	chr7:28562621-28562644(+)
Mus81	ACACGTTGGAGACTTTGTGT	chr19:5485068-5485091(-)
Npffr2	TAAAGGGGTAGACCACACAG	chr5:89582643-89582666(-)
Map1b	TCAGTGGGGAAGCAACATGC	chr13:99427217-99427240(-)
1700017N19Rik	CTGATCTTCACACAACCCAG	chr10:100595070-100595093(-)
Sidt1	GAACGGAGACAACTGAACAC	chr16:44287253-44287276(+)
Fry	AGAGGAGACAGGTCACCAGT	chr5:150361122-150361145(-)
Lrfn5	AGGGTCAAAGGGCAACACTG	chr12:61840325-61840348(+)
Slc36a4	TTCAGCGACAGGCAGCATGG	chr9:15723584-15723607(+)
Mrps35	TGTGGTGATAGTGAGCACAT	chr6:147060223-147060246(-)
Slc37a3	TGAGCAGGAACACAGCAAGG	chr6:39366898-39366921(+)
Cnksr2	TGGTCCCGGTAATTACATGG	chrX:157940003-157940026(+)
Nbn	GTTGTTGGGAGGAAAAACTG	chr4:15962345-15962368(+)
Prex2	TATACTGCAAAAGAAAACAC	chr1:11098574-11098597(+)
Top2b	ACATTGTGAAAATATAACGA	chr14:16409290-16409313(-)
Itsn1	AAGGCCTTCACACTGCACGT	chr16:91899643-91899666(-)
Thbs4	AGAAGCAGAACACACCAAGT	chr13:92752398-92752421(+)
Prss22	TGAGCAGGGAGCCTGCACAG	chr17:23996705-23996728(+)
Star	CAGTGGATGAAGCACCATGC	chr8:25811806-25811829(-)
Hint3	TGAGAGATGGAACAGAATGG	chr10:30610404-30610427(+)
Aipl1	CATATCTCTACAGCACACAG	chr11:72031595-72031618(-)
Olfm1	GGGCAGGTGTATCTGCACAG	chr2:28208136-28208159(+)
Npepps	CCACAACCAGAGCAACCCAC	chr11:97240972-97240995(+)
Erbb4	GTTATGCTGACACTATACAC	chr1:68396247-68396270(-)
Itga7	TAGATGGGGACACAGACCGG	chr10:128944418-128944441(+)
Far2	ATGTGCATCAAAGCGCACTG	chr6:148146161-148146184(-)
Lap3	AAACTGGGGACCGAGTCTGG	chr5:45511117-45511140(+)
Acss2	GCTGGGAACCTACTACCCGG	chr2:155557168-155557191(-)
Ndufb6	TAATAGTGAACAAACCACAT	chr4:40277671-40277694(+)
Gpr161	AAGGCCCGAAAGGTGCACTG	chr1:165310545-165310568(+)
Il9	AGAACTGAAGAGCAAAACAG	chr13:56482186-56482209(+)
Tgfb3	GATGTGGCCGAAGTCCAACG	chr12:86077827-86077850(+)
Gad1	AGAGCTGGTTGAAAAATCGA	chr2:70579114-70579137(-)
Erp44	ATGATGAAGAGAGAATACAG	chr4:48219439-48219462(-)
Kat2a	AAGGCTTCGGCCAAACACGT	chr11:100710554-100710577(+)
Coro2b	GGACATGCAGAGGATCACGT	chr9:62431388-62431411(+)
Ndst2	AAAGTGCATACTCACAACTG	chr14:20729873-20729896(-)
Grik3	ACTGTCATCATAGACCACGG	chr4:125632498-125632521(-)
Cmah	AAGCAGGGCCAATTAACCAA	chr13:24430549-24430572(-)
Mylip	CAGGCGTCTAGGGATCATCG	chr13:45391193-45391216(+)
Kcnq4	CAGGAACCCGATGTACCAGG	chr4:120715858-120715881(+)
Ap1s1	TCAGCCGGCAGGGAAAACTT	chr5:137043200-137043223(-)
Slc6a2	ATAAGGGAACCGCCACACGT	chr8:92961476-92961499(-)
Itpr2	AGACAGCGGGACGCACACAA	chr6:146390882-146390905(+)
Abl1	GAAGAAGTACAGCCTCACTG	chr2:31784739-31784762(+)
Ufd1	TCAGATCGGATGACACACTG	chr16:18817952-18817975(+)
Poll	TGTCCAGGGAGACAAGTGGA	chr19:45557779-45557802(-)
Cul1	GTACCGAGCAAGCAGCTCAG	chr6:47515039-47515062(-)
Slc1a3	AGTGACCGTGAGCAGAACGA	chr15:8708574-8708597(+)
Cyren	ACAGAGATGAGGGAGAGTGG	chr6:34872869-34872892(+)
Tmem140	ACAGAGATGAGGGAGAGTGG	chr6:34872869-34872892(+)
Itgb4	GGTGGAGAACACCAGCAGGT	chr11:115982728-115982751(-)
Dok4	TAACGGCGCAAAGAGCAGAG	chr8:94866495-94866518(+)
Adamts12	ACAGCCCCAGAGTCTCACAA	chr15:11241422-11241445(-)
Tmem104	GAGGCTGACGAGCCACCCGG	chr11:115197305-115197328(-)
Nxt1	ACAGATGACCACAAGCACGG	chr2:148675605-148675628(-)
Arid4a	ACGGTGATGAGAGAACTCTG	chr12:71037118-71037141(+)
Napepld	GATCTGTGGCGATTCACTGG	chr5:21670509-21670532(-)
Celf3	AAGTACACCGGGCTGCACAA	chr3:94479229-94479252(+)
Gabrg3	CAGCTGATCAGAAATCATGG	chr7:56773297-56773320(-)
Crybb2	TGGTCCAGGAGTCCCAACGT	chr5:113063161-113063184(+)
Nfxl1	GGTGACATGGCAAAACACAA	chr5:72523587-72523610(+)
Usp36	CCGCAGATAGAAGAGCACGT	chr11:118272949-118272972(+)
Steap4	AATACCAGGGAGGTACACCA	chr5:7976804-7976827(-)
Snrpd3	GACGTGTGAGACCAACACCG	chr10:75519387-75519410(+)
Cacnb4	ACATCTGGGAGAGTACCTGG	chr2:52436998-52437021(-)
Adamtsl1	GGTCAATGCAGAGTACCACG	chr4:86249794-86249817(-)
Kdm5c	AAATCCCGAAAGGTGTCTGG	chrX:152246369-152246392(+)
Med12	GGGTACAGAAGTAGGCAAGG	chrX:101276702-101276725(-)
Prepl	GTTTCAGGAACAGAACACAG	chr17:85075927-85075950(+)
Top2a	TTTGGAACCAGGCTGCATGG	chr11:99006044-99006067(-)
Slc22a7	GGGTACCTGAGTCTGCACGA	chr17:46434983-46435006(-)
Unc50	GTAGAAGGAACACAATGTGT	chr1:37438777-37438800(-)
Plxna2	AGCTCAGGGGATCCTCACTG	chr1:194746186-194746209(+)
Slc6a1	GCAGAAATACACGAGCACCC	chr6:114304866-114304889(-)
Inpp5e	GAGATGGGAAGGTAGCAGAG	chr2:26400117-26400140(-)
Med24	TAGGTTGAGAATGTCCCAGG	chr11:98728788-98728811(+)
Large1	ACAGCAGAGAGGGAACTCAT	chr8:72885718-72885741(-)
Slc39a10	GGCCACATAGAGGAACATGC	chr1:46811997-46812020(+)
Dbr1	AATGAAGATGGTGAGAACCG	chr9:99576598-99576621(-)
Nfib	GATTGGATAAGACACAGCAC	chr4:82498474-82498497(+)
Exosc10	CATCTGCTGAGACTCTACTG	chr4:148565326-148565349(+)
Gpm6b	TAGGATGGTGGCCACCAGGG	chrX:166372682-166372705(-)
Lims2	AGTGTGAGAAGCCATTCCTG	chr18:31956273-31956296(+)
Ugdh	CCACTCAGTGCAGATAACGA	chr5:65417032-65417055(+)
Kat6a	TAGAAAAGTAGCCAACAAGG	chr8:22925417-22925440(-)
Srp14	GAAAAGGAAGATCAGCACCG	chr2:118478919-118478942(-)
Lmtk3	AAAGCCGGGAGAGTAATGTC	chr7:45792576-45792599(+)
Tmem39b	ACATCTATAAGACAGTCTGG	chr4:129693101-129693124(-)
Clasp1	GTGTGGGACAGAATGCTCGG	chr1:118462468-118462491(+)
Golga7b	GCGGAGGCTGAGAAGATCGG	chr19:42266801-42266824(+)
Zzef1	ACATCGGTATCGATGCCAGG	chr11:72886706-72886729(-)
Osgep	TGTGAGCGGAGGAAATACCC	chr14:50919614-50919637(-)
Map3k7	GGCGTGTTATCACTTCCCAG	chr4:31985731-31985754(-)
Ccdc162	GAAGTGCTGAAGGAACACTG	chr10:41581227-41581250(-)
Mcf2l	CAGGACGGATGCCTTCACAG	chr8:12984918-12984941(-)
Tmem106b	AGGACAAGAAAACCAACTGG	chr6:13075033-13075056(+)
Dhrs1	GCGGCCGGTAATGTAAACTG	chr14:55744950-55744973(+)
Gpr155	ACACACAATGAAAAACACGG	chr2:73381929-73381952(+)
Slc30a3	TATCCAGAGGGAGACCACAG	chr5:31089431-31089454(+)
Arhgap1	TGAGGAAGCCCACAACATGG	chr2:91670251-91670274(-)
Tbc1d2b	GATGGTAACGAGACACCAGA	chr9:90215531-90215554(+)
Wnt4	GATGTGCAAACGGAACCTTG	chr4:137289200-137289223(+)
Nt5c2	AATTAGTAAAAAAATCTACG	chr19:46898637-46898660(+)
Trpv5	TGGGGTGGAAGGCAACACAG	chr6:41674500-41674523(-)
4921507P07Rik	GGTGCCGATAGAGAATATGG	chr6:50591744-50591767(-)
Rnf145	AAAAGGAGCTGACGTCCCAG	chr11:44525039-44525062(-)
Slmap	CTTGTGATCAAACCAGACGA	chr14:26533336-26533359(+)
Mrps14	AGCGACGCTTAACACCACGT	chr1:160199510-160199533(-)
Adcy2	ACAGATGAAAATGATCACGT	chr13:68796649-68796672(+)
Sfmbt1	AAGCAGGAGCAACTGCTCAC	chr14:30773984-30774007(-)
Ipo9	AGAGCCTAGAGCAAGCATGC	chr1:135402332-135402355(+)
Ucp2	GTAGAGGCCAATGCGGACGG	chr7:100497245-100497268(-)
Acp7	TCCGCATTGGAACAGTACAT	chr7:28614710-28614733(+)
Sec24b	GTTGGCAAGAGACAGTAAGT	chr3:129993080-129993103(+)
Gpbp1	GTTCACTAGAGGCAGAACAC	chr13:111436395-111436418(-)
Kif1a	GCTGTGTGCACGGAGCACCG	chr1:93019032-93019055(-)
Tmem260	GGTGTAGAAGAGGAGCGAGG	chr14:48452026-48452049(-)
Erbb2	AGGGAGTCGCAACTTCATGT	chr11:98420100-98420123(-)
Vps13d	AAGAGGGCAGAAGCGCACAC	chr4:145172174-145172197(+)
Wsb2	ACTGTGGCCAGATTGTGTGG	chr5:117370773-117370796(+)
Dnah9	CAGATTGAAAGTCCACACGT	chr11:65831621-65831644(+)
Elp2	AAGTAGGTGGAAATACCCTG	chr18:24619394-24619417(+)
Cldn3	AAGGCCGAAACGCGCCACAT	chr5:134986522-134986545(-)
Chrna2	AAAGCGCACGATGACCACAT	chr14:66143455-66143478(-)
Slc25a25	AAGATCATGAGAAAAAACTG	chr2:32421506-32421529(-)
Sh2d2a	TCACCTGTAGGACAGCACGA	chr3:87849133-87849156(-)
Scube2	ATGAAGGGAACAGTGCCCGG	chr7:109804635-109804658(-)
Krt79	GGAGCAGAGCCAGAACACGG	chr15:101937964-101937987(-)
Slco3a1	TCAATATAGGAGACCCCCAG	chr7:74504214-74504237(+)
Kif3a	AAGGCGTTCGAGCAGTACCG	chr11:53578894-53578917(+)
Emc3	CGATGGGCAGGACCACCCAG	chr6:113531421-113531444(+)
Tmem11	ACTGCCAGGAGATCCCATAG	chr11:60865028-60865051(+)
Sdr39u1	TGGCCCGGGTCGAATCACGT	chr14:55899812-55899835(-)
Dscam	AATACGGATAGCCAATTACG	chr16:96819909-96819932(+)
Tnni3k	GCACTGTGTGAACACCTCGG	chr3:154872186-154872209(+)
Kcnma1	AGGGAAGGACAGACCCACGA	chr14:23463111-23463134(+)
Abca5	AGGGCGAGAAGGCTATGACG	chr11:110317795-110317818(+)
Large1	AAAGAGGACAGATTTCACCA	chr8:73116407-73116430(+)
Ndst1	CATCCGTGTGACCAGCACAG	chr18:60702831-60702854(-)
Fhod1	AAAGGGTAGCCAGAATACAG	chr8:105331401-105331424(+)
Piwil4	GAAGAACTGAATGCACACAG	chr9:14729891-14729914(+)
Hmcn1	CTTCACTGGAAACCACACAA	chr1:150798760-150798783(+)
Cyth1	TGCGAAGGACAGGACATAGC	chr11:118182887-118182910(+)
Arv1	TGCTTTGTGAAGCATACCTG	chr8:124728356-124728379(+)
Arhgef9	AACTGGAGGAGAAAATACGT	chrX:95058868-95058891(-)
Dpy19l3	GGTGCCACTAAGGAGCCAGC	chr7:35725334-35725357(+)
Trpm5	AAGGCCTGTATAGCACACGG	chr7:143078333-143078356(+)
St3gal1	TGGAGGAGGACACATACCGG	chr15:67113512-67113535(-)
Slc4a8	GGTGGCGAAGAACAGAATGC	chr15:100800561-100800584(-)
Kdelr2	CATGTAGATCAGGTACACCG	chr5:143418074-143418097(-)
Chic1	CTTTTGTTGAGACAAATCAC	chrX:103373730-103373753(-)
Hecw2	GGTATGGAGGCAGATCCAGG	chr1:53813292-53813315(+)
Ptchd1	TATAATGGGCACCAACTCGG	chrX:155586801-155586824(-)
Utp20	AAGATGAGGTAATACCACAA	chr10:88809931-88809954(+)
Glud1	AATTAGAAAAAATTACACGG	chr14:34325519-34325542(+)
Grip1	AGATGTGGCGCGCTACACGT	chr10:119978435-119978458(+)
Npffr2	AATGAGGAGGATCTATACCA	chr5:89582853-89582876(+)
Csad	TTCCATGAGCACAAACACGG	chr15:102187632-102187655(+)
Hpn	ACAGCAGGGACCCCCCACAG	chr7:31102800-31102823(+)
Lao1	GAGGCCAGCAACCACATCGG	chr4:118964191-118964214(+)
Sort1	CTGGGTTGGAGACAGCACTG	chr3:108308514-108308537(+)
Gramd1b	TTACTAGCTCACCAACAATG	chr9:40317496-40317519(+)
Glrx5	CAGCCGCAGAATCTGCACCA	chr12:105032901-105032924(-)
Npffr2	GATGGTGGCAAATAGCACCG	chr5:89582870-89582893(-)
Slc38a4	AAGAATGAAAATCAGCATAG	chr15:96998505-96998528(+)
Acsf3	GAACTCCGGCAGCATGACAC	chr8:122781553-122781576(-)
Vstm2b	AGGGCAATGACATCTCACAC	chr7:40902442-40902465(+)
Gjc3	AAGAAGGAAGCGCCCCACAG	chr5:137957913-137957936(+)
Sbk2	AGGGGAAGTAGCCAGTAAGG	chr7:4957382-4957405(+)
Syvn1	ATGCCCGCAGGACATCCATG	chr19:6050566-6050589(-)
Tgfbr1	AAACAGATGGCAGAGCTGTG	chr4:47407030-47407053(+)
Cd3eap	CAGGTCCAGATACAGAACTG	chr7:19359124-19359147(-)
Hmgcs1	AGAGAGGACACACATCACTT	chr13:119705160-119705183(+)
Vcp	CATCAAAGAAGAGTACACAG	chr4:42983112-42983135(+)
Hhipl1	CAGCTGACGACACACCACGG	chr12:108327988-108328011(-)
Gpt2	GGGGATGGGAATCATCACGC	chr8:85512155-85512178(-)
Sprtn	ACTGACAGGAGCCAACATAA	chr8:124900313-124900336(+)
Entpd7	GCAGTGCAGAGGATGTAAAG	chr19:43704983-43705006(-)
Tmem161b	GTGGCTGGTGGACTTCACGG	chr13:84272195-84272218(+)
Paxip1	AGCGGTGTGTCACTGCACAC	chr5:27760071-27760094(-)
Myo15	ACAGCTGTCAGCGAGGCTGG	chr11:60514900-60514923(+)
Ankfy1	ACGAAGGCAGCACTGCACTC	chr11:72740424-72740447(+)
Xpot	AAATCTAGAAAACAGGTAGG	chr10:121606254-121606277(+)
Ptprd	GCAGAGGCACAGAAACTCAC	chr4:75982657-75982680(-)
Mtmr2	CTAACTTAGAATCTACACAC	chr9:13799297-13799320(+)
Alox5	AGCAATGGTGAACCTCACAT	chr6:116414576-116414599(+)
Zar1l	GATGGGAGAGTGCTTATGTG	chr5:150516988-150517011(-)
Gys2	AGTACGATGGAAACACCCCA	chr6:142446009-142446032(+)
Crat	GCAGGCCAGATGCTACATGG	chr2:30407004-30407027(-)
Nfyc	TGCCTTAGCAAACAGCACAG	chr4:120779194-120779217(+)
Znrd2	ACAGCGGAAAATCTACTGTG	chr19:5731282-5731305(-)
Depdc5	TCAGTGCTGAGGTCGTACAC	chr5:32968691-32968714(+)
Setdb1	TGGCAAAGAAGGCCACCCAA	chr3:95324308-95324331(+)
Snrnp200	GAAACGTGAAGAGGGCTGGT	chr2:127239877-127239900(+)
Ttyh2	ATGCTGCGTGACCTGGACGG	chr11:114686521-114686544(+)
Kctd20	CAGGACTGTGCGGAACACGG	chr17:28962889-28962912(-)
Nectin4	GCCAGGGTGAGACACCACGC	chr1:171382602-171382625(-)
Mcm7	TAGATGTTTACATTGAACAC	chr5:138169431-138169454(-)
Sec23b	AAAAGTGATGAGACCAACCA	chr2:144566880-144566903(-)
Ano4	GAACACAGCAAAGAACACAG	chr10:89016087-89016110(+)
Hspa5	GGTGAGAAGAGACACATCGA	chr2:34774107-34774130(-)
Abcg8	GCGCCGACGAGTGAGCATTG	chr17:84692572-84692595(+)
Bcl6	GAGGGAAGGCAATATCATGG	chr16:23974882-23974905(-)
Chordc1	GAAAGACAGGAACACCTGGG	chr9:18295312-18295335(-)
Smc6	GGAAAGGATGAAGCACACGG	chr12:11314679-11314702(-)
Paics	ATCGGGAAGAAGCTCTACGA	chr5:76956553-76956576(+)
Msh6	AAACTAGGCAAGGCCACCAG	chr17:87980241-87980264(-)
Gucy2c	AAGGTGGAATACGTGCACGA	chr6:136770073-136770096(+)
Best1	AAGTTGGCAAACCACACCCA	chr19:9992120-9992143(+)
Neo1	GAAGCGAGTAGAGACCAGGG	chr9:58931044-58931067(+)
Ky	ATGGTGGCATACCTATATGG	chr9:102526793-102526816(-)
Tmco1	TGTCCTGTAAACCAGGACCC	chr1:167309311-167309334(-)
Pnpla2	GGAATGAGGCCACAGTACAC	chr7:141457615-141457638(-)
Cpxm1	CTTGGGGCGGAGATTACTGG	chr2:130391119-130391142(-)
Snx13	TATATGCCATCACTGTACAC	chr12:35119798-35119821(+)
Sult2a8	GACCAAGGGAGATCCCACAT	chr7:14425496-14425519(-)
Pik3c2b	GTGGATGAGCAGGTCCACGG	chr1:133071607-133071630(-)
Acsbg2	TGTAGAGGATGACAGCACAC	chr17:56856928-56856951(+)
Cep131	ATAGTGGTTATGCACCATGG	chr11:120076147-120076170(+)
Xylt2	AGTACGCATCGCCTACATGC	chr11:94669995-94670018(-)
Tctn1	ATTGTAGCCAAATAGCACAG	chr5:122246507-122246530(+)
Smad3	GGCGGCAGTAGATAACGTGA	chr9:63667857-63667880(+)
Bpifb4	AGCGCTCAATGACCAACCGT	chr2:153944795-153944818(-)
Kcnj11	TAGCTGACGAGATTCTATGG	chr7:46098961-46098984(-)
Csmd3	AAATGGTGCGAACTGTACAT	chr15:48673524-48673547(-)
Sos2	AATAATGATGCTCAACCCAG	chr12:69610785-69610808(+)
Hdc	TAACTGCTTAGGATTCACGT	chr2:126607295-126607318(-)
Cit	CCGGACGGGACACATCAAGC	chr5:115875918-115875941(+)
Snrnp200	GGAGACCCGAGAGACCTACG	chr2:127210804-127210827(+)
Nos3	GAACTGACAGAGTAGTACCG	chr5:24381486-24381509(-)
Agbl1	TTTGGCAGAGAACATCATGT	chr7:76444889-76444912(-)
Celsr2	ACAGGATGTACACTTCACGG	chr3:108398467-108398490(-)
Ctsd	AATGAATGGAGGGGACCCAC	chr7:142383441-142383464(+)
Papola	TAGCCCAGGAAACACCACCG	chr12:105809554-105809577(-)
Tk2	AGAGGCGGTGAATAGCATGG	chr8:104229265-104229288(+)
Slco5a1	ACAGCCAACAATGAACAGGG	chr1:12894470-12894493(+)
Fnip2	AGTCCTGGTAAACTAGCAGG	chr3:79518135-79518158(+)
Rab14	AGGGCAGGAGCGGTTCAGAG	chr2:35189957-35189980(-)
Zbtb45	AGCCAGCGGCCAGCACACAG	chr7:13008166-13008189(+)
Izumo1	TGATGGTATCTAGCACACAG	chr7:45625633-45625656(-)
Pxdn	AATCCAGCCGCAGAACACAG	chr12:29990751-29990774(+)
Duox2	GGGGTGAGTAGATCTCTCTG	chr2:122281748-122281771(+)
Ckmt1	GAATGAGGAGGACCACACAC	chr2:121361138-121361161(+)
Slco2b1	GAGGCAGCCAAGGAGCATGT	chr7:99667076-99667099(+)
Nwd2	CAGGTCATAGATCTGTACTG	chr5:63745177-63745200(+)
Tmprss11e	TGATCAAAGTTGCTCCACAG	chr5:86715537-86715560(+)
Cyp2j9	ACAGCCTAGGAATTGCACAA	chr4:96568725-96568748(+)
4931406C07Rik	AAAACTGGTAGACAAACCAA	chr9:15287371-15287394(+)
Lss	GTGGCGTAGCAGTAACTCAT	chr10:76539851-76539874(-)
Slc12a1	ATATGGGATTTACAACATGT	chr2:125190202-125190225(+)
Cd163l1	CAGCTGTCTACACACCACAG	chr7:140220503-140220526(-)
Sfrp2	TAGGTCGTCGAGACAGACAG	chr3:83766839-83766862(-)
Hid1	AACAAAAGAACTGAACCCAG	chr11:115358682-115358705(+)
Padi4	ATCGGAGAAGAGCCTCACGG	chr4:140750640-140750663(+)
Me2	CAGCAGGCAAGACCAACTGT	chr18:73797858-73797881(+)
Celf4	ATGGGAGGAGTACTTCACAA	chr18:25504539-25504562(+)
Eftud2	TGGCGACGGAGATCCAGAGG	chr11:102847958-102847981(+)
Ret	CCGGGCAGGATACACCACAG	chr6:118169850-118169873(-)
Sppl2b	AAGGTAGGAACAGAGCTGGG	chr10:80862207-80862230(-)
Pip4k2b	GAAGGGCAGAAGCTGCACGT	chr11:97722410-97722433(-)
Esyt1	TCACTGGGGAGAGACATATG	chr10:128520642-128520665(-)
Abl2	GGCCATGTAAAGTAACACGA	chr1:156633181-156633204(-)
Marchf6	CGAGAGCAGATAGTCCACGG	chr15:31498637-31498660(-)
Terb2	CAGGACCTGAGGCAAATCTG	chr2:122186330-122186353(+)
Eif3e	CTACCTGGCAGACAAACATG	chr15:43272274-43272297(-)
Add3	AAGGATCCCACACTTCATGG	chr19:53233576-53233599(-)
Slc5a6	CAAACATGACCAGACCAATG	chr5:31040417-31040440(+)
Mgst1	AAAGATTCTGAAGTGCATGA	chr6:138156217-138156240(-)
Derl1	TTGAATCCAAGGATAACCCA	chr15:57877435-57877458(+)
Cdc23	GTCGCAGGGCAGCAATACAG	chr18:34629245-34629268(-)
Kif20a	GTCGCAGGGCAGCAATACAG	chr18:34629245-34629268(-)
Akp3	CTTGACCCCACACAGGTAGG	chr1:87125672-87125695(-)
Csrp3	AGCTCTGGACAGCACCACAG	chr7:48835599-48835622(-)
Tcf25	AGTACTCCAGCGCAGTACGT	chr8:123392975-123392998(-)
Irak1	GATCCAGGGCCACAGAACAC	chrX:74023447-74023470(+)
Exosc8	CGGAACCTCGAAGAACACAG	chr3:54732174-54732197(+)
Gucy2c	TACCAGAATGAACTCCAATG	chr6:136708237-136708260(+)
Kat6a	TGAGAGTGAAGGCCTTACGG	chr8:22907684-22907707(+)
Atp2a1	CTGTAGGAGCAGCTGCCTGG	chr7:126447646-126447669(-)
Slc22a23	GAACCTGTGGAAAAACATTG	chr13:34197817-34197840(-)
Pop1	GAAGTGGGGTTACTGCCTTG	chr15:34506579-34506602(+)
Tars	CCAGCTGGATGGTTGCACAC	chr15:11387511-11387534(+)
Ciao2a	AGAGTTGCCAAAGAGCAATG	chr9:66132663-66132686(-)
Mlst8	TATGTCTGGAACCTGACAGG	chr17:24476417-24476440(-)
Zar1	GCCCTGCACACACCACACAT	chr5:72578434-72578457(+)
Ldb2	AATACGGTGCTAAAATAACG	chr5:44541816-44541839(+)
Ptgs2	GTGCTCCCGAAGCCAGATGG	chr1:150104007-150104030(-)
Sec62	AATAGCAAGGAGAAGAATGC	chr3:30814329-30814352(-)
Rgs8	AAGGCATGAGGACTCGACTG	chr1:153670787-153670810(+)
Pgap3	AGCACAGGTAAACAGAATGC	chr11:98391086-98391109(+)
Pikfyve	GAAGCTGAACAGCTGTACGT	chr1:65195695-65195718(-)
Htr4	TGTCCAGGGAAATACAGCAC	chr18:62413706-62413729(-)
Zdhhc15	AAGGCTGACAAAAAACATGC	chrX:104565756-104565779(+)
Loxl4	AAGCTGGCGACACACGACGC	chr19:42604180-42604203(+)
Lamc1	GGAGTTGGGGTACTGCACCC	chr1:153332149-153332172(+)
Psmc2	GAGCTCGTACAGAAATACGT	chr5:21801345-21801368(+)
C3	AATGAGCAAAGATACTACGG	chr17:57211590-57211613(-)
Cubn	ATGCTGGACGAAGAACCTGT	chr2:13446063-13446086(-)
Dnmt3a	GGTGTGTGAGGACTCCATCA	chr12:3901603-3901626(+)
Olfr17	AGAAGAGGGAGACAACGAGG	chr7:107098200-107098223(-)
Plk3	TGAAGAGCACGGCTACACGG	chr4:117130279-117130302(+)
Atp2a3	CGAGAAGCGACGCAGCACGT	chr11:72961381-72961404(-)
Bach2os	TGCGCAGGAACTCAGCACAG	chr4:32561863-32561886(-)
Bach2	TGCGCAGGAACTCAGCACAG	chr4:32561863-32561886(-)
Ulk1	ACGATGGAAAGGCTGACCTG	chr5:110795782-110795805(-)
Sipa1l1	TGAGCGGGGAGAATGTGTGT	chr12:82396690-82396713(+)
Ncf2	TCTGTGGTGTGAGCATACGG	chr1:152834158-152834181(+)
Tmem132b	ACCCAGCAATACCTGCACAG	chr5:125783589-125783612(-)
Smg8	GTGATGTCAAAGGAACACGT	chr11:87086088-87086111(+)
Gphn	TCAGTGCAGGTACAACAAAG	chr12:78680321-78680344(-)
H2-Ke6	AGACAGTGGATACATCACAG	chr17:34026413-34026436(-)
Edil3	GGTATGGAAGGATCACTCTG	chr13:89319764-89319787(+)
Slc19a3	AACAAGCAGAGTATCACAGT	chr1:83026310-83026333(+)
Rasal2	AAGAAAACGGAGAAACAATG	chr1:157163821-157163844(+)
Rpl7	TGGAGCCATACATTGCATGG	chr1:16102690-16102713(-)
Tbc1d9	GGAAGGAAGAAAAACACAGG	chr8:83233670-83233693(-)
Adra1d	GAAGCCTAGAACCTCCATAG	chr2:131561703-131561726(+)
[truncated: 113,609 more rows]

## Sheet: S7
		Chemogenetic interaction values
[truncated: 4,002 more rows]

[truncated: 45 more sheets: S8, S9, S10, S11, S12, S13, S14, S15, S16, S17, S18, S19, S20, S21, S22, S23, S24, S25, S26, S27 …]
